# Supplementary material for: Characterization of GEXP15 as a Potential Regulator of Protein Phosphatase 1 in Plasmodium falciparum
Source: Int J Mol Sci. 2023 Aug 10;24(16):12647. doi: 10.3390/ijms241612647 (PMC10454571; doi:10.3390/ijms241612647)
Supplement: Supplementary file 1 [file ijms-24-12647-s001.zip]

Archive with 9 entries (8 files):
- ijms-2515600-supplementary/Supplementary material/
- ijms-2515600-supplementary/Supplementary material/IJMS supplementary material proof reading-R2.docx
- ijms-2515600-supplementary/Supplementary material/Supplementary Datasheet S1.xlsx
- ijms-2515600-supplementary/Supplementary material/Supplementary Datasheet S2.xlsx
- ijms-2515600-supplementary/Supplementary material/Supplementary Table S1.xlsx
- ijms-2515600-supplementary/Supplementary material/Supplementary Table S2.xlsx
- ijms-2515600-supplementary/Supplementary material/Supplementary Table S3.xlsx
- ijms-2515600-supplementary/Supplementary material/Supplementary Table S4.xlsx
- ijms-2515600-supplementary/Supplementary material/Supplementary Table S5.xlsx
