# Supplementary material for: Characterization of GEXP15 as a Potential Regulator of Protein Phosphatase 1 in Plasmodium falciparum
Source: Int J Mol Sci. 2023 Aug 10;24(16):12647. doi: 10.3390/ijms241612647 (PMC10454571; doi:10.3390/ijms241612647)
Supplement: Supplementary file 1 [file ijms-24-12647-s001.zip › ijms-2515600-supplementary/Supplementary material/Supplementary Datasheet S1.xlsx]

## Sheet: Feuil1
	Species	Accession number
	Homo sapiens	NP_006101
	Saccharomyces cerevisiae	NP_012026
	Drosophila melanogaster	NP_609404
	Caenorhabditis elegans	NP_499455
	Marmota monax	KAI6062690
	Gulo Gulo luscus	KAI5764196
	Phodopus roborovskii	CAH6793141
	Rattus norvegicus	AAI68174
	Bos taurus	AAI34721
	Mus musculus	NP_001272835
	Ursus arctos	XP_026371573
	Pongo abelii	NP_001125729
	Leopardus geoffroyi	XP_045317687
	Camelus bactrianus	XP_045364336
	Macaca mulatta	NP_001247625
	Macaca fascicularis	XP_015297600
	Echinops telfairi	XP_045141822
	Lemur catta	XP_045399310
	Oreochromis niloticus	AII77160
	Epinephelus fuscoguttatus	XP_049418079
	Astyanax mexicanus	XP_007235412
	Danio rerio	AAI64209
	Megalobrama amblycephala	XP_048062072
	Sphaerodactylus townsendi	XP_048373985
	Ophiophagus hannah	ETE71829
	Zootoca vivipara	XP_034992191
	Xenopus laevis	AAI08871
	Bufo gargarizans	XP_044128962
	Sceloporus undulatus	XP_042327608
	Bufo bufo	XP_040296865
	Rana temporaria	XP_040211759
	Geotrypetes seraphini	XP_033780224
	Mauremys mutica	XP_044872259
	Gopherus flavomarginatus	XP_050812871
	Gopherus evgoodei	XP_030403686
	Chelydra serpentina	KAG6922158
	Gallus gallus	XP_040512770
	Strigops habroptila	XP_030330587
	Camarhynchus parvulus	XP_030826421
	Branchiostoma lanceolatum	CAH1254131
	Phallusia mammillata	CAB3229101
	Rhipicephalus sanguineus	XP_037513348
	Ixodes scapularis	XP_040358489
	Dermacentor andersoni	XP_050050593
	Dermacentor silvarum	XP_037566501
	Trichinella britovi	KRY47133
	Trichinella spiralis	KRY41686
	Trichinella patagoniensis	KRY10239
	Trichinella murrelli	KRX45991
	Fasciola gigantica	TPP65568
	Schistosoma bovis	RTG81184
	Crassostrea gigas	XP_011450371
	Mizuhopecten yessoensis	XP_021363935
	Crassostrea virginica	XP_022343278
	Pecten maximus	XP_033748039
	Stylophora pistillata	PFX31710
	Exaiptasia diaphana	KXJ09373
	Nematostella vectensis	XP_001636667
	Bugula neritina	KAF6020031
	Tetraselmis sp	JAC64229
	Monilinia laxa	KAB8301180
	Thamnocephalis sphaerospora	RKP10198
	Umbelopsis isabellina	KAG2176923
	Umbelopsis vinacea	KAG2176003
	Symbiodinium sp	CAE7667530
	Symbiodinium microadriaticum	CAE7720090
	Phytophthora cinnamomi	KAG6612654
	Aphanomyces cochlioides	KAG9410030
	Phytophthora boehmeriae	KAG7395112
	Phytophthora pseudosyringae	KAG7378836
	Aphanomyces invadans	XP_008865966
	Cardiosporidium cionae	KAF8821205
	Cyclospora cayetanensis	XP_026194271
	Plasmodium yoelii	UEK52836
	Plasmodium berghei	PBANKA_0515400
	Plasmodium falciparum	PF3D7_1031600
	Toxoplasma gondii	TGGT1_217010
	Cyclospora cayetanensis	cyc_06759
	Besnoitia besnoiti	XP_029217581
	Neospora caninum	BN1204_059300
	Tieghemostelium lacteum	KYQ88444
	Galdieria sulphuraria	GJD06771
	Monosiga brevicollis	XP_001742615
	Salpingoeca rosetta	XP_004994165
