# Supplementary material for: Characterization of GEXP15 as a Potential Regulator of Protein Phosphatase 1 in Plasmodium falciparum
Source: Int J Mol Sci. 2023 Aug 10;24(16):12647. doi: 10.3390/ijms241612647 (PMC10454571; doi:10.3390/ijms241612647)
Supplement: Supplementary file 1 [file ijms-24-12647-s001.zip › ijms-2515600-supplementary/Supplementary material/Supplementary Datasheet S2.xlsx]

## Sheet: Feuil1
	Species	Accession number
	Cardiosporidium.cionae	KAF8821205
	Cyclospora.cayetanensis	XP_026194271
	Plasmodium.yoelii	UEK52836
	Plasmodium.berghei	PBANKA_0515400
	Plasmodium.falciparum	PF3D7_1031600
	Toxoplasma.gondii	TGGT1_217010
	Cyclospora.cayetanensis	cyc_06759
	Besnoitia.besnoiti	XP_029217581
	Neospora.caninum	BN1204_059300
	Homo.sapiens	NP_006101
	Marmota monax	KAI6062690
	Gulo.Gulo.luscus	KAI5764196
	Phodopus.roborovskii	CAH6793141
	Rattus.norvegicus	AAI68174
	Bos.taurus	AAI34721
	Mus.musculus	NP_001272835
	Ursus.arctos	XP_026371573
	Macaca.mulatta	NP_001247625
	Pongo.abelii	NP_001125729
	Leopardus.geoffroyi	XP_045317687
	Camelus.bactrianus	XP_045364336
	Macaca.fascicularis	XP_015297600
	Echinops.telfairi	XP_045141822
	Danio.rerio	AAI64209
	Oreochromis.niloticus	AII77160
	Epinephelus.fuscoguttatus	XP_049418079
	Lemur.catta	XP_045399310
	Astyanax.mexicanus	XP_007235412
	Megalobrama.amblycephala	XP_048062072
	Micropterus.dolomieu	XP_045898802
	Silurus.meridionalis	XP_046721412
	Thunnus.albacares	XP_044186462
	Solea.senegalensis	XP_043906410
	Branchiostoma.lanceolatum	CAH1254131
	Phallusia.mammillata	CAB3229101
	Xenopus.laevis	AAI08871
	Bufo.gargarizans	XP_044128962
	Bufo.bufo	XP_040296865
	Rana.temporaria	XP_040211759
	Geotrypetes.seraphini	XP_033780224
	Sphaerodactylus.townsendi	XP_048373985
	Ophiophagus.hannah	ETE71829
	Sceloporus.undulatus	XP_042327608
	Zootoca.vivipara	XP_034992191
	Mauremys.mutica	.XP_044872259
	Dermochelys.coriacea	XP_043372004
	Chrysemys.picta.bellii	XP_023968318
	Chelydra.serpentina	KAG6922158
	Gallus.gallus	XP_040512770
	Strigops.habroptila	XP_030330587
	Camarhynchus.parvulus	XP_030826421
	Lepeophtheirus.salmonis	CAB4059336
	Drosophila.melanogaster	NP_609404
	Trichonephila.clavipes	PRD24727
	Nephila.pilipes	GFU22065
	Blomia.tropicalis	KAI2804787
	Dermatophagoides.farinae	KAH9497637
	Tyrophagus.putrescentiae	KAH9389852
	Homalodisca.vitripennis	KAG8302665
	Chionoecetes.opilio	KAG0714872
	Trichinella.britovi	KRY47133
	Trichinella.spiralis	KRY41686
	Trichinella.patagoniensis	KRY10239
	Trichinella.murrelli	KRX45991
	Caenorhabditis.elegans	NP_499455
	Toxocara.canis	KHN80241
	Paragonimus.westermani	KAA3672431
	Schistosoma.bovis	RTG81184
	Mytilus.edulis	CAG2230311
	Sepia.pharaonis	CAE1283511
	Mytilus.coruscus	CAC5421461
	Stylophora.pistillata	PFX31710
	Exaiptasia.diaphana	KXJ09373
	Hydra.vulgaris	CDG71631
	Bugula.neritina	KAF6019999
