# Supplementary material for: Characterization of GEXP15 as a Potential Regulator of Protein Phosphatase 1 in Plasmodium falciparum
Source: Int J Mol Sci. 2023 Aug 10;24(16):12647. doi: 10.3390/ijms241612647 (PMC10454571; doi:10.3390/ijms241612647)
Supplement: Supplementary file 1 [file ijms-24-12647-s001.zip › ijms-2515600-supplementary/Supplementary material/Supplementary Table S1.xlsx]

## Sheet: Feuil1
motif_id	motif_alt_id	Phylum. Species. Accession_number	start	stop	strand	score	p-value	q-value	matched_sequence
1	XXXXX	Apicomplexa.Neospora.caninum.BN1204_059300	18	22	+	13.8349	1.35e-05	0.0176	KRVCF
1	XXXXX	Apicomplexa.Besnoitia.besnoiti.XP_029217581	19	23	+	13.8349	1.35e-05	0.0176	KRVCF
1	XXXXX	Apicomplexa.Toxoplasma.gondii.TGGT1_217010	24	28	+	13.8349	1.35e-05	0.0176	KRVCF
1	XXXXX	Apicomplexa.Cyclospora.cayetanensis.XP_026194271	30	34	+	12.8991	2.83e-05	0.0176	RRVQF
1	XXXXX	Apicomplexa.Cyclospora.cayetanensis.cyc_06759	30	34	+	12.8991	2.83e-05	0.0176	RRVQF
1	XXXXX	Oomycota.Phytophthora.boehmeriae.KAG7395112	166	170	+	12.8991	2.83e-05	0.0176	RRVQF
1	XXXXX	Oomycota.Phytophthora.pseudosyringae.KAG7378836	168	172	+	12.8991	2.83e-05	0.0176	RRVQF
1	XXXXX	Oomycota.Phytophthora.cinnamomi.KAG6612654	171	175	+	12.8991	2.83e-05	0.0176	RRVQF
1	XXXXX	Arthropoda.Ixodes.scapularis.XP_040358489	336	340	+	12.7798	2.95e-05	0.0176	RRIDF
1	XXXXX	Arthropoda.Dermacentor.andersoni.XP_050050593	344	348	+	12.7798	2.95e-05	0.0176	RRIDF
1	XXXXX	Arthropoda.Rhipicephalus.sanguineus.XP_037513348	344	348	+	12.7798	2.95e-05	0.0176	RRIDF
1	XXXXX	Mollusca.Pecten.maximus.XP_033748039	352	356	+	12.7798	2.95e-05	0.0176	RRIDF
1	XXXXX	Amphibia.Geotrypetes.seraphini.XP_033780224	409	413	+	12.7798	2.95e-05	0.0176	RRIDF
1	XXXXX	Leptocardii.Branchiostoma.lanceolatum.CAH1254131	4	8	+	12.7248	3.24e-05	0.0176	RKVQF
1	XXXXX	Arthropoda.Ixodes.scapularis.XP_040358489	5	9	+	12.7248	3.24e-05	0.0176	KRVQF
1	XXXXX	Arthropoda.Rhipicephalus.sanguineus.XP_037513348	6	10	+	12.7248	3.24e-05	0.0176	KRVQF
1	XXXXX	Arthropoda.Dermacentor.silvarum.XP_037566501	6	10	+	12.7248	3.24e-05	0.0176	KRVQF
1	XXXXX	Arthropoda.Dermacentor.andersoni.XP_050050593	6	10	+	12.7248	3.24e-05	0.0176	KRVQF
1	XXXXX	Cnidaria.Stylophora.pistillata.PFX31710	18	22	+	12.7248	3.24e-05	0.0176	RKVQF
1	XXXXX	Bryozoa.Bugula.neritina.KAF6020031	130	134	+	12.6055	3.59e-05	0.0176	KRIDF
1	XXXXX	Lepidosauria.Ophiophagus.hannah.ETE71829	309	313	+	12.6055	3.59e-05	0.0176	KRIDF
1	XXXXX	Cnidaria.Exaiptasia.diaphana.KXJ09373	321	325	+	12.6055	3.59e-05	0.0176	KRIDF
1	XXXXX	Cnidaria.Nematostella.vectensis.XP_001636667	329	333	+	12.6055	3.59e-05	0.0176	KRIDF
1	XXXXX	Mammalia.Echinops.telfairi.XP_045141822	330	334	+	12.6055	3.59e-05	0.0176	KRIDF
1	XXXXX	Mammalia.Rattus.norvegicus.AAI68174	332	336	+	12.6055	3.59e-05	0.0176	KRIDF
1	XXXXX	Mammalia.Macaca.fascicularis.XP_015297600	333	337	+	12.6055	3.59e-05	0.0176	KRIDF
1	XXXXX	Mammalia.Pongo.abelii.NP_001125729	333	337	+	12.6055	3.59e-05	0.0176	KRIDF
1	XXXXX	Mammalia.Homo.sapiens.NP_006101	333	337	+	12.6055	3.59e-05	0.0176	KRIDF
1	XXXXX	Mammalia.Camelus.bactrianus.XP_045364336	333	337	+	12.6055	3.59e-05	0.0176	KRIDF
1	XXXXX	Mammalia.Marmota	333	337	+	12.6055	3.59e-05	0.0176	KRIDF
1	XXXXX	Mammalia.Macaca.mulatta.NP_001247625	333	337	+	12.6055	3.59e-05	0.0176	KRIDF
1	XXXXX	Mammalia.Bos.taurus.AAI34721	333	337	+	12.6055	3.59e-05	0.0176	KRIDF
1	XXXXX	Mammalia.Phodopus.roborovskii.CAH6793141	333	337	+	12.6055	3.59e-05	0.0176	KRIDF
1	XXXXX	Mammalia.Mus.musculus.NP_001272835	334	338	+	12.6055	3.59e-05	0.0176	KRIDF
1	XXXXX	Mammalia.Ursus.arctos.XP_026371573	334	338	+	12.6055	3.59e-05	0.0176	KRIDF
1	XXXXX	Mammalia.Lemur.catta.XP_045399310	335	339	+	12.6055	3.59e-05	0.0176	KRIDF
1	XXXXX	Mammalia.Gulo.Gulo.luscus.KAI5764196	335	339	+	12.6055	3.59e-05	0.0176	KRIDF
1	XXXXX	Mollusca.Crassostrea.gigas.XP_011450371	341	345	+	12.6055	3.59e-05	0.0176	KRIDF
1	XXXXX	Mollusca.Crassostrea.virginica.XP_022343278	344	348	+	12.6055	3.59e-05	0.0176	KRIDF
1	XXXXX	Cnidaria.Stylophora.pistillata.PFX31710	347	351	+	12.6055	3.59e-05	0.0176	KRIDF
1	XXXXX	Nematoda.Trichinella.patagoniensis.KRY10239	347	351	+	12.6055	3.59e-05	0.0176	KRIDF
1	XXXXX	Lepidosauria.Zootoca.vivipara.XP_034992191	357	361	+	12.6055	3.59e-05	0.0176	KRIDF
1	XXXXX	Lepidosauria.Sceloporus.undulatus.XP_042327608	362	366	+	12.6055	3.59e-05	0.0176	KRIDF
1	XXXXX	Mollusca.Mizuhopecten.yessoensis.XP_021363935	365	369	+	12.6055	3.59e-05	0.0176	KRIDF
1	XXXXX	Leptocardii.Branchiostoma.lanceolatum.CAH1254131	366	370	+	12.6055	3.59e-05	0.0176	KRIDF
1	XXXXX	Tunicata.Phallusia.mammillata.CAB3229101	367	371	+	12.6055	3.59e-05	0.0176	KRIDF
1	XXXXX	Actinopterygii.Megalobrama.XP_048062072	369	373	+	12.6055	3.59e-05	0.0176	KRIDF
1	XXXXX	Actinopterygii.Danio.rerio.AAI64209	370	374	+	12.6055	3.59e-05	0.0176	KRIDF
1	XXXXX	Lepidosauria.Sphaerodactylus.XP_048373985	372	376	+	12.6055	3.59e-05	0.0176	KRIDF
1	XXXXX	Nematoda.Trichinella.murrelli.KRX45991	376	380	+	12.6055	3.59e-05	0.0176	KRIDF
1	XXXXX	Nematoda.Trichinella.spiralis.KRY41686	376	380	+	12.6055	3.59e-05	0.0176	KRIDF
1	XXXXX	Nematoda.Trichinella.britovi.KRY47133	376	380	+	12.6055	3.59e-05	0.0176	KRIDF
1	XXXXX	Apicomplexa.Plasmodium.berghei.PBANKA_0515400	32	36	+	12.5505	3.84e-05	0.0176	KKVQF
1	XXXXX	Apicomplexa.Plasmodium.yoelii.UEK52836	32	36	+	12.5505	3.84e-05	0.0176	KKVQF
1	XXXXX	Apicomplexa.Plasmodium.falciparum.PF3D7_1031600	38	42	+	12.5505	3.84e-05	0.0176	KKVQF
1	XXXXX	Tunicata.Phallusia.mammillata.CAB3229101	3	7	+	12.4128	4.64e-05	0.0176	KRVRF
1	XXXXX	Amphibia.Rana.temporaria.XP_040211759	3	7	+	12.4128	4.64e-05	0.0176	RRVTF
1	XXXXX	Aves.Camarhynchus.parvulus.XP_030826421	4	8	+	12.4128	4.64e-05	0.0176	RRVTF
1	XXXXX	Cnidaria.Nematostella.vectensis.XP_001636667	4	8	+	12.4128	4.64e-05	0.0176	RKVRF
1	XXXXX	Cnidaria.Exaiptasia.diaphana.KXJ09373	4	8	+	12.4128	4.64e-05	0.0176	RKVRF
1	XXXXX	Mollusca.Mizuhopecten.yessoensis.XP_021363935	5	9	+	12.4128	4.64e-05	0.0176	RKVDF
1	XXXXX	Fungi.Umbelopsis.vinacea.KAG2176003	15	19	+	12.4128	4.64e-05	0.0176	KRVRF
1	XXXXX	Fungi.Umbelopsis.isabellina.KAG2176923	15	19	+	12.4128	4.64e-05	0.0176	KRVRF
1	XXXXX	Archelosauria.Mauremys.mutica.XP_044872259	356	360	+	12.4128	4.64e-05	0.0176	KRVDF
1	XXXXX	Archelosauria.Gopherus.evgoodei.XP_030403686	357	361	+	12.4128	4.64e-05	0.0176	KRVDF
1	XXXXX	Archelosauria.Gopherus.XP_050812871	357	361	+	12.4128	4.64e-05	0.0176	KRVDF
1	XXXXX	Archelosauria.Chelydra.serpentina.KAG6922158	359	363	+	12.4128	4.64e-05	0.0176	KRVDF
1	XXXXX	Actinopterygii.Danio.rerio.AAI64209	4	8	+	12.2385	5.63e-05	0.0176	RKVTF
1	XXXXX	Mammalia.Ursus.arctos.XP_026371573	4	8	+	12.2385	5.63e-05	0.0176	RKVTF
1	XXXXX	Archelosauria.Chelydra.serpentina.KAG6922158	4	8	+	12.2385	5.63e-05	0.0176	RKVTF
1	XXXXX	Mammalia.Lemur.catta.XP_045399310	4	8	+	12.2385	5.63e-05	0.0176	RKVTF
1	XXXXX	Mammalia.Phodopus.roborovskii.CAH6793141	4	8	+	12.2385	5.63e-05	0.0176	RKVTF
1	XXXXX	Archelosauria.Gopherus.evgoodei.XP_030403686	4	8	+	12.2385	5.63e-05	0.0176	RKVTF
1	XXXXX	Archelosauria.Gopherus.XP_050812871	4	8	+	12.2385	5.63e-05	0.0176	RKVTF
1	XXXXX	Mammalia.Mus.musculus.NP_001272835	4	8	+	12.2385	5.63e-05	0.0176	RKVTF
1	XXXXX	Archelosauria.Mauremys.mutica.XP_044872259	4	8	+	12.2385	5.63e-05	0.0176	RKVTF
1	XXXXX	Mammalia.Macaca.fascicularis.XP_015297600	4	8	+	12.2385	5.63e-05	0.0176	RKVTF
1	XXXXX	Mammalia.Marmota	4	8	+	12.2385	5.63e-05	0.0176	RKVTF
1	XXXXX	Mammalia.Homo.sapiens.NP_006101	4	8	+	12.2385	5.63e-05	0.0176	RKVTF
1	XXXXX	Amphibia.Bufo.bufo.XP_040296865	4	8	+	12.2385	5.63e-05	0.0176	RKVTF
1	XXXXX	Amphibia.Xenopus.laevis.AAI08871	4	8	+	12.2385	5.63e-05	0.0176	RKVTF
1	XXXXX	Mammalia.Camelus.bactrianus.XP_045364336	4	8	+	12.2385	5.63e-05	0.0176	RKVTF
1	XXXXX	Mammalia.Gulo.Gulo.luscus.KAI5764196	4	8	+	12.2385	5.63e-05	0.0176	RKVTF
1	XXXXX	Lepidosauria.Zootoca.vivipara.XP_034992191	4	8	+	12.2385	5.63e-05	0.0176	RKVTF
1	XXXXX	Lepidosauria.Sceloporus.undulatus.XP_042327608	4	8	+	12.2385	5.63e-05	0.0176	RKVTF
1	XXXXX	Mammalia.Leopardus.geoffroyi.XP_045317687	4	8	+	12.2385	5.63e-05	0.0176	RKVTF
1	XXXXX	Mammalia.Bos.taurus.AAI34721	4	8	+	12.2385	5.63e-05	0.0176	RKVTF
1	XXXXX	Lepidosauria.Ophiophagus.hannah.ETE71829	4	8	+	12.2385	5.63e-05	0.0176	RKVTF
1	XXXXX	Nematoda.Trichinella.murrelli.KRX45991	4	8	+	12.2385	5.63e-05	0.0176	RKVTF
1	XXXXX	Nematoda.Trichinella.spiralis.KRY41686	4	8	+	12.2385	5.63e-05	0.0176	RKVTF
1	XXXXX	Lepidosauria.Sphaerodactylus.XP_048373985	4	8	+	12.2385	5.63e-05	0.0176	RKVTF
1	XXXXX	Mammalia.Pongo.abelii.NP_001125729	4	8	+	12.2385	5.63e-05	0.0176	RKVTF
1	XXXXX	Nematoda.Trichinella.britovi.KRY47133	4	8	+	12.2385	5.63e-05	0.0176	RKVTF
1	XXXXX	Actinopterygii.Megalobrama.XP_048062072	4	8	+	12.2385	5.63e-05	0.0176	RKVTF
1	XXXXX	Actinopterygii.Astyanax.mexicanus.XP_007235412	4	8	+	12.2385	5.63e-05	0.0176	RKVTF
1	XXXXX	Actinopterygii.Epinephelus.XP_049418079	4	8	+	12.2385	5.63e-05	0.0176	RKVTF
1	XXXXX	Actinopterygii.Oreochromis.niloticus.AII77160	4	8	+	12.2385	5.63e-05	0.0176	RKVTF
1	XXXXX	Mammalia.Macaca.mulatta.NP_001247625	4	8	+	12.2385	5.63e-05	0.0176	RKVTF
1	XXXXX	Mammalia.Rattus.norvegicus.AAI68174	4	8	+	12.2385	5.63e-05	0.0176	RKVTF
1	XXXXX	Fungi.Thamnocephalis.sphaerospora.RKP10198	14	18	+	12.2385	5.63e-05	0.0176	KKVRF
1	XXXXX	Mollusca.Pecten.maximus.XP_033748039	5	9	+	12.1743	5.92e-05	0.0183	RKVEF
1	XXXXX	Amphibia.Geotrypetes.seraphini.XP_033780224	53	57	+	11.9725	7.03e-05	0.0216	RKVAF
1	XXXXX	Mammalia.Echinops.telfairi.XP_045141822	4	8	+	11.9541	7.2e-05	0.0219	RKVSF
# FIMO (Find Individual Motif Occurrences): Version 5.5.1 compiled on Feb 5 2023 at 16:40:27
# The format of this file is described at https://meme-suite.org/meme/doc/fimo-output-format.html.
# fimo --oc . --verbosity 1 --thresh 1.0E-4 motifs.meme CD2BP2_all_seq.txt
