# Supplementary material for: Characterization of GEXP15 as a Potential Regulator of Protein Phosphatase 1 in Plasmodium falciparum
Source: Int J Mol Sci. 2023 Aug 10;24(16):12647. doi: 10.3390/ijms241612647 (PMC10454571; doi:10.3390/ijms241612647)
Supplement: Supplementary file 1 [file ijms-24-12647-s001.zip › ijms-2515600-supplementary/Supplementary material/Supplementary Table S2.xlsx]

## Sheet: Interactome
																									Grey for Coli
		LFQ intensity WT-1_8173	LFQ intensity WT-2_8174	LFQ intensity WT-3_8175	LFQ intensity G15-1_8177	LFQ intensity G15-2_8178	LFQ intensity G15-3_8179	C: Student's T-test Significant WT_GEXP15	C: Student's T-test significant	N: Peptides	N: Razor + unique peptides	N: Unique peptides	N: Sequence coverage [%]	N: Unique + razor sequence coverage [%]	N: Unique sequence coverage [%]	N: Mol. weight [kDa]	N: Q-value	N: Score	N: Intensity	N: MS/MS count	N: Student's T-test p-value WT_GEXP15	N: Student's T-test q-value WT_GEXP15	N: Student's T-test Difference WT_GEXP15	N: Student's T-test Test statistic WT_GEXP15	T: Fasta headers	Portein Name	T: Protein IDs	T: Majority protein IDs	T: id
		NaN	NaN	NaN	22.0504	22.1755	21.7021	+	WT_GEXP15	7	7	7	18.9	18.9	18.9	22.3	0	183.02	52267000	36	1.29638e-05	0	-9.40131	-20.3789	Dihydrofolate reductase OS=Escherichia coli (strain B / BL21-DE3) OX=469008 GN=ECBD_3567 PE=3 SV=1	Dihydrofolate reductase OS=Escherichia coli (strain B / BL21-DE3) OX=469008 GN=ECBD_3567 PE=3 SV=1	A0A140NDR3	A0A140NDR3	5
		9.96838	NaN	12.626	20.0713	19.9883	19.7404	+	WT_GEXP15	46	46	46	40.5	40.5	40.5	106.69	0	323.31	31511000	153	0.000607145	0.0413333	-8.29351	-8.7662	| transcript=PF3D7_1031600.1 | gene=PF3D7_1031600 | organism=Plasmodium_falciparum_3D7 | gene_product=protein GEXP15 | transcript_product=protein GEXP15 | location=Pf3D7_10_v3:1275863-1278577(+) | protein_length=904 | sequence_SO=chromosome | SO=protein_co	protein GEXP15	PF3D7_1031600.1-p1;PF3D7_1031600.1-p1UD;PF3D7_1031600.1-p1GYF;PF3D7_1031600.1-p1RVXF	PF3D7_1031600.1-p1	735
		NaN	NaN	NaN	17.7021	17.676	17.3811	+	WT_GEXP15	2	2	2	1	1	1	240.22	0.0043141	10.863	859250	2	3.11878e-05	0	-5.63797	-15.2282	| transcript=PF3D7_1428400.1 | gene=PF3D7_1428400 | organism=Plasmodium_falciparum_3D7 | gene_product=WD and tetratricopeptide repeats protein 1, putative | transcript_product=WD and tetratricopeptide repeats protein 1, putative | location=Pf3D7_14_v3:1108	WD and tetratricopeptide repeats protein 1, putative	PF3D7_1428400.1-p1	PF3D7_1428400.1-p1	1235
		12.2804	11.6113	13.1452	15.9788	16.3558	15.7065	+	WT_GEXP15	8	8	8	36.3	36.3	36.3	22.332	0	55.635	840170	18	0.0016034	0.0566667	-3.66809	-6.29979	| transcript=PF3D7_1414800.1 | gene=PF3D7_1414800 | organism=Plasmodium_falciparum_3D7 | gene_product=small nuclear ribonucleoprotein-associated protein B, putative | transcript_product=small nuclear ribonucleoprotein-associated protein B, putative | locat	small nuclear ribonucleoprotein-associated protein B, putative	PF3D7_1414800.1-p1	PF3D7_1414800.1-p1	1193
		18.2465	17.2295	18.2615	21.6898	20.2243	21.5863	+	WT_GEXP15	11	11	11	68.5	68.5	68.5	14.407	0	269.26	25421000	50	0.00504245	0.0490526	-3.25435	-4.76656	| transcript=PF3D7_1142500.1 | gene=PF3D7_1142500 | organism=Plasmodium_falciparum_3D7 | gene_product=60S ribosomal protein L28 | transcript_product=60S ribosomal protein L28 | location=Pf3D7_11_v3:1705696-1706573(-) | protein_length=127 | sequence_SO=chro	60S ribosomal protein L28	PF3D7_1142500.1-p1	PF3D7_1142500.1-p1	868
		17.3401	17.4259	18.5342	21.1297	19.7943	21.577			8	8	8	48.2	48.2	48.2	12.787	0	148.55	19095000	43	0.00964465	0.0596129	-3.06695	-4.03956	| transcript=PF3D7_1109900.1 | gene=PF3D7_1109900 | organism=Plasmodium_falciparum_3D7 | gene_product=60S ribosomal protein L36 | transcript_product=60S ribosomal protein L36 | location=Pf3D7_11_v3:397124-397775(+) | protein_length=112 | sequence_SO=chromo	60S ribosomal protein L36	PF3D7_1109900.1-p1	PF3D7_1109900.1-p1	781
		NaN	NaN	NaN	15.0915	15.7005	15.0782	+	WT_GEXP15	1	1	1	2.7	2.7	2.7	50.99	0.0048504	6.9832	155690	3	0.000582727	0.031	-3.02999	-7.46584	| transcript=PF3D7_0303700.1 | gene=PF3D7_0303700 | organism=Plasmodium_falciparum_3D7 | gene_product=lipoamide acyltransferase component of branched-chain alpha-keto acid dehydrogenase complex | transcript_product=lipoamide acyltransferase component of br	lipoamide acyltransferase component of branched-chain alpha-keto acid dehydrogenase complex	PF3D7_0303700.1-p1	PF3D7_0303700.1-p1	191
		12.1536	11.9149	NaN	15.4529	13.7537	15.3828			6	6	6	10.8	10.8	10.8	73.03	0	39.189	299170	12	0.00684554	0.0627692	-2.88093	-4.35352	| transcript=PF3D7_0111800.1 | gene=PF3D7_0111800 | organism=Plasmodium_falciparum_3D7 | gene_product=eukaryotic translation initiation factor 4E, putative | transcript_product=eukaryotic translation initiation factor 4E, putative | location=Pf3D7_01_v3:44	eukaryotic translation initiation factor 4E, putative	PF3D7_0111800.1-p1	PF3D7_0111800.1-p1	146
		18.2814	17.4697	18.6451	21.3537	20.3103	21.2965	+	WT_GEXP15	13	13	13	62.1	62.1	62.1	10.314	0	134.76	20846000	69	0.00417005	0.0548235	-2.85477	-4.87848	| transcript=PF3D7_1130100.1 | gene=PF3D7_1130100 | organism=Plasmodium_falciparum_3D7 | gene_product=60S ribosomal protein L38 | transcript_product=60S ribosomal protein L38 | location=Pf3D7_11_v3:1163094-1163357(-) | protein_length=87 | sequence_SO=chrom	60S ribosomal protein L38	PF3D7_1130100.1-p1	PF3D7_1130100.1-p1	839
		NaN	NaN	14.6235	15.5647	14.9336	17.0094			4	4	4	44.8	44.8	44.8	6.4876	0	23.786	448510	7	0.0503773	0.135136	-2.78032	-2.51829	| transcript=PF3D7_0219200.1 | gene=PF3D7_0219200 | organism=Plasmodium_falciparum_3D7 | gene_product=40S ribosomal protein S30 | transcript_product=40S ribosomal protein S30 | location=Pf3D7_02_v3:772316-772690(+) | protein_length=58 | sequence_SO=chromos	40S ribosomal protein S30	PF3D7_0219200.1-p1	PF3D7_0219200.1-p1	180
		16.3367	16.0698	17.2811	19.7311	18.4201	19.7172			12	12	12	43.5	43.5	43.5	14.748	0	133.59	9112200	51	0.00870675	0.0616	-2.72692	-4.07487	| transcript=PF3D7_1124900.1 | gene=PF3D7_1124900 | organism=Plasmodium_falciparum_3D7 | gene_product=60S ribosomal protein L35, putative | transcript_product=60S ribosomal protein L35, putative | location=Pf3D7_11_v3:981945-983086(+) | protein_length=124	60S ribosomal protein L35, putative	PF3D7_1124900.1-p1	PF3D7_1124900.1-p1	822
		17.8679	17.6544	18.3629	20.8881	19.8628	20.9292	+	WT_GEXP15	12	12	12	50.4	50.4	50.4	15.391	0	277.39	22738000	68	0.00309175	0.0716923	-2.59829	-5.124	| transcript=PF3D7_0519400.1 | gene=PF3D7_0519400 | organism=Plasmodium_falciparum_3D7 | gene_product=40S ribosomal protein S24 | transcript_product=40S ribosomal protein S24 | location=Pf3D7_05_v3:798036-798775(-) | protein_length=133 | sequence_SO=chromo	40S ribosomal protein S24	PF3D7_0519400.1-p1	PF3D7_0519400.1-p1	335
		NaN	15.8378	16.0078	17.3015	17.2217	16.8091			3	3	3	18.3	18.3	18.3	14.337	0	24.524	723940	7	0.135882	0.237608	-2.54374	-1.73612	| transcript=PF3D7_1125500.1 | gene=PF3D7_1125500 | organism=Plasmodium_falciparum_3D7 | gene_product=small nuclear ribonucleoprotein Sm D1, putative | transcript_product=small nuclear ribonucleoprotein Sm D1, putative | location=Pf3D7_11_v3:1001182-100156	small nuclear ribonucleoprotein Sm D1, putative	PF3D7_1125500.1-p1	PF3D7_1125500.1-p1	823
		NaN	17.9614	18.2049	17.6609	18.9041	19.0532			1	1	1	0.5	0.5	0.5	370.43	0.0042699	9.7693	2326700	5	0.298197	0.414692	-2.50349	-1.14029	| transcript=PF3D7_1335400.1 | gene=PF3D7_1335400 | organism=Plasmodium_falciparum_3D7 | gene_product=reticulocyte binding protein 2 homologue a | transcript_product=reticulocyte binding protein 2 homologue a | location=Pf3D7_13_v3:1440779-1450385(+) | pro	reticulocyte binding protein 2 homologue a	PF3D7_1335400.1-p1;PF3D7_1335300.1-p1	PF3D7_1335400.1-p1;PF3D7_1335300.1-p1	1066
		NaN	12.9518	13.2966	15.0033	15.1083	15.3405	+	WT_GEXP15	2	2	2	1.9	1.9	1.9	144.63	0	106.74	237200	6	0.00131925	0.058	-2.27295	-5.92136	| transcript=PF3D7_0723900.1 | gene=PF3D7_0723900 | organism=Plasmodium_falciparum_3D7 | gene_product=RNA-binding protein, putative | transcript_product=RNA-binding protein, putative | location=Pf3D7_07_v3:1000701-1004746(-) | protein_length=1222 | sequenc	RNA-binding protein, putative	PF3D7_0723900.1-p1	PF3D7_0723900.1-p1	483
		17.3702	17.5105	17.8686	19.8403	19.077	20.1746			10	10	10	64.8	64.8	64.8	11.664	0	100.42	15812000	64	0.00407767	0.0572727	-2.11422	-4.62507	| transcript=PF3D7_1421200.1 | gene=PF3D7_1421200 | organism=Plasmodium_falciparum_3D7 | gene_product=40S ribosomal protein S25 | transcript_product=40S ribosomal protein S25 | location=Pf3D7_14_v3:875687-876385(-) | protein_length=105 | sequence_SO=chromo	40S ribosomal protein S25	PF3D7_1421200.1-p1	PF3D7_1421200.1-p1	1219
		14.7671	14.8037	14.961	17.1333	17.4147	16.3131	+	WT_GEXP15	37	37	37	12	12	12	366.39	0	254.15	4959900	89	0.00327474	0.0517778	-2.10979	-4.84197	| transcript=PF3D7_0405400.1 | gene=PF3D7_0405400 | organism=Plasmodium_falciparum_3D7 | gene_product=pre-mRNA-processing-splicing factor 8, putative | transcript_product=pre-mRNA-processing-splicing factor 8, putative | location=Pf3D7_04_v3:291251-300976(	pre-mRNA-processing-splicing factor 8, putative	PF3D7_0405400.1-p1	PF3D7_0405400.1-p1	250
		12.3688	NaN	NaN	14.8675	13.4193	14.7313			1	1	1	1.9	1.9	1.9	94.283	0.004122	7.3732	85154	3	0.01274	0.0877838	-2.0785	-3.55646	| transcript=PF3D7_0621300.1 | gene=PF3D7_0621300 | organism=Plasmodium_falciparum_3D7 | gene_product=mRNA-binding protein PUF3 | transcript_product=mRNA-binding protein PUF3 | location=Pf3D7_06_v3:873809-876190(+) | protein_length=793 | sequence_SO=chromo	mRNA-binding protein PUF3	PF3D7_0621300.1-p1	PF3D7_0621300.1-p1	415
		13.2858	13.1627	13.4449	15.6099	14.3254	16.1225			3	3	3	2.9	2.9	2.9	136.94	0	18.729	233180	4	0.0190975	0.129156	-2.05483	-3.20721	| transcript=PF3D7_1419000.1 | gene=PF3D7_1419000 | organism=Plasmodium_falciparum_3D7 | gene_product=conserved Plasmodium protein, unknown function | transcript_product=conserved Plasmodium protein, unknown function | location=Pf3D7_14_v3:786958-790458(-)	conserved Plasmodium protein, unknown function	PF3D7_1419000.1-p1	PF3D7_1419000.1-p1	1207
		13.9682	14.6432	13.7311	15.8298	16.5017	16.0757			3	3	3	27.6	27.6	27.6	12.981	0	20.455	667340	10	0.00386032	0.06	-2.02157	-4.63236	| transcript=PF3D7_0909800.1 | gene=PF3D7_0909800 | organism=Plasmodium_falciparum_3D7 | gene_product=small nuclear ribonucleoprotein Sm D3, putative | transcript_product=small nuclear ribonucleoprotein Sm D3, putative | location=Pf3D7_09_v3:445788-446329(	small nuclear ribonucleoprotein Sm D3, putative	PF3D7_0909800.1-p1	PF3D7_0909800.1-p1	595
		NaN	13.7007	NaN	13.7771	13.536	14.2558			1	1	1	1.7	1.7	1.7	66.005	0.0054645	6.6377	71993	2	0.104012	0.217325	-1.94491	-1.89286	| transcript=PF3D7_1213400.1 | gene=PF3D7_1213400 | organism=Plasmodium_falciparum_3D7 | gene_product=kelch domain-containing protein, putative | transcript_product=kelch domain-containing protein, putative | location=Pf3D7_12_v3:579595-581325(-) | protein	kelch domain-containing protein, putative	PF3D7_1213400.1-p1	PF3D7_1213400.1-p1	912
		NaN	17.2685	17.2777	17.1085	17.1243	17.3382			1	1	1	3.9	3.9	3.9	37.334	0.0069018	6.4127	945970	3	0.392206	0.529321	-1.92931	-0.912899	| transcript=PF3D7_1309800.1 | gene=PF3D7_1309800 | organism=Plasmodium_falciparum_3D7 | gene_product=homeobox domain-containing protein, putative | transcript_product=homeobox domain-containing protein, putative | location=Pf3D7_13_v3:445611-446658(-) | p	homeobox domain-containing protein, putative	PF3D7_1309800.1-p1	PF3D7_1309800.1-p1	1011
		18.5862	18.3666	18.7182	20.7503	19.9446	20.7345	+	WT_GEXP15	14	14	14	45	45	45	17.25	0	248.94	34563000	75	0.00253365	0.0621333	-1.91945	-4.98513	| transcript=PF3D7_1358800.1 | gene=PF3D7_1358800 | organism=Plasmodium_falciparum_3D7 | gene_product=40S ribosomal protein S15 | transcript_product=40S ribosomal protein S15 | location=Pf3D7_13_v3:2331074-2331529(+) | protein_length=151 | sequence_SO=chro	40S ribosomal protein S15	PF3D7_1358800.1-p1	PF3D7_1358800.1-p1	1126
		13.8798	13.4135	13.9595	15.8585	15.3065	15.7471	+	WT_GEXP15	4	4	4	5.1	5.1	5.1	92.747	0	28.202	488340	16	0.0014064	0.0534545	-1.88642	-5.5551	| transcript=PF3D7_1409600.1 | gene=PF3D7_1409600 | organism=Plasmodium_falciparum_3D7 | gene_product=histidine phosphatase, putative | transcript_product=histidine phosphatase, putative | location=Pf3D7_14_v3:374800-377106(+) | protein_length=768 | sequen	histidine phosphatase, putative	PF3D7_1409600.1-p1	PF3D7_1409600.1-p1	1178
		14.7061	14.8553	15.6254	17.71	15.8814	17.1066			6	6	6	19.9	19.9	19.9	25.532	0	42.154	1710900	19	0.039241	0.13361	-1.83707	-2.59214	| transcript=PF3D7_1338200.1 | gene=PF3D7_1338200 | organism=Plasmodium_falciparum_3D7 | gene_product=60S ribosomal protein L6, putative | transcript_product=60S ribosomal protein L6, putative | location=Pf3D7_13_v3:1545070-1545735(-) | protein_length=221	60S ribosomal protein L6, putative	PF3D7_1338200.1-p1	PF3D7_1338200.1-p1	1071
		16.9424	17.2078	17.5924	19.1885	18.8357	19.2193	+	WT_GEXP15	9	9	9	45	45	45	15.526	0	100.06	8628600	53	0.00123986	0.0464	-1.83362	-5.63692	| transcript=PF3D7_0903900.1 | gene=PF3D7_0903900 | organism=Plasmodium_falciparum_3D7 | gene_product=60S ribosomal protein L32 | transcript_product=60S ribosomal protein L32 | location=Pf3D7_09_v3:185821-186383(+) | protein_length=131 | sequence_SO=chromo	60S ribosomal protein L32	PF3D7_0903900.1-p1	PF3D7_0903900.1-p1	578
		14.8687	14.8385	14.747	17.1047	16.8734	15.9304			22	22	22	19.1	19.1	19.1	142.94	0	179.47	3591300	65	0.00730125	0.0597576	-1.8181	-3.9438	| transcript=PF3D7_1003800.1 | gene=PF3D7_1003800 | organism=Plasmodium_falciparum_3D7 | gene_product=U5 small nuclear ribonucleoprotein component, putative | transcript_product=U5 small nuclear ribonucleoprotein component, putative | location=Pf3D7_10_v3:	U5 small nuclear ribonucleoprotein component, putative	PF3D7_1003800.1-p1	PF3D7_1003800.1-p1	671
		19.3821	19.0161	19.7645	21.4469	20.7437	21.3432			7	7	7	54.2	54.2	54.2	10.799	0	91.351	23865000	40	0.00434637	0.0628333	-1.79034	-4.39083	| transcript=PF3D7_0210100.1 | gene=PF3D7_0210100 | organism=Plasmodium_falciparum_3D7 | gene_product=60S ribosomal protein L37ae, putative | transcript_product=60S ribosomal protein L37ae, putative | location=Pf3D7_02_v3:412275-412859(+) | protein_length=	60S ribosomal protein L37ae, putative	PF3D7_0210100.1-p1;PF3D7_0210100.2-p1	PF3D7_0210100.1-p1	161
		16.5627	16.6587	17.0592	18.7593	17.7375	19.1099			14	14	14	30.4	30.4	30.4	35.384	0	323.31	10827000	68	0.0155337	0.121488	-1.77537	-3.29471	| transcript=PF3D7_1342000.1 | gene=PF3D7_1342000 | organism=Plasmodium_falciparum_3D7 | gene_product=40S ribosomal protein S6 | transcript_product=40S ribosomal protein S6 | location=Pf3D7_13_v3:1653211-1654131(-) | protein_length=306 | sequence_SO=chromo	40S ribosomal protein S6	PF3D7_1342000.1-p1	PF3D7_1342000.1-p1	1081
		NaN	NaN	14.7287	14.7355	15.0634	14.4437			1	1	1	1.4	1.4	1.4	76.373	0.0061586	6.4528	138770	2	0.119035	0.229279	-1.72966	-1.77524	| transcript=PF3D7_0930200.1 | gene=PF3D7_0930200 | organism=Plasmodium_falciparum_3D7 | gene_product=leucine-rich repeat protein | transcript_product=leucine-rich repeat protein | location=Pf3D7_09_v3:1195693-1198462(-) | protein_length=639 | sequence_SO=	leucine-rich repeat protein	PF3D7_0930200.1-p1	PF3D7_0930200.1-p1	647
		18.2706	18.2688	19.5571	20.7508	19.6039	20.7336			4	3	3	22.7	22.7	22.7	14.122	0	22.798	7047200	8	0.0439159	0.13686	-1.66393	-2.47291	| transcript=PF3D7_0617800.1 | gene=PF3D7_0617800 | organism=Plasmodium_falciparum_3D7 | gene_product=histone H2A | transcript_product=histone H2A | location=Pf3D7_06_v3:748416-748814(-) | protein_length=132 | sequence_SO=chromosome | SO=protein_coding_gen	histone H2A	PF3D7_0617800.1-p1	PF3D7_0617800.1-p1	405
		13.134	13.9027	13.956	15.6479	14.7357	15.5739			4	4	4	7.2	7.2	7.2	53.409	0	38.427	370790	12	0.0138198	0.111024	-1.6549	-3.34272	| transcript=PF3D7_1008800.1 | gene=PF3D7_1008800 | organism=Plasmodium_falciparum_3D7 | gene_product=nucleolar protein 5, putative | transcript_product=nucleolar protein 5, putative | location=Pf3D7_10_v3:365737-367146(-) | protein_length=469 | sequence_S	nucleolar protein 5, putative	PF3D7_1008800.1-p1	PF3D7_1008800.1-p1	684
		17.7429	17.7845	18.6199	20.1131	19.0065	19.9175			13	13	13	53.4	53.4	53.4	16.745	0	118.16	13307000	55	0.0215004	0.126792	-1.62991	-2.99166	| transcript=PF3D7_1460700.1 | gene=PF3D7_1460700 | organism=Plasmodium_falciparum_3D7 | gene_product=60S ribosomal protein L27 | transcript_product=60S ribosomal protein L27 | location=Pf3D7_14_v3:2475501-2476473(-) | protein_length=146 | sequence_SO=chro	60S ribosomal protein L27	PF3D7_1460700.1-p1	PF3D7_1460700.1-p1	1311
		NaN	NaN	NaN	14.7223	11.2019	14.578			3	3	3	9.5	9.5	9.5	31.048	0.0010593	16.699	128390	4	0.237601	0.375322	-1.60166	-1.27684	| transcript=PF3D7_1354600.1 | gene=PF3D7_1354600 | organism=Plasmodium_falciparum_3D7 | gene_product=60S ribosomal protein L7-2, putative | transcript_product=60S ribosomal protein L7-2, putative | location=Pf3D7_13_v3:2176308-2177272(-) | protein_length=	60S ribosomal protein L7-2, putative	PF3D7_1354600.1-p1	PF3D7_1354600.1-p1	1112
		NaN	NaN	NaN	13.2815	12.971	13.4059			2	2	2	8.4	8.4	8.4	30.138	0.0043178	10.875	36206	2	0.00348435	0.0655652	-1.59447	-4.45343	| transcript=PF3D7_1469300.1 | gene=PF3D7_1469300 | organism=Plasmodium_falciparum_3D7 | gene_product=pre-rRNA-processing protein PNO1, putative | transcript_product=pre-rRNA-processing protein PNO1, putative | location=Pf3D7_14_v3:2841122-2841910(-) | pro	pre-rRNA-processing protein PNO1, putative	PF3D7_1469300.1-p1	PF3D7_1469300.1-p1	1332
		14.2069	12.8052	14.1644	15.5523	14.8738	15.511			5	5	5	19.8	19.8	19.8	30.523	0	33.453	446170	13	0.035822	0.133947	-1.58685	-2.60137	| transcript=PF3D7_0307200.1 | gene=PF3D7_0307200 | organism=Plasmodium_falciparum_3D7 | gene_product=60S ribosomal protein L7, putative | transcript_product=60S ribosomal protein L7, putative | location=Pf3D7_03_v3:314976-316236(-) | protein_length=257 |	60S ribosomal protein L7, putative	PF3D7_0307200.1-p1	PF3D7_0307200.1-p1	205
		NaN	11.4396	NaN	15.3446	12.0842	12.5426			1	1	1	1.3	1.3	1.3	197.41	0.0054054	6.5009	62609	1	0.221485	0.35712	-1.5694	-1.32473	| transcript=PF3D7_0407700.1 | gene=PF3D7_0407700 | organism=Plasmodium_falciparum_3D7 | gene_product=conserved Plasmodium protein, unknown function | transcript_product=conserved Plasmodium protein, unknown function | location=Pf3D7_04_v3:377481-383087(-)	conserved Plasmodium protein, unknown function	PF3D7_0407700.1-p1	PF3D7_0407700.1-p1	254
		15.1545	15.3652	15.1761	16.8079	16.4329	17.1191	+	WT_GEXP15	4	4	4	15.6	15.6	15.6	22.734	0	28.778	1202900	11	0.00175474	0.0665714	-1.55471	-5.02589	| transcript=PF3D7_0519700.1 | gene=PF3D7_0519700 | organism=Plasmodium_falciparum_3D7 | gene_product=FoP domain-containing protein, putative | transcript_product=FoP domain-containing protein, putative | location=Pf3D7_05_v3:817066-819139(+) | protein_len	FoP domain-containing protein, putative	PF3D7_0519700.1-p1	PF3D7_0519700.1-p1	336
		14.4516	15.0082	14.714	16.4384	16.5692	15.8062			10	10	10	30.2	30.2	30.2	37.086	0	69.959	1370000	26	0.00560644	0.061625	-1.54667	-4.01509	| transcript=PF3D7_0822800.1 | gene=PF3D7_0822800 | organism=Plasmodium_falciparum_3D7 | gene_product=U5 small nuclear ribonucleoprotein 40 kDa protein, putative | transcript_product=U5 small nuclear ribonucleoprotein 40 kDa protein, putative | location=Pf	U5 small nuclear ribonucleoprotein 40 kDa protein, putative	PF3D7_0822800.1-p1	PF3D7_0822800.1-p1	557
		19.8301	20.407	21.1844	22.1062	21.6149	22.1671			9	9	9	34.6	34.6	34.6	12.157	0	132.22	36376000	50	0.0256743	0.144867	-1.48893	-2.8116	| transcript=PF3D7_0304400.1 | gene=PF3D7_0304400 | organism=Plasmodium_falciparum_3D7 | gene_product=60S ribosomal protein L44 | transcript_product=60S ribosomal protein L44 | location=Pf3D7_03_v3:217941-218489(+) | protein_length=104 | sequence_SO=chromo	60S ribosomal protein L44	PF3D7_0304400.1-p1	PF3D7_0304400.1-p1	193
		18.5832	19.1088	20.0269	20.7702	20.1132	21.2337			9	9	8	59	59	48.7	13.125	0	73.83	13160000	46	0.0512203	0.160654	-1.46609	-2.31772	| transcript=PF3D7_1105100.1 | gene=PF3D7_1105100 | organism=Plasmodium_falciparum_3D7 | gene_product=histone H2B | transcript_product=histone H2B | location=Pf3D7_11_v3:226065-226418(+) | protein_length=117 | sequence_SO=chromosome | SO=protein_coding_gen	histone H2B	PF3D7_1105100.1-p1	PF3D7_1105100.1-p1	764
		17.7397	17.4106	18.2519	19.6034	18.6402	19.5392			4	4	4	20.9	20.9	20.9	16.382	0	35.289	4221000	15	0.0210169	0.133333	-1.46018	-2.94568	| transcript=PF3D7_0821700.1 | gene=PF3D7_0821700 | organism=Plasmodium_falciparum_3D7 | gene_product=60S ribosomal protein L22, putative | transcript_product=60S ribosomal protein L22, putative | location=Pf3D7_08_v3:973586-974267(+) | protein_length=139	60S ribosomal protein L22, putative	PF3D7_0821700.1-p1	PF3D7_0821700.1-p1	553
		NaN	16.3742	16.3602	15.691	16.4993	16.2578			2	2	2	1.5	1.5	1.5	175.76	0.0028571	12.523	487560	5	0.438214	0.587113	-1.44531	-0.811822	| transcript=PF3D7_1427300.1 | gene=PF3D7_1427300 | organism=Plasmodium_falciparum_3D7 | gene_product=conserved Plasmodium protein, unknown function | transcript_product=conserved Plasmodium protein, unknown function | location=Pf3D7_14_v3:1064142-1069386(	conserved Plasmodium protein, unknown function	PF3D7_1427300.1-p1	PF3D7_1427300.1-p1	1231
		17.7541	17.9503	18.0529	19.4037	19.08	19.569	+	WT_GEXP15	6	6	6	32.5	32.5	32.5	14.812	0	323.31	10301000	40	0.00104571	0.049	-1.43179	-5.33769	| transcript=PF3D7_0312800.1 | gene=PF3D7_0312800 | organism=Plasmodium_falciparum_3D7 | gene_product=60S ribosomal protein L26, putative | transcript_product=60S ribosomal protein L26, putative | location=Pf3D7_03_v3:534239-535238(+) | protein_length=126	60S ribosomal protein L26, putative	PF3D7_0312800.1-p1	PF3D7_0312800.1-p1	219
		11.9727	NaN	NaN	13.4439	13.1851	13.1929	+	WT_GEXP15	1	1	1	0.6	0.6	0.6	214.59	0.0075758	6.3033	40528	3	0.000368744	0.0485714	-1.42726	-6.2585	| transcript=PF3D7_1134200.1 | gene=PF3D7_1134200 | organism=Plasmodium_falciparum_3D7 | gene_product=conserved Plasmodium protein, unknown function | transcript_product=conserved Plasmodium protein, unknown function | location=Pf3D7_11_v3:1326747-1332164(	conserved Plasmodium protein, unknown function	PF3D7_1134200.1-p1	PF3D7_1134200.1-p1	853
		17.7003	17.9369	17.9835	19.3117	18.6743	19.8206			11	11	11	40	40	40	22.092	0	191.55	14075000	58	0.0152507	0.131064	-1.39529	-3.14957	| transcript=PF3D7_1323400.1 | gene=PF3D7_1323400 | organism=Plasmodium_falciparum_3D7 | gene_product=60S ribosomal protein L23 | transcript_product=60S ribosomal protein L23 | location=Pf3D7_13_v3:971847-973036(-) | protein_length=190 | sequence_SO=chromo	60S ribosomal protein L23	PF3D7_1323400.1-p1	PF3D7_1323400.1-p1	1038
		13.5805	13.8028	14.4884	15.8082	14.502	15.7096			9	9	9	27.1	27.1	27.1	34.669	0	72.478	952840	24	0.0508524	0.158318	-1.3827	-2.30071	| transcript=PF3D7_0819100.1 | gene=PF3D7_0819100 | organism=Plasmodium_falciparum_3D7 | gene_product=BRIX domain, putative | transcript_product=BRIX domain, putative | location=Pf3D7_08_v3:869562-870574(+) | protein_length=295 | sequence_SO=chromosome | S	BRIX domain, putative	PF3D7_0819100.1-p1	PF3D7_0819100.1-p1	548
		13.2312	NaN	13.249	14.8984	13.378	14.1261			2	2	2	3.5	3.5	3.5	70.66	0.0019436	12.893	128930	3	0.102875	0.231541	-1.38091	-1.82783	| transcript=PF3D7_1334500.1 | gene=PF3D7_1334500 | organism=Plasmodium_falciparum_3D7 | gene_product=MSP7-like protein | transcript_product=MSP7-like protein | location=Pf3D7_13_v3:1405731-1407512(-) | protein_length=593 | sequence_SO=chromosome | SO=prot	MSP7-like protein	PF3D7_1334500.1-p1	PF3D7_1334500.1-p1	1063
		20.0088	19.9623	19.6885	21.3072	21.0676	21.4192	+	WT_GEXP15	13	13	13	47.6	47.6	47.6	32.441	0	323.31	34284000	80	0.000665946	0.0515556	-1.37815	-5.64817	| transcript=PF3D7_0823200.1 | gene=PF3D7_0823200 | organism=Plasmodium_falciparum_3D7 | gene_product=RNA-binding protein, putative | transcript_product=RNA-binding protein, putative | location=Pf3D7_08_v3:1022629-1023846(-) | protein_length=286 | sequence	RNA-binding protein, putative	PF3D7_0823200.1-p1	PF3D7_0823200.1-p1	559
		17.5743	17.7163	18.1704	19.1681	19.0854	19.3041			5	5	5	46.2	46.2	46.2	16.763	0	84.545	7270800	37	0.00201508	0.052	-1.36551	-4.6966	| transcript=PF3D7_1317800.1 | gene=PF3D7_1317800 | organism=Plasmodium_falciparum_3D7 | gene_product=40S ribosomal protein S19 | transcript_product=40S ribosomal protein S19 | location=Pf3D7_13_v3:740527-741454(+) | protein_length=145 | sequence_SO=chromo	40S ribosomal protein S19	PF3D7_1317800.1-p1	PF3D7_1317800.1-p1	1030
		16.2448	16.2168	16.5745	18.2434	16.9346	17.9456			11	11	11	28.3	28.3	28.3	32.681	0	80.561	2743200	29	0.0298272	0.136394	-1.36253	-2.65904	| transcript=PF3D7_1424400.1 | gene=PF3D7_1424400 | organism=Plasmodium_falciparum_3D7 | gene_product=60S ribosomal protein L7-3, putative | transcript_product=60S ribosomal protein L7-3, putative | location=Pf3D7_14_v3:977908-979166(+) | protein_length=28	60S ribosomal protein L7-3, putative	PF3D7_1424400.1-p1	PF3D7_1424400.1-p1	1225
		16.3138	16.0144	16.7579	18.1108	17.0515	17.9586			4	4	4	21.4	21.4	21.4	16.265	0	33.045	2135100	15	0.0271387	0.143262	-1.345	-2.71747	| transcript=PF3D7_1142600.1 | gene=PF3D7_1142600 | organism=Plasmodium_falciparum_3D7 | gene_product=60S ribosomal protein L35ae, putative | transcript_product=60S ribosomal protein L35ae, putative | location=Pf3D7_11_v3:1708066-1708679(-) | protein_lengt	60S ribosomal protein L35ae, putative	PF3D7_1142600.1-p1	PF3D7_1142600.1-p1	869
		12.5333	13.1203	12.3945	14.3442	13.4639	14.2691			2	2	2	7.3	7.3	7.3	32.338	0	20.764	121730	4	0.0200984	0.133164	-1.34302	-2.92615	| transcript=PF3D7_1417100.1 | gene=PF3D7_1417100 | organism=Plasmodium_falciparum_3D7 | gene_product=conserved Plasmodium protein, unknown function | transcript_product=conserved Plasmodium protein, unknown function | location=Pf3D7_14_v3:690451-691272(+)	conserved Plasmodium protein, unknown function	PF3D7_1417100.1-p1	PF3D7_1417100.1-p1	1200
		15.1693	13.3626	NaN	14.3817	14.9851	14.9465			4	4	4	8.4	8.4	8.4	86.255	0	25.12	289500	8	0.251204	0.38499	-1.29224	-1.21437	| transcript=PF3D7_0216400.1 | gene=PF3D7_0216400 | organism=Plasmodium_falciparum_3D7 | gene_product=vacuolar protein sorting-associated protein 45 | transcript_product=vacuolar protein sorting-associated protein 45 | location=Pf3D7_02_v3:675431-677599(+)	vacuolar protein sorting-associated protein 45	PF3D7_0216400.1-p1	PF3D7_0216400.1-p1	172
		NaN	11.197	11.8612	13.4037	13.4783	12.4581			2	2	2	19	19	19	14.202	0.0027223	11.746	65525	4	0.0571088	0.170309	-1.28356	-2.19505	| transcript=PF3D7_1107000.1 | gene=PF3D7_1107000 | organism=Plasmodium_falciparum_3D7 | gene_product=U6 snRNA-associated Sm-like protein LSm4, putative | transcript_product=U6 snRNA-associated Sm-like protein LSm4, putative | location=Pf3D7_11_v3:291680-2	U6 snRNA-associated Sm-like protein LSm4, putative	PF3D7_1107000.1-p1	PF3D7_1107000.1-p1	770
		19.6892	19.8075	20.7545	21.0766	21.7806	21.1969			4	4	3	24.7	24.7	19	16.453	0	27.62	15847000	22	0.0341828	0.1328	-1.26763	-2.52947	| transcript=PF3D7_0320900.1 | gene=PF3D7_0320900 | organism=Plasmodium_falciparum_3D7 | gene_product=histone H2A.Z | transcript_product=histone H2A.Z | location=Pf3D7_03_v3:875213-876295(+) | protein_length=158 | sequence_SO=chromosome | SO=protein_coding	histone H2A.Z	PF3D7_0320900.1-p1	PF3D7_0320900.1-p1	238
		NaN	13.8198	13.8423	14.7633	14.1832	14.6578			1	1	1	7	7	7	18.63	0.004914	7.1605	149370	5	0.0974879	0.227713	-1.26125	-1.84016	| transcript=PF3D7_1345100.1 | gene=PF3D7_1345100 | organism=Plasmodium_falciparum_3D7 | gene_product=thioredoxin 2 | transcript_product=thioredoxin 2 | location=Pf3D7_13_v3:1809736-1810521(-) | protein_length=157 | sequence_SO=chromosome | SO=protein_codi	thioredoxin 2	PF3D7_1345100.1-p1	PF3D7_1345100.1-p1	1089
		18.2652	18.3382	18.8663	19.8046	19.3762	19.9474			8	8	8	31.2	31.2	31.2	16.285	0	143.1	9934100	42	0.00882984	0.100211	-1.21948	-3.42963	| transcript=PF3D7_0813900.1 | gene=PF3D7_0813900 | organism=Plasmodium_falciparum_3D7 | gene_product=40S ribosomal protein S16, putative | transcript_product=40S ribosomal protein S16, putative | location=Pf3D7_08_v3:677989-678725(-) | protein_length=144	40S ribosomal protein S16, putative	PF3D7_0813900.1-p1	PF3D7_0813900.1-p1	530
		12.7444	12.689	12.8141	14.3545	13.2264	14.2674			2	2	2	2.7	2.7	2.7	92.466	0.0019268	12.667	111430	4	0.0300589	0.131897	-1.20027	-2.58561	| transcript=PF3D7_1027100.1 | gene=PF3D7_1027100 | organism=Plasmodium_falciparum_3D7 | gene_product=U3 small nucleolar ribonucleoprotein protein MPP10, putative | transcript_product=U3 small nucleolar ribonucleoprotein protein MPP10, putative | location=	U3 small nucleolar ribonucleoprotein protein MPP10, putative	PF3D7_1027100.1-p1	PF3D7_1027100.1-p1	723
		16.1582	16.3974	16.233	17.705	16.8111	17.8028			13	13	13	48.4	48.4	48.4	25.441	0	92.419	3664400	51	0.0219727	0.137968	-1.17679	-2.77984	| transcript=PF3D7_0814000.1 | gene=PF3D7_0814000 | organism=Plasmodium_falciparum_3D7 | gene_product=60S ribosomal protein L13-2, putative | transcript_product=60S ribosomal protein L13-2, putative | location=Pf3D7_08_v3:680957-681809(+) | protein_length=	60S ribosomal protein L13-2, putative	PF3D7_0814000.1-p1	PF3D7_0814000.1-p1	531
		17.4144	15.9739	15.2412	18.0713	16.5067	17.5596			1	1	1	3.3	3.3	3.3	36.987	0.006886	6.4009	1962600	6	0.211578	0.359427	-1.16934	-1.31811	Nicotinate-nucleotide--dimethylbenzimidazole phosphoribosyltransferase OS=Escherichia coli (strain B / BL21-DE3) OX=469008 GN=cobT PE=3 SV=1	Nicotinate-nucleotide--dimethylbenzimidazole phosphoribosyltransferase OS=Escherichia coli (strain B / BL21-DE3) OX=469008 GN=cobT PE=3 SV=1	A0A140N8Y1	A0A140N8Y1	2
		13.0119	13.074	14.4829	15.645	13.8311	14.5613			3	3	3	12.3	12.3	12.3	22.965	0.001065	16.964	273550	3	0.180214	0.333938	-1.15616	-1.42211	| transcript=PF3D7_1408500.1 | gene=PF3D7_1408500 | organism=Plasmodium_falciparum_3D7 | gene_product=conserved Plasmodium protein, unknown function | transcript_product=conserved Plasmodium protein, unknown function | location=Pf3D7_14_v3:320274-320861(+)	conserved Plasmodium protein, unknown function	PF3D7_1408500.1-p1	PF3D7_1408500.1-p1	1175
		NaN	12.6428	NaN	12.6418	13.4566	13.7491			1	1	1	1.1	1.1	1.1	125.45	0.004827	6.9437	47318	2	0.0522915	0.17237	-1.15424	-2.20964	| transcript=PF3D7_1212900.1 | gene=PF3D7_1212900 | organism=Plasmodium_falciparum_3D7 | gene_product=bromodomain protein 2, putative | transcript_product=bromodomain protein 2, putative | location=Pf3D7_12_v3:568569-571835(-) | protein_length=1088 | seque	bromodomain protein 2, putative	PF3D7_1212900.1-p1	PF3D7_1212900.1-p1	910
		15.3258	13.6671	14.289	15.9976	15.368	15.2444			2	2	2	9.5	9.5	9.5	21.698	0.0028329	12.376	352500	3	0.107762	0.237806	-1.10938	-1.74139	| transcript=PF3D7_0303600.1 | gene=PF3D7_0303600 | organism=Plasmodium_falciparum_3D7 | gene_product=plasmoredoxin | transcript_product=plasmoredoxin | location=Pf3D7_03_v3:190180-190719(+) | protein_length=179 | sequence_SO=chromosome | SO=protein_coding	plasmoredoxin	PF3D7_0303600.1-p1	PF3D7_0303600.1-p1	190
		13.8432	14.1938	14.3455	15.1989	14.9292	15.4716			5	5	5	6.9	6.9	6.9	92.093	0	31.144	464380	12	0.00767596	0.1045	-1.07239	-3.39398	| transcript=PF3D7_1466400.1 | gene=PF3D7_1466400 | organism=Plasmodium_falciparum_3D7 | gene_product=AP2 domain transcription factor AP2-EXP | transcript_product=AP2 domain transcription factor AP2-EXP | location=Pf3D7_14_v3:2714844-2717285(-) | protein_l	AP2 domain transcription factor AP2-EXP	PF3D7_1466400.1-p1	PF3D7_1466400.1-p1	1324
		22.1869	22.3488	22.8741	23.523	23.3378	23.7551			3	3	3	25.4	25.4	25.4	8.0144	0	18.876	97301000	28	0.0112166	0.125714	-1.0687	-3.14352	| transcript=PF3D7_1460300.1 | gene=PF3D7_1460300 | organism=Plasmodium_falciparum_3D7 | gene_product=60S ribosomal protein L29, putative | transcript_product=60S ribosomal protein L29, putative | location=Pf3D7_14_v3:2459214-2459964(-) | protein_length=67	60S ribosomal protein L29, putative	PF3D7_1460300.1-p1	PF3D7_1460300.1-p1	1308
		NaN	NaN	NaN	13.8162	NaN	14.4422			1	1	1	6.3	6.3	6.3	23.193	0.0035305	11.319	48083	3	0.425147	0.582772	-1.04481	-0.817669	| transcript=PF3D7_1317400.1 | gene=PF3D7_1317400 | organism=Plasmodium_falciparum_3D7 | gene_product=zinc finger protein, putative | transcript_product=zinc finger protein, putative | location=Pf3D7_13_v3:733245-733862(+) | protein_length=205 | sequence_S	zinc finger protein, putative	PF3D7_1317400.1-p1	PF3D7_1317400.1-p1	1028
		NaN	NaN	NaN	12.9758	12.7622	13.3332			1	1	1	11.9	11.9	11.9	13	0.0048387	6.9702	30848	3	0.0245622	0.132541	-1.03968	-2.62685	| transcript=PF3D7_0725400.1 | gene=PF3D7_0725400 | organism=Plasmodium_falciparum_3D7 | gene_product=conserved Plasmodium protein, unknown function | transcript_product=conserved Plasmodium protein, unknown function | location=Pf3D7_07_v3:1079015-1080055(	conserved Plasmodium protein, unknown function	PF3D7_0725400.1-p1	PF3D7_0725400.1-p1	486
		NaN	13.0849	NaN	13.3588	13.0297	13.6571			1	1	1	2.3	2.3	2.3	62.302	0.0055821	6.8321	49537	3	0.103709	0.237121	-1.01621	-1.74003	| transcript=PF3D7_0304200.1 | gene=PF3D7_0304200 | organism=Plasmodium_falciparum_3D7 | gene_product=EH domain-containing protein | transcript_product=EH domain-containing protein | location=Pf3D7_03_v3:207342-208943(-) | protein_length=533 | sequence_SO=	EH domain-containing protein	PF3D7_0304200.1-p1	PF3D7_0304200.1-p1	192
		18.2331	18.1105	19.1983	19.8513	19.1786	19.531			7	7	7	25.5	25.5	25.5	17.399	0	57.441	12545000	45	0.0634751	0.195117	-1.00636	-2.03288	| transcript=PF3D7_1402500.1 | gene=PF3D7_1402500 | organism=Plasmodium_falciparum_3D7 | gene_product=ribosomal protein S27a, putative | transcript_product=ribosomal protein S27a, putative | location=Pf3D7_14_v3:92264-93537(-) | protein_length=149 | sequen	ribosomal protein S27a, putative	PF3D7_1402500.1-p1	PF3D7_1402500.1-p1	1161
		NaN	13.758	13.4335	12.9889	14.8127	14.2352			1	1	1	5.6	5.6	5.6	25.728	0.0048426	6.9752	126870	3	0.279192	0.433192	-0.996197	-1.11123	| transcript=PF3D7_1345900.1 | gene=PF3D7_1345900 | organism=Plasmodium_falciparum_3D7 | gene_product=kinetochore protein SPC25, putative | transcript_product=kinetochore protein SPC25, putative | location=Pf3D7_13_v3:1835511-1836799(-) | protein_length=21	kinetochore protein SPC25, putative	PF3D7_1345900.1-p1	PF3D7_1345900.1-p1	1092
		13.4055	13.6602	14.1634	15.1251	14.1777	14.8943			5	5	5	6.8	6.8	6.8	98.108	0	45.036	344150	11	0.0522301	0.170376	-0.989276	-2.14199	| transcript=PF3D7_0510500.1 | gene=PF3D7_0510500 | organism=Plasmodium_falciparum_3D7 | gene_product=topoisomerase I | transcript_product=topoisomerase I | location=Pf3D7_05_v3:445983-448502(-) | protein_length=839 | sequence_SO=chromosome | SO=protein_co	topoisomerase I	PF3D7_0510500.1-p1	PF3D7_0510500.1-p1	311
		17.4581	17.134	17.516	18.5183	18.007	18.5373			3	3	3	30.6	30.6	30.6	11.775	0	28.708	3226700	18	0.0094525	0.128435	-0.984833	-3.17212	| transcript=PF3D7_1019400.1 | gene=PF3D7_1019400 | organism=Plasmodium_falciparum_3D7 | gene_product=60S ribosomal protein L30e, putative | transcript_product=60S ribosomal protein L30e, putative | location=Pf3D7_10_v3:786503-787008(+) | protein_length=10	60S ribosomal protein L30e, putative	PF3D7_1019400.1-p1	PF3D7_1019400.1-p1	710
		19.9574	19.917	20.1789	21.1169	20.8132	21.0607			25	25	25	64	64	64	29.772	0	281.97	78302000	175	0.00138259	0.06528	-0.979161	-4.37516	| transcript=PF3D7_1105400.1 | gene=PF3D7_1105400 | organism=Plasmodium_falciparum_3D7 | gene_product=40S ribosomal protein S4, putative | transcript_product=40S ribosomal protein S4, putative | location=Pf3D7_11_v3:235597-237097(-) | protein_length=261 |	40S ribosomal protein S4, putative	PF3D7_1105400.1-p1	PF3D7_1105400.1-p1	766
		18.2508	16.9118	15.6972	18.2754	17.89	17.6034			1	1	1	0.9	0.9	0.9	129.2	0.007593	6.3178	1460500	5	0.27251	0.42755	-0.96966	-1.12396	| transcript=PF3D7_1227800.1 | gene=PF3D7_1227800 | organism=Plasmodium_falciparum_3D7 | gene_product=elongator complex protein 3, putative | transcript_product=elongator complex protein 3, putative | location=Pf3D7_12_v3:1134370-1137648(-) | protein_lengt	elongator complex protein 3, putative	PF3D7_1227800.1-p1	PF3D7_1227800.1-p1	943
		16.6223	16.535	16.6788	17.9655	16.9081	17.8624			8	8	8	33.9	33.9	33.9	19.297	0	181.84	4220500	35	0.0464074	0.171705	-0.966632	-2.2009	| transcript=PF3D7_1431700.1 | gene=PF3D7_1431700 | organism=Plasmodium_falciparum_3D7 | gene_product=60S ribosomal protein L14, putative | transcript_product=60S ribosomal protein L14, putative | location=Pf3D7_14_v3:1247030-1247950(+) | protein_length=16	60S ribosomal protein L14, putative	PF3D7_1431700.1-p1	PF3D7_1431700.1-p1	1240
		13.1681	13.5425	13.6821	14.4011	14.1559	14.6824			1	1	1	1.1	1.1	1.1	130.64	0.0027149	11.716	120900	6	0.0117691	0.129231	-0.948898	-3.00211	| transcript=PF3D7_1360700.1 | gene=PF3D7_1360700 | organism=Plasmodium_falciparum_3D7 | gene_product=E3 SUMO-protein ligase PIAS, putative | transcript_product=E3 SUMO-protein ligase PIAS, putative | location=Pf3D7_13_v3:2426133-2431183(-) | protein_lengt	E3 SUMO-protein ligase PIAS, putative	PF3D7_1360700.1-p1	PF3D7_1360700.1-p1	1132
		16.6053	16.9416	17.0914	17.7972	17.328	18.278			17	17	17	30	30	30	43.929	0	257.99	7562300	73	0.0408765	0.166903	-0.921659	-2.24995	| transcript=PF3D7_1027300.1 | gene=PF3D7_1027300 | organism=Plasmodium_falciparum_3D7 | gene_product=peroxiredoxin | transcript_product=peroxiredoxin | location=Pf3D7_10_v3:1140589-1142602(-) | protein_length=393 | sequence_SO=chromosome | SO=protein_codi	peroxiredoxin	PF3D7_1027300.1-p1	PF3D7_1027300.1-p1	724
		NaN	NaN	NaN	12.8117	NaN	13.5263			1	1	1	3.6	3.6	3.6	49.196	0.0054945	6.7067	21489	2	0.0889935	0.229918	-0.88548	-1.78535	| transcript=PF3D7_0925200.1 | gene=PF3D7_0925200 | organism=Plasmodium_falciparum_3D7 | gene_product=ribosomal RNA-processing protein 8, putative | transcript_product=ribosomal RNA-processing protein 8, putative | location=Pf3D7_09_v3:1017435-1018918(+) |	ribosomal RNA-processing protein 8, putative	PF3D7_0925200.1-p1	PF3D7_0925200.1-p1	638
		12.4895	12.6342	NaN	12.7887	12.6768	13.3167			2	2	2	1	1	1	212.66	0.0035273	11.306	55477	5	0.18569	0.349739	-0.8758	-1.35009	| transcript=PF3D7_1231800.1 | gene=PF3D7_1231800 | organism=Plasmodium_falciparum_3D7 | gene_product=asparagine-rich protein, putative | transcript_product=asparagine-rich protein, putative | location=Pf3D7_12_v3:1314696-1320170(+) | protein_length=1824 |	asparagine-rich protein, putative	PF3D7_1231800.1-p1	PF3D7_1231800.1-p1	952
		13.9576	12.9354	14.014	14.5796	14.4754	14.4771			3	3	3	0.7	0.7	0.7	548.86	0	18.792	244670	6	0.0678893	0.21044	-0.875029	-1.93502	| transcript=PF3D7_1417600.1 | gene=PF3D7_1417600 | organism=Plasmodium_falciparum_3D7 | gene_product=ookinete surface and oocyst capsule protein OSCP, putative | transcript_product=ookinete surface and oocyst capsule protein OSCP, putative | location=Pf3D	ookinete surface and oocyst capsule protein OSCP, putative	PF3D7_1417600.1-p1	PF3D7_1417600.1-p1	1203
		14.2689	11.83	14.512	13.9546	14.7706	14.5038			2	2	2	24.4	24.4	24.4	10.767	0.0028653	12.571	180000	5	0.38206	0.549374	-0.872663	-0.882005	| transcript=PF3D7_1001200.1 | gene=PF3D7_1001200 | organism=Plasmodium_falciparum_3D7 | gene_product=acyl-CoA binding protein, isoform 2, ACBP2 | transcript_product=acyl-CoA binding protein, isoform 2, ACBP2 | location=Pf3D7_10_v3:70547-70819(-) | protein	acyl-CoA binding protein, isoform 2, ACBP2	PF3D7_1001200.1-p1	PF3D7_1001200.1-p1	664
		12.9271	13.0608	12.7972	13.4103	13.8413	14.1218			2	2	2	3.1	3.1	3.1	114.5	0	131.02	106680	10	0.017343	0.14297	-0.862768	-2.69227	| transcript=PF3D7_0305300.1 | gene=PF3D7_0305300 | organism=Plasmodium_falciparum_3D7 | gene_product=transporter, putative | transcript_product=transporter, putative | location=Pf3D7_03_v3:255276-258416(-) | protein_length=956 | sequence_SO=chromosome | S	transporter, putative	PF3D7_0305300.1-p1	PF3D7_0305300.1-p1	196
		16.2233	15.0874	14.9936	16.0678	15.6355	17.1871			7	2	2	4.7	1.6	1.6	165.61	0.0028736	12.586	659200	6	0.229346	0.384246	-0.862048	-1.21722	| transcript=PF3D7_0831600.1 | gene=PF3D7_0831600 | organism=Plasmodium_falciparum_3D7 | gene_product=cytoadherence linked asexual protein 8 | transcript_product=cytoadherence linked asexual protein 8 | location=Pf3D7_08_v3:1358314-1363618(+) | protein_len	cytoadherence linked asexual protein 8	PF3D7_0831600.1-p1	PF3D7_0831600.1-p1	573
		18.2052	16.4022	18.0107	18.6334	17.7362	18.8075			4	4	4	2.5	2.5	2.5	151.1	0	25.658	2752500	8	0.266273	0.430645	-0.852997	-1.12127	| transcript=PF3D7_0827000.1 | gene=PF3D7_0827000 | organism=Plasmodium_falciparum_3D7 | gene_product=ATP-dependent RNA helicase DBP10, putative | transcript_product=ATP-dependent RNA helicase DBP10, putative | location=Pf3D7_08_v3:1167579-1171448(-) | pro	ATP-dependent RNA helicase DBP10, putative	PF3D7_0827000.1-p1	PF3D7_0827000.1-p1	567
		18.4884	17.2819	15.5683	18.7404	17.1625	17.96			1	1	1	1.6	1.6	1.6	95.179	0.0049423	7.3052	2438000	11	0.431083	0.597837	-0.841429	-0.792386	| transcript=PF3D7_0726100.1 | gene=PF3D7_0726100 | organism=Plasmodium_falciparum_3D7 | gene_product=Plasmodium exported protein, unknown function | transcript_product=Plasmodium exported protein, unknown function | location=Pf3D7_07_v3:1093566-1096122(-)	Plasmodium exported protein, unknown function	PF3D7_0726100.1-p1	PF3D7_0726100.1-p1	487
		16.8011	16.6516	16.8507	17.8144	17.158	17.7895			7	7	7	34.6	34.6	34.6	19.245	0	52.154	3109400	29	0.0212891	0.12881	-0.819503	-2.53742	| transcript=PF3D7_1309100.1 | gene=PF3D7_1309100 | organism=Plasmodium_falciparum_3D7 | gene_product=60S ribosomal protein L24, putative | transcript_product=60S ribosomal protein L24, putative | location=Pf3D7_13_v3:418820-420121(+) | protein_length=162	60S ribosomal protein L24, putative	PF3D7_1309100.1-p1	PF3D7_1309100.1-p1	1007
		17.0767	16.6852	16.4198	17.6458	17.5798	17.4078			1	1	1	11.8	11.8	11.8	10.927	0	36.816	1388600	9	0.0159324	0.140836	-0.817237	-2.69223	| transcript=PF3D7_1350200.1 | gene=PF3D7_1350200 | organism=Plasmodium_falciparum_3D7 | gene_product=small nuclear ribonucleoprotein E, putative | transcript_product=small nuclear ribonucleoprotein E, putative | location=Pf3D7_13_v3:2009477-2010281(-) | p	small nuclear ribonucleoprotein E, putative	PF3D7_1350200.1-p1	PF3D7_1350200.1-p1	1104
		14.1724	13.8998	14.3873	14.6991	15.5748	14.6337			1	1	1	11.8	11.8	11.8	10.764	0.0041946	7.9475	211980	6	0.0713001	0.221294	-0.815987	-1.87763	| transcript=PF3D7_1213600.1 | gene=PF3D7_1213600 | organism=Plasmodium_falciparum_3D7 | gene_product=dynein light chain 1, putative | transcript_product=dynein light chain 1, putative | location=Pf3D7_12_v3:586809-587090(+) | protein_length=93 | sequence_	dynein light chain 1, putative	PF3D7_1213600.1-p1	PF3D7_1213600.1-p1	913
		16.6029	16.2391	15.9846	17.1466	17.117	17.01			5	5	5	59.3	59.3	59.3	9.8894	0	102.18	2528800	32	0.0114259	0.135655	-0.815664	-2.87063	| transcript=PF3D7_1126900.1 | gene=PF3D7_1126900 | organism=Plasmodium_falciparum_3D7 | gene_product=small nuclear ribonucleoprotein F, putative | transcript_product=small nuclear ribonucleoprotein F, putative | location=Pf3D7_11_v3:1053642-1054333(-) | p	small nuclear ribonucleoprotein F, putative	PF3D7_1126900.1-p1	PF3D7_1126900.1-p1	827
		17.5307	17.8029	17.9079	18.4866	18.4473	18.745			8	8	8	38.7	38.7	38.7	16.067	0	108.31	10695000	58	0.00512361	0.121429	-0.812485	-3.301	| transcript=PF3D7_1242700.1 | gene=PF3D7_1242700 | organism=Plasmodium_falciparum_3D7 | gene_product=40S ribosomal protein S17, putative | transcript_product=40S ribosomal protein S17, putative | location=Pf3D7_12_v3:1803653-1804483(+) | protein_length=13	40S ribosomal protein S17, putative	PF3D7_1242700.1-p1	PF3D7_1242700.1-p1	973
		11.96	12.3878	12.4886	13.5914	12.708	12.9512			2	2	2	7.9	7.9	7.9	33.254	0.0028517	12.456	59268	2	0.059935	0.197797	-0.804748	-1.96613	| transcript=PF3D7_1213200.1 | gene=PF3D7_1213200 | organism=Plasmodium_falciparum_3D7 | gene_product=mediator of RNA polymerase II transcription subunit 18, putative | transcript_product=mediator of RNA polymerase II transcription subunit 18, putative | l	mediator of RNA polymerase II transcription subunit 18, putative	PF3D7_1213200.1-p1	PF3D7_1213200.1-p1	911
		NaN	14.1262	14.3957	14.3989	14.2728	13.8684			4	4	4	7.9	7.9	7.9	72.041	0	47.567	238350	12	0.424152	0.594391	-0.792941	-0.799519	| transcript=PF3D7_1133400.1 | gene=PF3D7_1133400 | organism=Plasmodium_falciparum_3D7 | gene_product=apical membrane antigen 1 | transcript_product=apical membrane antigen 1 | location=Pf3D7_11_v3:1293856-1295724(+) | protein_length=622 | sequence_SO=chro	apical membrane antigen 1	PF3D7_1133400.1-p1	PF3D7_1133400.1-p1	849
		14.7739	NaN	13.6514	14.6296	14.7938	13.9339			1	1	1	3.2	3.2	3.2	43.624	0.004878	7.062	142860	5	0.316761	0.477761	-0.786075	-0.997985	| transcript=PF3D7_0617000.1 | gene=PF3D7_0617000 | organism=Plasmodium_falciparum_3D7 | gene_product=mitochondrial import receptor subunit TOM40, putative | transcript_product=mitochondrial import receptor subunit TOM40, putative | location=Pf3D7_06_v3:70	mitochondrial import receptor subunit TOM40, putative	PF3D7_0617000.1-p1	PF3D7_0617000.1-p1	403
		14.9403	14.9365	14.7306	15.7806	15.1684	15.9818			5	5	5	5	5	5	120.67	0	30.302	535830	11	0.038153	0.170889	-0.774468	-2.18651	| transcript=PF3D7_1451900.1 | gene=PF3D7_1451900 | organism=Plasmodium_falciparum_3D7 | gene_product=ribosome biogenesis protein TSR1, putative | transcript_product=ribosome biogenesis protein TSR1, putative | location=Pf3D7_14_v3:2128168-2131257(-) | pro	ribosome biogenesis protein TSR1, putative	PF3D7_1451900.1-p1	PF3D7_1451900.1-p1	1290
		NaN	NaN	13.6476	12.6771	13.399	12.671			1	1	1	5.9	5.9	5.9	23.99	0.0055118	6.7371	62570	3	0.434058	0.602161	-0.773054	-0.780893	| transcript=PF3D7_1455200.1 | gene=PF3D7_1455200 | organism=Plasmodium_falciparum_3D7 | gene_product=methyltransferase AAMT | transcript_product=methyltransferase AAMT | location=Pf3D7_14_v3:2255062-2256741(+) | protein_length=205 | sequence_SO=chromosome	methyltransferase AAMT	PF3D7_1455200.1-p1	PF3D7_1455200.1-p1	1298
		17.9928	18.0514	18.0908	18.9436	18.6605	18.845			8	8	8	30.8	30.8	30.8	27.999	0	93.567	5819000	39	0.000922583	0.0637241	-0.771365	-4.10907	| transcript=PF3D7_0516900.1 | gene=PF3D7_0516900 | organism=Plasmodium_falciparum_3D7 | gene_product=60S ribosomal protein L2 | transcript_product=60S ribosomal protein L2 | location=Pf3D7_05_v3:712762-713772(-) | protein_length=260 | sequence_SO=chromoso	60S ribosomal protein L2	PF3D7_0516900.1-p1	PF3D7_0516900.1-p1	326
		13.1206	12.7424	NaN	13.4528	13.2595	13.2293			1	1	1	12.3	12.3	12.3	12.369	0.0048465	6.9821	54946	2	0.12995	0.299907	-0.760692	-1.52151	| transcript=PF3D7_0721800.1 | gene=PF3D7_0721800 | organism=Plasmodium_falciparum_3D7 | gene_product=conserved Plasmodium protein, unknown function | transcript_product=conserved Plasmodium protein, unknown function | location=Pf3D7_07_v3:938279-938895(+)	conserved Plasmodium protein, unknown function	PF3D7_0721800.1-p1	PF3D7_0721800.1-p1	477
		10.6661	11.7232	11.9323	NaN	12.043	NaN			2	2	2	5.7	5.7	5.7	42.991	0.0035398	11.339	39361	2	0.214344	0.385008	-0.743958	-1.23065	| transcript=PF3D7_1119000.1 | gene=PF3D7_1119000 | organism=Plasmodium_falciparum_3D7 | gene_product=acyl-CoA-binding protein, putative | transcript_product=acyl-CoA-binding protein, putative | location=Pf3D7_11_v3:718650-719765(-) | protein_length=371 |	acyl-CoA-binding protein, putative	PF3D7_1119000.1-p1	PF3D7_1119000.1-p1	806
		14.2053	13.5904	15.0486	14.8414	15.2893	14.9317			2	2	2	26.2	26.2	26.2	8.6298	0.0027498	11.848	278290	6	0.171362	0.346796	-0.73941	-1.35859	| transcript=PF3D7_0821800.1 | gene=PF3D7_0821800 | organism=Plasmodium_falciparum_3D7 | gene_product=protein transport protein SEC61 subunit beta, putative | transcript_product=protein transport protein SEC61 subunit beta, putative | location=Pf3D7_08_v3:	protein transport protein SEC61 subunit beta, putative	PF3D7_0821800.1-p1	PF3D7_0821800.1-p1	554
		16.8875	16.9704	17.4375	17.8007	17.7969	17.8892			4	4	4	17.9	17.9	17.9	17.891	0	24.931	3134800	19	0.0136767	0.138343	-0.730442	-2.66737	| transcript=PF3D7_1126200.1 | gene=PF3D7_1126200 | organism=Plasmodium_falciparum_3D7 | gene_product=40S ribosomal protein S18, putative | transcript_product=40S ribosomal protein S18, putative | location=Pf3D7_11_v3:1023790-1024496(-) | protein_length=15	40S ribosomal protein S18, putative	PF3D7_1126200.1-p1	PF3D7_1126200.1-p1	826
		18.1519	17.2718	15.9978	18.3115	17.8909	17.4093			2	2	2	3.6	3.6	3.6	73.484	0	17.334	1633700	5	0.341813	0.518482	-0.730091	-0.939102	| transcript=PF3D7_1305400.1 | gene=PF3D7_1305400 | organism=Plasmodium_falciparum_3D7 | gene_product=AAR2 protein, putative | transcript_product=AAR2 protein, putative | location=Pf3D7_13_v3:268785-270737(-) | protein_length=609 | sequence_SO=chromosome |	AAR2 protein, putative	PF3D7_1305400.1-p1	PF3D7_1305400.1-p1	999
		13.3822	13.5207	13.3641	13.5726	14.4499	14.4109			2	2	2	4.7	4.7	4.7	61.902	0.0019361	12.822	129230	4	0.0677372	0.225229	-0.722109	-1.84961	| transcript=PF3D7_0523400.1 | gene=PF3D7_0523400 | organism=Plasmodium_falciparum_3D7 | gene_product=DnaJ protein, putative | transcript_product=DnaJ protein, putative | location=Pf3D7_05_v3:973518-975876(+) | protein_length=533 | sequence_SO=chromosome |	DnaJ protein, putative	PF3D7_0523400.1-p1	PF3D7_0523400.1-p1	346
		14.6805	14.0346	13.6658	14.7448	15.1398	14.6621			4	4	4	13.2	13.2	13.2	39.831	0	26.471	243180	10	0.0947394	0.24309	-0.721922	-1.67441	| transcript=PF3D7_1410700.1 | gene=PF3D7_1410700 | organism=Plasmodium_falciparum_3D7 | gene_product=conserved protein, unknown function | transcript_product=conserved protein, unknown function | location=Pf3D7_14_v3:429690-430861(-) | protein_length=334	conserved protein, unknown function	PF3D7_1410700.1-p1	PF3D7_1410700.1-p1	1184
		12.5278	13.2825	NaN	13.2669	13.7406	13.514			1	1	1	2.5	2.5	2.5	62.943	0.0042017	7.9797	67978	4	0.0636618	0.222604	-0.716877	-1.87805	| transcript=PF3D7_0715900.1 | gene=PF3D7_0715900 | organism=Plasmodium_falciparum_3D7 | gene_product=cation diffusion facilitator family protein, putative | transcript_product=cation diffusion facilitator family protein, putative | location=Pf3D7_07_v3:69	cation diffusion facilitator family protein, putative	PF3D7_0715900.1-p1	PF3D7_0715900.1-p1	463
		12.2268	14.1372	14.261	14.0734	14.2996	14.3931			4	4	4	4.1	4.1	4.1	99.963	0	24.481	262050	8	0.343734	0.525497	-0.713687	-0.932683	| transcript=PF3D7_0815200.1 | gene=PF3D7_0815200 | organism=Plasmodium_falciparum_3D7 | gene_product=importin subunit beta, putative | transcript_product=importin subunit beta, putative | location=Pf3D7_08_v3:717113-719746(+) | protein_length=877 | sequen	importin subunit beta, putative	PF3D7_0815200.1-p1	PF3D7_0815200.1-p1	534
		15.7575	15.3383	15.7604	16.2703	16.0163	16.7043			7	7	7	9.3	9.3	9.3	141.85	0	161.82	1298200	34	0.0438972	0.194647	-0.711588	-2.06286	| transcript=PF3D7_0202400.1 | gene=PF3D7_0202400 | organism=Plasmodium_falciparum_3D7 | gene_product=translation-enhancing factor | transcript_product=translation-enhancing factor | location=Pf3D7_02_v3:120524-124102(+) | protein_length=1192 | sequence_SO	translation-enhancing factor	PF3D7_0202400.1-p1	PF3D7_0202400.1-p1	149
		NaN	14.8531	NaN	13.8943	13.5325	14.3241			2	2	2	3.9	3.9	3.9	54.743	0.0035556	11.425	104470	2	0.473298	0.635948	-0.706575	-0.711216	| transcript=PF3D7_1419600.1 | gene=PF3D7_1419600 | organism=Plasmodium_falciparum_3D7 | gene_product=conserved Plasmodium protein, unknown function | transcript_product=conserved Plasmodium protein, unknown function | location=Pf3D7_14_v3:815324-818245(-)	conserved Plasmodium protein, unknown function	PF3D7_1419600.1-p1	PF3D7_1419600.1-p1	1210
		12.5317	NaN	NaN	14.744	12.9993	NaN			2	2	2	16.8	16.8	16.8	35.298	0.0035778	11.489	48799	3	0.415337	0.592723	-0.704912	-0.804218	Bifunctional ligase/repressor BirA OS=Escherichia coli (strain B / BL21-DE3) OX=469008 GN=birA PE=3 SV=1	Bifunctional ligase/repressor BirA OS=Escherichia coli (strain B / BL21-DE3) OX=469008 GN=birA PE=3 SV=1	A0A140NH36	A0A140NH36	7
		13.1333	13.1678	11.5395	13.5894	13.6346	NaN			1	1	1	4.3	4.3	4.3	36.801	0.0041528	7.5153	56252	3	0.321929	0.495767	-0.696143	-0.971633	| transcript=PF3D7_1202200.1 | gene=PF3D7_1202200 | organism=Plasmodium_falciparum_3D7 | gene_product=mitochondrial phosphate carrier protein | transcript_product=mitochondrial phosphate carrier protein | location=Pf3D7_12_v3:116475-117449(-) | protein_len	mitochondrial phosphate carrier protein	PF3D7_1202200.1-p1	PF3D7_1202200.1-p1	887
		14.3684	14.9196	14.0203	15.2905	15.3655	14.6997			1	1	1	2.7	2.7	2.7	35.706	0.0041841	7.8925	278510	5	0.112036	0.283759	-0.682462	-1.56543	| transcript=PF3D7_0519000.1 | gene=PF3D7_0519000 | organism=Plasmodium_falciparum_3D7 | gene_product=histone RNA hairpin-binding protein, putative | transcript_product=histone RNA hairpin-binding protein, putative | location=Pf3D7_05_v3:788599-789480(+) |	histone RNA hairpin-binding protein, putative	PF3D7_0519000.1-p1	PF3D7_0519000.1-p1	334
		15.508	15.4417	15.571	16.0819	16.044	16.3686			11	11	11	31.1	31.1	31.1	41.233	0	86.034	1365500	36	0.0038043	0.128333	-0.657927	-3.14726	| transcript=PF3D7_1216200.1 | gene=PF3D7_1216200 | organism=Plasmodium_falciparum_3D7 | gene_product=glycerol-3-phosphate dehydrogenase [NAD(+)], putative | transcript_product=glycerol-3-phosphate dehydrogenase [NAD(+)], putative | location=Pf3D7_12_v3:64	glycerol-3-phosphate dehydrogenase [NAD(+)], putative	PF3D7_1216200.1-p1	PF3D7_1216200.1-p1	920
		16.5782	16.2314	16.3094	16.9056	16.8361	17.3432			7	7	6	38.6	38.6	38.6	22.979	0	110.04	1892800	28	0.0262189	0.164179	-0.655328	-2.25718	| transcript=PF3D7_0923900.1 | gene=PF3D7_0923900 | organism=Plasmodium_falciparum_3D7 | gene_product=polyadenylate-binding protein 2, putative | transcript_product=polyadenylate-binding protein 2, putative | location=Pf3D7_09_v3:966795-968069(-) | protein	polyadenylate-binding protein 2, putative	PF3D7_0923900.1-p1	PF3D7_0923900.1-p1	635
		11.8563	12.4802	12.1945	12.8262	12.914	12.733			1	1	1	1.2	1.2	1.2	108.41	0.0055205	6.7397	46118	4	0.0260972	0.165439	-0.647393	-2.24986	| transcript=PF3D7_1033600.1 | gene=PF3D7_1033600 | organism=Plasmodium_falciparum_3D7 | gene_product=pre-mRNA-splicing factor CEF1, putative | transcript_product=pre-mRNA-splicing factor CEF1, putative | location=Pf3D7_10_v3:1344150-1346897(-) | protein_l	pre-mRNA-splicing factor CEF1, putative	PF3D7_1033600.1-p1	PF3D7_1033600.1-p1	742
		15.0969	15.635	15.8672	16.1575	15.982	16.3995			4	4	4	21.9	21.9	21.9	21.453	0	42.194	1031000	16	0.0665024	0.232362	-0.646633	-1.80488	| transcript=PF3D7_1341300.1 | gene=PF3D7_1341300 | organism=Plasmodium_falciparum_3D7 | gene_product=60S ribosomal protein L18-2, putative | transcript_product=60S ribosomal protein L18-2, putative | location=Pf3D7_13_v3:1636556-1637833(+) | protein_lengt	60S ribosomal protein L18-2, putative	PF3D7_1341300.1-p1	PF3D7_1341300.1-p1	1079
		NaN	13.6007	13.2471	13.1778	13.3469	13.4567			1	1	1	2.7	2.7	2.7	51.917	0.0048544	7.0088	65838	4	0.441027	0.612384	-0.635372	-0.753138	| transcript=PF3D7_0510400.1 | gene=PF3D7_0510400 | organism=Plasmodium_falciparum_3D7 | gene_product=PDCD2 domain-containing protein, putative | transcript_product=PDCD2 domain-containing protein, putative | location=Pf3D7_05_v3:444260-445579(+) | protein	PDCD2 domain-containing protein, putative	PF3D7_0510400.1-p1	PF3D7_0510400.1-p1	310
		14.051	13.2242	12.9033	14.4473	13.4556	14.1601			2	2	2	1.7	1.7	1.7	96.86	0.0020661	14.68	118260	6	0.236339	0.414005	-0.62818	-1.13946	| transcript=PF3D7_0906600.1 | gene=PF3D7_0906600 | organism=Plasmodium_falciparum_3D7 | gene_product=zinc finger protein, putative | transcript_product=zinc finger protein, putative | location=Pf3D7_09_v3:320811-323342(-) | protein_length=843 | sequence_S	zinc finger protein, putative	PF3D7_0906600.1-p1	PF3D7_0906600.1-p1	589
		16.4639	16.2467	16.6615	17.1231	16.3264	17.7875			3	3	3	16.4	16.4	16.4	19.393	0	25.069	1351400	11	0.229735	0.412775	-0.621631	-1.15324	| transcript=PF3D7_1426100.1 | gene=PF3D7_1426100 | organism=Plasmodium_falciparum_3D7 | gene_product=transcription factor BTF3, putative | transcript_product=transcription factor BTF3, putative | location=Pf3D7_14_v3:1018745-1019260(-) | protein_length=17	transcription factor BTF3, putative	PF3D7_1426100.1-p1	PF3D7_1426100.1-p1	1227
		16.3501	16.813	16.5735	17.0988	17.2444	17.1918			1	1	1	8.3	8.3	8.3	16.13	0	42.463	1168300	11	0.0129146	0.137289	-0.599458	-2.49489	| transcript=PF3D7_0306900.1 | gene=PF3D7_0306900 | organism=Plasmodium_falciparum_3D7 | gene_product=40S ribosomal protein S23, putative | transcript_product=40S ribosomal protein S23, putative | location=Pf3D7_03_v3:310652-311805(+) | protein_length=145	40S ribosomal protein S23, putative	PF3D7_0306900.1-p1	PF3D7_0306900.1-p1	203
		18.591	16.73	16.031	18.3169	17.1747	17.6236			2	2	2	0.6	0.6	0.6	385.77	0.0028275	12.355	1523900	6	0.519433	0.680064	-0.587711	-0.629864	| transcript=PF3D7_1300300.1 | gene=PF3D7_1300300 | organism=Plasmodium_falciparum_3D7 | gene_product=erythrocyte membrane protein 1, PfEMP1 | transcript_product=erythrocyte membrane protein 1, PfEMP1 | location=Pf3D7_13_v3:33959-44742(-) | protein_length=	erythrocyte membrane protein 1, PfEMP1	PF3D7_1300300.1-p1	PF3D7_1300300.1-p1	992
		13.7308	14.1184	13.3083	14.5406	14.3617	13.9988			2	2	2	4.1	4.1	4.1	60.753	0.0020243	13.861	213170	4	0.109279	0.298222	-0.581186	-1.51726	| transcript=PF3D7_0308600.1 | gene=PF3D7_0308600 | organism=Plasmodium_falciparum_3D7 | gene_product=pre-mRNA-processing factor 19, putative | transcript_product=pre-mRNA-processing factor 19, putative | location=Pf3D7_03_v3:372632-374230(+) | protein_len	pre-mRNA-processing factor 19, putative	PF3D7_0308600.1-p1	PF3D7_0308600.1-p1	210
		15.5558	15.0585	15.5276	15.7004	15.9634	16.1934			5	5	5	13.6	13.6	13.6	26.643	0	31.502	750440	17	0.0565454	0.231527	-0.571716	-1.81414	| transcript=PF3D7_1238100.1 | gene=PF3D7_1238100 | organism=Plasmodium_falciparum_3D7 | gene_product=calcyclin binding protein, putative | transcript_product=calcyclin binding protein, putative | location=Pf3D7_12_v3:1583909-1584595(-) | protein_length=22	calcyclin binding protein, putative	PF3D7_1238100.1-p1	PF3D7_1238100.1-p1	965
		13.6873	14.3148	14.2591	14.5937	14.8167	14.5557			4	4	4	4	4	4	122.51	0	22.962	213450	5	0.0584382	0.231183	-0.568317	-1.79603	| transcript=PF3D7_0816600.1 | gene=PF3D7_0816600 | organism=Plasmodium_falciparum_3D7 | gene_product=chaperone protein ClpB1 | transcript_product=chaperone protein ClpB1 | location=Pf3D7_08_v3:762118-765330(-) | protein_length=1070 | sequence_SO=chromosom	chaperone protein ClpB1	PF3D7_0816600.1-p1	PF3D7_0816600.1-p1	539
		12.8376	13.293	12.9163	13.4743	13.5652	13.7123			1	1	1	1.7	1.7	1.7	91.144	0.004882	7.066	74954	4	0.0222309	0.171322	-0.568311	-2.21378	| transcript=PF3D7_0623100.1 | gene=PF3D7_0623100 | organism=Plasmodium_falciparum_3D7 | gene_product=nuclear polyadenylated RNA-binding protein NAB2, putative | transcript_product=nuclear polyadenylated RNA-binding protein NAB2, putative | location=Pf3D7_	nuclear polyadenylated RNA-binding protein NAB2, putative	PF3D7_0623100.1-p1	PF3D7_0623100.1-p1	421
		13.1224	13.4127	13.2185	13.5387	13.647	14.2006			4	4	4	6.6	6.6	6.6	76.204	0	26.582	142560	6	0.0703825	0.242714	-0.544216	-1.68983	| transcript=PF3D7_0527900.1 | gene=PF3D7_0527900 | organism=Plasmodium_falciparum_3D7 | gene_product=ATP-dependent RNA helicase DDX41, putative | transcript_product=ATP-dependent RNA helicase DDX41, putative | location=Pf3D7_05_v3:1153676-1155673(+) | pro	ATP-dependent RNA helicase DDX41, putative	PF3D7_0527900.1-p1	PF3D7_0527900.1-p1	360
		16.8358	16.8711	17.0893	17.8577	17.2194	17.3453			16	16	16	37.5	37.5	37.5	46.211	0	315.28	7291300	75	0.0617854	0.238608	-0.542102	-1.74482	| transcript=PF3D7_0507100.1 | gene=PF3D7_0507100 | organism=Plasmodium_falciparum_3D7 | gene_product=60S ribosomal protein L4 | transcript_product=60S ribosomal protein L4 | location=Pf3D7_05_v3:294668-295903(-) | protein_length=411 | sequence_SO=chromoso	60S ribosomal protein L4	PF3D7_0507100.1-p1	PF3D7_0507100.1-p1	302
		13.2568	13.6381	14.2344	14.0075	14.7739	13.967			2	2	2	6.9	6.9	6.9	37.287	0.002809	12.24	163110	4	0.235688	0.432211	-0.539663	-1.10802	| transcript=PF3D7_1244600.1 | gene=PF3D7_1244600 | organism=Plasmodium_falciparum_3D7 | gene_product=ADP-ribosylation factor GTPase-activating protein 1 | transcript_product=ADP-ribosylation factor GTPase-activating protein 1 | location=Pf3D7_12_v3:186853	ADP-ribosylation factor GTPase-activating protein 1	PF3D7_1244600.1-p1	PF3D7_1244600.1-p1	978
		11.8514	11.9926	12.4738	12.9413	11.9066	13.0532			1	1	1	2.5	2.5	2.5	60.708	0.0048701	7.0371	39825	4	0.268137	0.461603	-0.527803	-1.03344	| transcript=PF3D7_0926400.1 | gene=PF3D7_0926400 | organism=Plasmodium_falciparum_3D7 | gene_product=monocarboxylate transporter, putative | transcript_product=monocarboxylate transporter, putative | location=Pf3D7_09_v3:1070965-1072955(-) | protein_lengt	monocarboxylate transporter, putative	PF3D7_0926400.1-p1	PF3D7_0926400.1-p1	641
		14.2695	14.6044	14.2728	14.7401	14.7359	15.2406			1	1	1	14.9	14.9	14.9	9.9305	0.0048741	7.0532	189610	4	0.059844	0.237173	-0.523273	-1.7384	| transcript=PF3D7_1145300.1 | gene=PF3D7_1145300 | organism=Plasmodium_falciparum_3D7 | gene_product=cysteine-rich PDZ-binding protein, putative | transcript_product=cysteine-rich PDZ-binding protein, putative | location=Pf3D7_11_v3:1798776-1799670(-) | p	cysteine-rich PDZ-binding protein, putative	PF3D7_1145300.1-p1	PF3D7_1145300.1-p1	878
		NaN	14.5597	14.6182	14.0069	14.6719	14.2721			3	3	3	10.9	10.9	10.9	34.519	0	21.095	229450	10	0.560772	0.711278	-0.511171	-0.563712	| transcript=PF3D7_0810500.1 | gene=PF3D7_0810500 | organism=Plasmodium_falciparum_3D7 | gene_product=protein phosphatase PPM7, putative | transcript_product=protein phosphatase PPM7, putative | location=Pf3D7_08_v3:534469-536619(-) | protein_length=303 |	protein phosphatase PPM7, putative	PF3D7_0810500.1-p1	PF3D7_0810500.1-p1	518
		17.0893	17.1627	17.0789	17.9379	17.2759	17.6374			8	8	8	43.5	43.5	43.5	21.746	0	78.274	4062600	43	0.0585871	0.240322	-0.506771	-1.72859	| transcript=PF3D7_1341200.1 | gene=PF3D7_1341200 | organism=Plasmodium_falciparum_3D7 | gene_product=60S ribosomal protein L18, putative | transcript_product=60S ribosomal protein L18, putative | location=Pf3D7_13_v3:1633860-1634530(-) | protein_length=18	60S ribosomal protein L18, putative	PF3D7_1341200.1-p1	PF3D7_1341200.1-p1	1078
		19.0959	19.5788	19.0523	19.5439	19.7544	19.9405			4	4	4	20.7	20.7	20.7	10.539	0	55.739	9707700	28	0.0688545	0.253675	-0.503909	-1.65809	| transcript=PF3D7_0706400.1 | gene=PF3D7_0706400 | organism=Plasmodium_falciparum_3D7 | gene_product=60S ribosomal protein L37 | transcript_product=60S ribosomal protein L37 | location=Pf3D7_07_v3:306855-307133(-) | protein_length=92 | sequence_SO=chromos	60S ribosomal protein L37	PF3D7_0706400.1-p1	PF3D7_0706400.1-p1	448
		14.2598	14.001	13.5547	14.3973	14.4155	14.5048			3	3	3	10.4	10.4	10.4	39.797	0	20.214	201340	7	0.0743154	0.269406	-0.500716	-1.62261	| transcript=PF3D7_0516400.1 | gene=PF3D7_0516400 | organism=Plasmodium_falciparum_3D7 | gene_product=phosducin-like protein 1, putative | transcript_product=phosducin-like protein 1, putative | location=Pf3D7_05_v3:681430-682437(-) | protein_length=335 |	phosducin-like protein 1, putative	PF3D7_0516400.1-p1	PF3D7_0516400.1-p1	324
		NaN	NaN	NaN	12.6281	12.5198	12.9079			1	1	1	7.3	7.3	7.3	20.8	0.0042626	9.5808	24350	2	0.140875	0.352859	-0.49796	-1.33936	| transcript=PF3D7_0806400.1 | gene=PF3D7_0806400 | organism=Plasmodium_falciparum_3D7 | gene_product=UDP-N-acetylglucosamine transferase subunit ALG13, putative | transcript_product=UDP-N-acetylglucosamine transferase subunit ALG13, putative | location=Pf	UDP-N-acetylglucosamine transferase subunit ALG13, putative	PF3D7_0806400.1-p1	PF3D7_0806400.1-p1	510
		16.6582	16.5912	17.4672	17.3284	17.5135	17.3607			4	4	4	26.1	26.1	26.1	13.712	0	42.061	2760200	25	0.159718	0.374841	-0.495321	-1.27912	| transcript=PF3D7_1038000.1 | gene=PF3D7_1038000 | organism=Plasmodium_falciparum_3D7 | gene_product=antigen UB05 | transcript_product=antigen UB05 | location=Pf3D7_10_v3:1505835-1506896(+) | protein_length=119 | sequence_SO=chromosome | SO=protein_coding	antigen UB05	PF3D7_1038000.1-p1;PF3D7_1038000.2-p1	PF3D7_1038000.1-p1;PF3D7_1038000.2-p1	755
		18.8309	18.0581	18.1066	19.0194	18.4945	18.9389			2	2	2	0.6	0.6	0.6	466.01	0.0027397	11.807	2929600	8	0.178975	0.387638	-0.485742	-1.21901	| transcript=PF3D7_1234100.1 | gene=PF3D7_1234100 | organism=Plasmodium_falciparum_3D7 | gene_product=bromodomain protein 5 | transcript_product=bromodomain protein 5 | location=Pf3D7_12_v3:1414414-1426104(+) | protein_length=3896 | sequence_SO=chromosome	bromodomain protein 5	PF3D7_1234100.1-p1	PF3D7_1234100.1-p1	955
		14.4528	14.7618	14.6098	14.7291	15.1406	15.3908			6	6	6	1.8	1.8	1.8	485.58	0	42.867	608060	20	0.0873911	0.302571	-0.478719	-1.53182	| transcript=PF3D7_0613800.1 | gene=PF3D7_0613800 | organism=Plasmodium_falciparum_3D7 | gene_product=AP2 domain transcription factor, putative | transcript_product=AP2 domain transcription factor, putative | location=Pf3D7_06_v3:566139-578993(+) | protein	AP2 domain transcription factor, putative	PF3D7_0613800.1-p1	PF3D7_0613800.1-p1	399
		18.3037	16.8272	16.2869	17.9578	17.3719	17.5155			3	3	3	10.2	10.2	10.2	31.125	0	18.333	1353300	5	0.490828	0.662016	-0.475812	-0.653599	| transcript=PF3D7_0720900.1 | gene=PF3D7_0720900 | organism=Plasmodium_falciparum_3D7 | gene_product=tetratricopeptide repeat protein, putative | transcript_product=tetratricopeptide repeat protein, putative | location=Pf3D7_07_v3:901549-902787(+) | prote	tetratricopeptide repeat protein, putative	PF3D7_0720900.1-p1	PF3D7_0720900.1-p1	473
		15.8387	15.1501	15.7151	16.1199	16.0666	15.9372			13	13	13	12.6	12.6	12.6	122.75	0	80.767	1058200	24	0.0965237	0.312178	-0.473279	-1.48471	| transcript=PF3D7_1218500.1 | gene=PF3D7_1218500 | organism=Plasmodium_falciparum_3D7 | gene_product=dynamin-like protein, putative | transcript_product=dynamin-like protein, putative | location=Pf3D7_12_v3:725841-729837(-) | protein_length=1061 | sequenc	dynamin-like protein, putative	PF3D7_1218500.1-p1	PF3D7_1218500.1-p1	925
		14.1543	12.1645	14.2511	14.1634	14.2416	13.577			2	2	2	2.2	2.2	2.2	99.458	0.0020305	13.944	156860	9	0.544465	0.698687	-0.470691	-0.579974	| transcript=PF3D7_0622200.1 | gene=PF3D7_0622200 | organism=Plasmodium_falciparum_3D7 | gene_product=tRNA-2-methylthio-N(6)-dimethylallyladenosine synthase | transcript_product=tRNA-2-methylthio-N(6)-dimethylallyladenosine synthase | location=Pf3D7_06_v3:	tRNA-2-methylthio-N(6)-dimethylallyladenosine synthase	PF3D7_0622200.1-p1	PF3D7_0622200.1-p1	418
		13.3497	13.2481	13.6258	13.4837	14.0934	14.0577			1	1	1	6.8	6.8	6.8	25.934	0.0042409	9.0687	95894	6	0.107535	0.324585	-0.470397	-1.43624	| transcript=PF3D7_0320100.1 | gene=PF3D7_0320100 | organism=Plasmodium_falciparum_3D7 | gene_product=protein transport protein SEC22 | transcript_product=protein transport protein SEC22 | location=Pf3D7_03_v3:840362-841758(+) | protein_length=221 | sequen	protein transport protein SEC22	PF3D7_0320100.1-p1	PF3D7_0320100.1-p1	235
		15.622	15.848	17.2706	16.6446	16.907	16.5989			3	3	3	38.4	38.4	38.4	11.534	0	51.496	1013600	8	0.421177	0.61231	-0.469964	-0.752118	| transcript=PF3D7_0817900.1 | gene=PF3D7_0817900 | organism=Plasmodium_falciparum_3D7 | gene_product=high mobility group protein B2 | transcript_product=high mobility group protein B2 | location=Pf3D7_08_v3:816803-817102(-) | protein_length=99 | sequence_	high mobility group protein B2	PF3D7_0817900.1-p1	PF3D7_0817900.1-p1	543
		12.8078	12.9997	13.035	12.9015	13.5821	13.7671			2	2	2	4.1	4.1	4.1	59.692	0.0035367	11.329	93376	3	0.160027	0.379297	-0.469441	-1.26028	| transcript=PF3D7_1419700.1 | gene=PF3D7_1419700 | organism=Plasmodium_falciparum_3D7 | gene_product=eukaryotic translation initiation factor 3 subunit H, putative | transcript_product=eukaryotic translation initiation factor 3 subunit H, putative | locat	eukaryotic translation initiation factor 3 subunit H, putative	PF3D7_1419700.1-p1	PF3D7_1419700.1-p1	1211
		16.0658	15.9103	15.6472	16.1761	16.5354	16.2742			4	4	4	30.1	30.1	30.1	9.512	0	24.097	1470600	15	0.0491334	0.241467	-0.454139	-1.72961	| transcript=PF3D7_0822300.1 | gene=PF3D7_0822300 | organism=Plasmodium_falciparum_3D7 | gene_product=small nuclear ribonucleoprotein G, putative | transcript_product=small nuclear ribonucleoprotein G, putative | location=Pf3D7_08_v3:988281-988763(-) | pro	small nuclear ribonucleoprotein G, putative	PF3D7_0822300.1-p1	PF3D7_0822300.1-p1	555
		13.1741	13.3411	13.2624	13.4578	13.9616	13.707			3	3	3	1.8	1.8	1.8	230.12	0	52.812	147220	9	0.0426425	0.230449	-0.449629	-1.77546	| transcript=PF3D7_0407800.1 | gene=PF3D7_0407800 | organism=Plasmodium_falciparum_3D7 | gene_product=protein CINCH | transcript_product=protein CINCH | location=Pf3D7_04_v3:384924-390806(+) | protein_length=1960 | sequence_SO=chromosome | SO=protein_codin	protein CINCH	PF3D7_0407800.1-p1	PF3D7_0407800.1-p1	255
		13.9088	12.438	12.6731	13.7253	12.8287	13.813			2	2	2	2.6	2.6	2.6	105.76	0.001955	13.003	94574	3	0.463171	0.637755	-0.449018	-0.686497	| transcript=PF3D7_1130600.1 | gene=PF3D7_1130600 | organism=Plasmodium_falciparum_3D7 | gene_product=methyltransferase, putative | transcript_product=methyltransferase, putative | location=Pf3D7_11_v3:1176441-1179705(+) | protein_length=888 | sequence_SO=	methyltransferase, putative	PF3D7_1130600.1-p1	PF3D7_1130600.1-p1	842
		NaN	NaN	NaN	12.3706	12.0907	NaN			1	1	1	2.6	2.6	2.6	68.666	0.0026906	11.563	12066	1	0.153487	0.380488	-0.448246	-1.26301	| transcript=PF3D7_1470700.1 | gene=PF3D7_1470700 | organism=Plasmodium_falciparum_3D7 | gene_product=conserved Plasmodium protein, unknown function | transcript_product=conserved Plasmodium protein, unknown function | location=Pf3D7_14_v3:2890054-2891796(	conserved Plasmodium protein, unknown function	PF3D7_1470700.1-p1	PF3D7_1470700.1-p1	1334
		16.3895	12.9939	15.8478	15.3014	15.4103	15.8618			3	3	3	9.7	9.7	9.7	34.561	0	19.427	481580	6	0.696544	0.812369	-0.447439	-0.383364	| transcript=PF3D7_0517300.1 | gene=PF3D7_0517300 | organism=Plasmodium_falciparum_3D7 | gene_product=serine/arginine-rich splicing factor 1 | transcript_product=serine/arginine-rich splicing factor 1 | location=Pf3D7_05_v3:724681-725751(-) | protein_lengt	serine/arginine-rich splicing factor 1	PF3D7_0517300.1-p1	PF3D7_0517300.1-p1	328
		17.8993	18.0807	18.2509	18.5671	18.3055	18.6976			23	23	23	55	55	55	30.047	0	323.31	13326000	120	0.0438337	0.236603	-0.446444	-1.76039	| transcript=PF3D7_0322900.1 | gene=PF3D7_0322900 | organism=Plasmodium_falciparum_3D7 | gene_product=40S ribosomal protein S3A, putative | transcript_product=40S ribosomal protein S3A, putative | location=Pf3D7_03_v3:965553-966502(-) | protein_length=262	40S ribosomal protein S3A, putative	PF3D7_0322900.1-p1	PF3D7_0322900.1-p1	244
		NaN	13.9728	12.1391	NaN	13.2422	13.447			2	2	2	1.9	1.9	1.9	138.31	0.0020263	13.865	55620	2	0.554727	0.710504	-0.445448	-0.562547	| transcript=PF3D7_0310300.1 | gene=PF3D7_0310300 | organism=Plasmodium_falciparum_3D7 | gene_product=phosphoglycerate mutase, putative | transcript_product=phosphoglycerate mutase, putative | location=Pf3D7_03_v3:442720-446457(+) | protein_length=1165 | s	phosphoglycerate mutase, putative	PF3D7_0310300.1-p1	PF3D7_0310300.1-p1	215
		16.4656	16.8163	17.2798	17.099	17.4085	17.38			7	7	7	22.2	22.2	22.2	32.841	0	70.306	2341300	24	0.158951	0.381259	-0.441917	-1.24254	| transcript=PF3D7_1033400.1 | gene=PF3D7_1033400 | organism=Plasmodium_falciparum_3D7 | gene_product=haloacid dehalogenase-like hydrolase | transcript_product=haloacid dehalogenase-like hydrolase | location=Pf3D7_10_v3:1339762-1340628(+) | protein_length=	haloacid dehalogenase-like hydrolase	PF3D7_1033400.1-p1	PF3D7_1033400.1-p1	740
		21.3708	21.0485	21.1232	21.5683	21.4753	21.8136			16	16	16	55.4	55.4	55.4	35.686	0	283.69	49687000	92	0.035379	0.229557	-0.438184	-1.82387	| transcript=PF3D7_0826700.1 | gene=PF3D7_0826700 | organism=Plasmodium_falciparum_3D7 | gene_product=receptor for activated c kinase | transcript_product=receptor for activated c kinase | location=Pf3D7_08_v3:1160164-1161708(-) | protein_length=323 | sequ	receptor for activated c kinase	PF3D7_0826700.1-p1	PF3D7_0826700.1-p1	566
		14.1228	14.4991	14.3376	14.9532	14.1522	15.1635			3	3	3	9.8	9.8	9.8	37.504	0	21.855	425630	14	0.252597	0.467059	-0.436487	-1.0227	| transcript=PF3D7_1415300.1 | gene=PF3D7_1415300 | organism=Plasmodium_falciparum_3D7 | gene_product=RNA-binding protein Nova-1, putative | transcript_product=RNA-binding protein Nova-1, putative | location=Pf3D7_14_v3:615167-616180(+) | protein_length=33	RNA-binding protein Nova-1, putative	PF3D7_1415300.1-p1	PF3D7_1415300.1-p1	1195
		NaN	NaN	NaN	NaN	12.2662	12.1107			2	2	2	1.4	1.4	1.4	245.04	0.0019704	13.114	16824	2	0.329305	0.54887	-0.434035	-0.883818	| transcript=PF3D7_1133200.1 | gene=PF3D7_1133200 | organism=Plasmodium_falciparum_3D7 | gene_product=conserved Plasmodium protein, unknown function | transcript_product=conserved Plasmodium protein, unknown function | location=Pf3D7_11_v3:1281284-1287633(	conserved Plasmodium protein, unknown function	PF3D7_1133200.1-p1	PF3D7_1133200.1-p1	848
		14.2186	14.5005	14.6569	14.1347	15.3257	15.2093			4	4	4	10.4	10.4	10.4	78.573	0	82.266	367600	9	0.341899	0.557118	-0.431233	-0.8621	| transcript=PF3D7_1366900.1 | gene=PF3D7_1366900 | organism=Plasmodium_falciparum_3D7 | gene_product=conserved protein, unknown function | transcript_product=conserved protein, unknown function | location=Pf3D7_13_v3:2675590-2677966(+) | protein_length=68	conserved protein, unknown function	PF3D7_1366900.1-p1	PF3D7_1366900.1-p1	1151
		18.4907	18.9872	19.3218	18.9475	20.0614	19.0814			9	9	9	54.4	54.4	54.4	11.455	0	108.77	11407000	45	0.369815	0.583736	-0.430213	-0.817681	| transcript=PF3D7_1105000.1 | gene=PF3D7_1105000 | organism=Plasmodium_falciparum_3D7 | gene_product=histone H4 | transcript_product=histone H4 | location=Pf3D7_11_v3:221818-222129(-) | protein_length=103 | sequence_SO=chromosome | SO=protein_coding_gene	histone H4	PF3D7_1105000.1-p1	PF3D7_1105000.1-p1	763
		18.8238	19.3074	18.924	19.52	19.0402	19.7844			8	8	8	61.7	61.7	61.7	11.977	0	104.89	15812000	40	0.177523	0.39869	-0.429828	-1.18411	| transcript=PF3D7_1006200.1 | gene=PF3D7_1006200 | organism=Plasmodium_falciparum_3D7 | gene_product=DNA/RNA-binding protein Alba 3 | transcript_product=DNA/RNA-binding protein Alba 3 | location=Pf3D7_10_v3:262150-262997(-) | protein_length=107 | sequence	DNA/RNA-binding protein Alba 3	PF3D7_1006200.1-p1	PF3D7_1006200.1-p1	676
		15.7319	15.6105	15.7471	16.1841	15.9014	16.2594			10	10	10	50.7	50.7	50.7	18.025	0	141.35	2003300	49	0.0233912	0.212671	-0.418435	-1.9262	| transcript=PF3D7_1216300.1 | gene=PF3D7_1216300 | organism=Plasmodium_falciparum_3D7 | gene_product=signal recognition particle subunit SRP19 | transcript_product=signal recognition particle subunit SRP19 | location=Pf3D7_12_v3:651398-651856(-) | protein	signal recognition particle subunit SRP19	PF3D7_1216300.1-p1	PF3D7_1216300.1-p1	921
		NaN	12.0422	12.3114	11.5912	12.7133	12.5768			2	2	2	5.7	5.7	5.7	69.573	0	22.892	43137	5	0.424851	0.624107	-0.417752	-0.732136	| transcript=PF3D7_1030600.1 | gene=PF3D7_1030600 | organism=Plasmodium_falciparum_3D7 | gene_product=tRNA N6-adenosine threonylcarbamoyltransferase | transcript_product=tRNA N6-adenosine threonylcarbamoyltransferase | location=Pf3D7_10_v3:1245880-1247676(	tRNA N6-adenosine threonylcarbamoyltransferase	PF3D7_1030600.1-p1	PF3D7_1030600.1-p1	732
		14.6159	14.9943	14.8405	15.5992	15.1381	14.9596			6	6	6	27.3	27.3	27.3	24.134	0	42.021	549790	17	0.131985	0.36736	-0.415417	-1.29827	| transcript=PF3D7_0415900.1 | gene=PF3D7_0415900 | organism=Plasmodium_falciparum_3D7 | gene_product=60S ribosomal protein L15, putative | transcript_product=60S ribosomal protein L15, putative | location=Pf3D7_04_v3:697918-698768(-) | protein_length=205	60S ribosomal protein L15, putative	PF3D7_0415900.1-p1	PF3D7_0415900.1-p1	273
		16.8295	16.4191	16.2311	16.9533	16.9436	16.8054			6	6	6	27.8	27.8	27.8	26.858	0	85.133	1807600	28	0.0899217	0.325597	-0.407566	-1.44006	| transcript=PF3D7_0513300.1 | gene=PF3D7_0513300 | organism=Plasmodium_falciparum_3D7 | gene_product=purine nucleoside phosphorylase | transcript_product=purine nucleoside phosphorylase | location=Pf3D7_05_v3:569182-569919(-) | protein_length=245 | sequen	purine nucleoside phosphorylase	PF3D7_0513300.1-p1	PF3D7_0513300.1-p1	318
		12.9422	12.796	13.6337	12.8055	14.1788	13.6047			2	2	2	7	7	7	42.706	0.0019249	12.667	104640	2	0.440846	0.635391	-0.405731	-0.706037	| transcript=PF3D7_1113400.1 | gene=PF3D7_1113400 | organism=Plasmodium_falciparum_3D7 | gene_product=ubiquitin domain-containing protein DSK2, putative | transcript_product=ubiquitin domain-containing protein DSK2, putative | location=Pf3D7_11_v3:521122-5	ubiquitin domain-containing protein DSK2, putative	PF3D7_1113400.1-p1	PF3D7_1113400.1-p1	788
		13.9528	14.3156	14.4615	14.7034	14.3334	14.9016			2	2	2	21.9	21.9	21.9	12.017	0.0020222	13.859	185850	5	0.147754	0.381404	-0.402847	-1.23987	| transcript=PF3D7_0524700.1 | gene=PF3D7_0524700 | organism=Plasmodium_falciparum_3D7 | gene_product=mitochondrial import receptor subunit TOM22, putative | transcript_product=mitochondrial import receptor subunit TOM22, putative | location=Pf3D7_05_v3:10	mitochondrial import receptor subunit TOM22, putative	PF3D7_0524700.1-p1	PF3D7_0524700.1-p1	349
		NaN	13.9086	14.0016	13.3487	14.2578	13.4124			2	2	2	7.2	7.2	7.2	27.151	0.0035492	11.391	131540	5	0.61953	0.764619	-0.39835	-0.473475	| transcript=PF3D7_1439000.1 | gene=PF3D7_1439000 | organism=Plasmodium_falciparum_3D7 | gene_product=copper transporter | transcript_product=copper transporter | location=Pf3D7_14_v3:1578193-1579175(+) | protein_length=235 | sequence_SO=chromosome | SO=pr	copper transporter	PF3D7_1439000.1-p1	PF3D7_1439000.1-p1	1262
		NaN	NaN	NaN	12.0794	13.0683	11.3488			1	1	1	8.9	8.9	8.9	11.714	0.0054222	6.5444	19860	1	0.562055	0.724211	-0.393763	-0.544155	| transcript=PF3D7_0218500.1 | gene=PF3D7_0218500 | organism=Plasmodium_falciparum_3D7 | gene_product=small nuclear ribonucleoprotein Sm D2, putative | transcript_product=small nuclear ribonucleoprotein Sm D2, putative | location=Pf3D7_02_v3:752966-753439(	small nuclear ribonucleoprotein Sm D2, putative	PF3D7_0218500.1-p1	PF3D7_0218500.1-p1	179
		13.373	NaN	NaN	13.3313	12.703	13.1096			2	2	2	9.6	9.6	9.6	20.734	0	18.845	81028	4	0.571993	0.734498	-0.371581	-0.527452	| transcript=PF3D7_1421000.1 | gene=PF3D7_1421000 | organism=Plasmodium_falciparum_3D7 | gene_product=DIX domain-containing protein, putative | transcript_product=DIX domain-containing protein, putative | location=Pf3D7_14_v3:867802-868920(-) | protein_len	DIX domain-containing protein, putative	PF3D7_1421000.1-p1	PF3D7_1421000.1-p1	1217
		12.4042	13.1503	13.1296	13.2877	13.2025	13.3029			1	1	1	3.1	3.1	3.1	41.934	0.005473	6.645	64128	4	0.209288	0.454236	-0.369665	-1.06438	| transcript=PF3D7_1445700.1 | gene=PF3D7_1445700 | organism=Plasmodium_falciparum_3D7 | gene_product=conserved Plasmodium protein, unknown function | transcript_product=conserved Plasmodium protein, unknown function | location=Pf3D7_14_v3:1875421-1876874(	conserved Plasmodium protein, unknown function	PF3D7_1445700.1-p1	PF3D7_1445700.1-p1	1278
		18.4611	18.5346	18.3452	18.6368	18.7295	19.0739			10	10	10	53	53	53	16.076	0	187.3	11746000	71	0.0635902	0.300464	-0.366446	-1.50218	| transcript=PF3D7_0516200.1 | gene=PF3D7_0516200 | organism=Plasmodium_falciparum_3D7 | gene_product=40S ribosomal protein S11 | transcript_product=40S ribosomal protein S11 | location=Pf3D7_05_v3:675809-676614(-) | protein_length=151 | sequence_SO=chromo	40S ribosomal protein S11	PF3D7_0516200.1-p1	PF3D7_0516200.1-p1	323
		13.133	13.3163	12.6564	13.3534	13.8029	13.0391			4	4	4	13.2	13.2	13.2	30.984	0	25.738	122210	6	0.287462	0.527823	-0.363269	-0.916604	| transcript=PF3D7_1223700.1 | gene=PF3D7_1223700 | organism=Plasmodium_falciparum_3D7 | gene_product=vacuolar iron transporter | transcript_product=vacuolar iron transporter | location=Pf3D7_12_v3:968980-970073(+) | protein_length=273 | sequence_SO=chromo	vacuolar iron transporter	PF3D7_1223700.1-p1	PF3D7_1223700.1-p1	932
		14.1274	13.7031	13.8832	14.2358	14.4075	14.1556			3	3	3	11.6	11.6	11.6	33.175	0	20.943	212410	11	0.0655009	0.311026	-0.361691	-1.48449	| transcript=PF3D7_0104500.1 | gene=PF3D7_0104500 | organism=Plasmodium_falciparum_3D7 | gene_product=conserved protein, unknown function | transcript_product=conserved protein, unknown function | location=Pf3D7_01_v3:204622-205455(-) | protein_length=277	conserved protein, unknown function	PF3D7_0104500.1-p1	PF3D7_0104500.1-p1	126
		18.0448	17.7057	17.7324	18.434	17.6421	18.4791			5	5	5	22.5	22.5	22.5	20.227	0	77.075	3606400	25	0.289216	0.528313	-0.357431	-0.909969	| transcript=PF3D7_0719600.1 | gene=PF3D7_0719600 | organism=Plasmodium_falciparum_3D7 | gene_product=60S ribosomal protein L11a, putative | transcript_product=60S ribosomal protein L11a, putative | location=Pf3D7_07_v3:858742-859492(-) | protein_length=17	60S ribosomal protein L11a, putative	PF3D7_0719600.1-p1	PF3D7_0719600.1-p1	470
		NaN	11.0547	12.1468	NaN	12.418	NaN			1	1	1	8.4	8.4	8.4	18.602	0.0041425	7.4943	16218	2	0.543639	0.712932	-0.357328	-0.559171	| transcript=PF3D7_1140400.1 | gene=PF3D7_1140400 | organism=Plasmodium_falciparum_3D7 | gene_product=conserved Plasmodium protein, unknown function | transcript_product=conserved Plasmodium protein, unknown function | location=Pf3D7_11_v3:1608006-1608609(	conserved Plasmodium protein, unknown function	PF3D7_1140400.1-p1	PF3D7_1140400.1-p1	866
		15.7483	16.0501	16.1764	16.377	16.3162	16.3232			7	7	7	16.1	16.1	16.1	49.838	0	49.42	1700600	26	0.0539272	0.298069	-0.347191	-1.51979	| transcript=PF3D7_1008400.1 | gene=PF3D7_1008400 | organism=Plasmodium_falciparum_3D7 | gene_product=26S protease regulatory subunit 4, putative | transcript_product=26S protease regulatory subunit 4, putative | location=Pf3D7_10_v3:347206-348667(-) | pro	26S protease regulatory subunit 4, putative	PF3D7_1008400.1-p1	PF3D7_1008400.1-p1	682
		14.9557	15.2915	15.2929	15.6867	15.2377	15.6536			14	14	14	7.1	7.1	7.1	263.15	0	88.881	1224100	32	0.131535	0.387562	-0.345989	-1.2229	| transcript=PF3D7_1252100.1 | gene=PF3D7_1252100 | organism=Plasmodium_falciparum_3D7 | gene_product=rhoptry neck protein 3 | transcript_product=rhoptry neck protein 3 | location=Pf3D7_12_v3:2114628-2122487(-) | protein_length=2215 | sequence_SO=chromosom	rhoptry neck protein 3	PF3D7_1252100.1-p1	PF3D7_1252100.1-p1	991
		12.5397	12.497	12.4212	12.7733	12.9699	12.745			1	1	1	0.9	0.9	0.9	192.01	0.0061633	6.4591	46933	1	0.012056	0.213654	-0.34343	-1.92122	| transcript=PF3D7_1460500.1 | gene=PF3D7_1460500 | organism=Plasmodium_falciparum_3D7 | gene_product=conserved Plasmodium protein, unknown function | transcript_product=conserved Plasmodium protein, unknown function | location=Pf3D7_14_v3:2466091-2470989(	conserved Plasmodium protein, unknown function	PF3D7_1460500.1-p1	PF3D7_1460500.1-p1	1309
		15.0425	14.9352	15.1905	14.7154	16.1967	15.2842			5	5	5	33.5	33.5	33.5	27.957	0	263.81	1005700	26	0.477449	0.675472	-0.342699	-0.637298	| transcript=PF3D7_0206800.1 | gene=PF3D7_0206800 | organism=Plasmodium_falciparum_3D7 | gene_product=merozoite surface protein 2 | transcript_product=merozoite surface protein 2 | location=Pf3D7_02_v3:273689-274507(-) | protein_length=272 | sequence_SO=ch	merozoite surface protein 2	PF3D7_0206800.1-p1	PF3D7_0206800.1-p1	155
		16.0011	16.1427	16.1361	16.1583	16.3467	16.802			4	4	4	17.9	17.9	17.9	27.19	0	26.721	1133200	15	0.156517	0.411825	-0.342329	-1.1544	| transcript=PF3D7_0934500.1 | gene=PF3D7_0934500 | organism=Plasmodium_falciparum_3D7 | gene_product=V-type proton ATPase subunit E, putative | transcript_product=V-type proton ATPase subunit E, putative | location=Pf3D7_09_v3:1350836-1351929(-) | protein	V-type proton ATPase subunit E, putative	PF3D7_0934500.1-p1	PF3D7_0934500.1-p1	658
		12.8463	13.5051	13.5749	13.7738	13.3959	13.7613			4	4	4	6.5	6.5	6.5	76.827	0	24.291	147460	7	0.272032	0.52681	-0.334902	-0.922293	| transcript=PF3D7_1034000.1 | gene=PF3D7_1034000 | organism=Plasmodium_falciparum_3D7 | gene_product=Sec1 family protein, putative | transcript_product=Sec1 family protein, putative | location=Pf3D7_10_v3:1359318-1361309(-) | protein_length=663 | sequence	Sec1 family protein, putative	PF3D7_1034000.1-p1	PF3D7_1034000.1-p1	744
		17.7879	17.9783	18.3042	18.3036	18.3018	18.4688			8	8	8	44.1	44.1	44.1	19.722	0	71.222	5033000	37	0.105557	0.373425	-0.334614	-1.28415	| transcript=PF3D7_0422400.1 | gene=PF3D7_0422400 | organism=Plasmodium_falciparum_3D7 | gene_product=40S ribosomal protein S19 | transcript_product=40S ribosomal protein S19 | location=Pf3D7_04_v3:1026648-1027399(+) | protein_length=170 | sequence_SO=chro	40S ribosomal protein S19	PF3D7_0422400.1-p1	PF3D7_0422400.1-p1	281
		13.0873	13.5688	13.196	13.2833	13.9227	13.6489			3	3	3	1.6	1.6	1.6	304.52	0	24.448	132510	10	0.229136	0.478127	-0.334266	-0.995702	| transcript=PF3D7_0729100.1 | gene=PF3D7_0729100 | organism=Plasmodium_falciparum_3D7 | gene_product=allantoicase, putative | transcript_product=allantoicase, putative | location=Pf3D7_07_v3:1238446-1246188(+) | protein_length=2580 | sequence_SO=chromosom	allantoicase, putative	PF3D7_0729100.1-p1	PF3D7_0729100.1-p1	495
		20.4248	19.9773	19.6229	20.483	20.011	20.5281			2	2	2	7.4	7.4	7.4	38.76	0.0019608	13.073	8454500	2	0.308196	0.557498	-0.332371	-0.863489	| transcript=PF3D7_0410400.1 | gene=PF3D7_0410400 | organism=Plasmodium_falciparum_3D7 | gene_product=exosome complex component RRP4 | transcript_product=exosome complex component RRP4 | location=Pf3D7_04_v3:474542-475558(+) | protein_length=338 | sequence	exosome complex component RRP4	PF3D7_0410400.1-p1	PF3D7_0410400.1-p1	260
		12.9443	13.7442	NaN	13.282	13.3619	13.2983			1	1	1	7.1	7.1	7.1	17.706	0.0054096	6.5068	63049	3	0.483517	0.678919	-0.331605	-0.62581	| transcript=PF3D7_0319600.1 | gene=PF3D7_0319600 | organism=Plasmodium_falciparum_3D7 | gene_product=elongation factor 1-delta, putative | transcript_product=elongation factor 1-delta, putative | location=Pf3D7_03_v3:817913-818695(+) | protein_length=156	elongation factor 1-delta, putative	PF3D7_0319600.1-p1	PF3D7_0319600.1-p1	232
		17.2712	17.275	17.3325	17.5883	17.5761	17.7012			17	17	17	32.1	32.1	32.1	60.035	0	157.84	4680700	70	0.00178092	0.162422	-0.329011	-2.27728	| transcript=PF3D7_1445900.1 | gene=PF3D7_1445900 | organism=Plasmodium_falciparum_3D7 | gene_product=ATP-dependent RNA helicase DDX17 | transcript_product=ATP-dependent RNA helicase DDX17 | location=Pf3D7_14_v3:1885443-1888323(+) | protein_length=527 | se	ATP-dependent RNA helicase DDX17	PF3D7_1445900.1-p1	PF3D7_1445900.1-p1	1279
		NaN	12.061	12.0752	NaN	12.8468	NaN			1	1	1	3.8	3.8	3.8	38.016	0.0042373	8.6917	21355	1	0.372776	0.607117	-0.327296	-0.767508	| transcript=PF3D7_0321400.1 | gene=PF3D7_0321400 | organism=Plasmodium_falciparum_3D7 | gene_product=pseudo protein kinase 1, putative | transcript_product=pseudo protein kinase 1, putative | location=Pf3D7_03_v3:894761-896112(+) | protein_length=319 | se	pseudo protein kinase 1, putative	PF3D7_0321400.1-p1	PF3D7_0321400.1-p1	239
		14.6922	14.4865	14.8089	14.9345	15.1823	14.8474			2	2	2	14.2	14.2	14.2	17.117	0.001996	13.299	332010	9	0.0772609	0.348449	-0.325515	-1.36971	| transcript=PF3D7_1460600.1 | gene=PF3D7_1460600 | organism=Plasmodium_falciparum_3D7 | gene_product=inner membrane complex sub-compartment protein 3 | transcript_product=inner membrane complex sub-compartment protein 3 | location=Pf3D7_14_v3:2473758-2474	inner membrane complex sub-compartment protein 3	PF3D7_1460600.1-p1	PF3D7_1460600.1-p1	1310
		15.9338	16.0292	15.3085	15.8835	16.1553	16.2083			7	7	7	26.3	26.3	26.3	22.48	0	41.038	1617500	16	0.258983	0.521773	-0.325191	-0.936103	| transcript=PF3D7_1302800.1 | gene=PF3D7_1302800 | organism=Plasmodium_falciparum_3D7 | gene_product=40S ribosomal protein S7, putative | transcript_product=40S ribosomal protein S7, putative | location=Pf3D7_13_v3:150783-151635(-) | protein_length=194 |	40S ribosomal protein S7, putative	PF3D7_1302800.1-p1	PF3D7_1302800.1-p1	994
		13.1007	13.0073	NaN	12.5509	13.1946	13.4397			2	2	2	2.9	2.9	2.9	93.658	0.0020101	13.533	93980	6	0.477238	0.67946	-0.323798	-0.630715	| transcript=PF3D7_1025100.1 | gene=PF3D7_1025100 | organism=Plasmodium_falciparum_3D7 | gene_product=glutamine--fructose-6-phosphate aminotransferase [isomerizing], putative | transcript_product=glutamine--fructose-6-phosphate aminotransferase [isomerizin	glutamine--fructose-6-phosphate aminotransferase [isomerizing], putative	PF3D7_1025100.1-p1	PF3D7_1025100.1-p1	719
		12.9129	13.1989	13.5906	13.8912	13.4675	13.3115			3	3	3	6.9	6.9	6.9	63.933	0	71.121	117320	6	0.28547	0.541613	-0.322602	-0.89145	| transcript=PF3D7_0528800.1 | gene=PF3D7_0528800 | organism=Plasmodium_falciparum_3D7 | gene_product=nuclear GTP-binding protein, putative | transcript_product=nuclear GTP-binding protein, putative | location=Pf3D7_05_v3:1180425-1182038(-) | protein_lengt	nuclear GTP-binding protein, putative	PF3D7_0528800.1-p1	PF3D7_0528800.1-p1	364
		14.6363	14.4536	14.6267	14.6718	15.3995	14.6127			8	8	8	18.2	18.2	18.2	52.993	0	66.216	868410	21	0.282446	0.540736	-0.322471	-0.896082	| transcript=PF3D7_1454700.1 | gene=PF3D7_1454700 | organism=Plasmodium_falciparum_3D7 | gene_product=6-phosphogluconate dehydrogenase, decarboxylating | transcript_product=6-phosphogluconate dehydrogenase, decarboxylating | location=Pf3D7_14_v3:2241433-22	6-phosphogluconate dehydrogenase, decarboxylating	PF3D7_1454700.1-p1	PF3D7_1454700.1-p1	1297
		18.2585	17.0554	16.7449	17.383	18.1593	17.4762			2	2	2	0.3	0.3	0.3	690.13	0.004329	10.893	1529000	3	0.573413	0.740465	-0.319903	-0.513959	| transcript=PF3D7_1202300.1 | gene=PF3D7_1202300 | organism=Plasmodium_falciparum_3D7 | gene_product=dynein heavy chain, putative | transcript_product=dynein heavy chain, putative | location=Pf3D7_12_v3:119402-141499(+) | protein_length=5718 | sequence_SO	dynein heavy chain, putative	PF3D7_1202300.1-p1	PF3D7_1202300.1-p1	888
		15.9952	16.0045	15.6063	16.0471	16.8175	15.6913			1	1	1	1.7	1.7	1.7	68.532	0.0055292	6.7747	529530	1	0.425578	0.635283	-0.316672	-0.692422	| transcript=PF3D7_0409800.1 | gene=PF3D7_0409800 | organism=Plasmodium_falciparum_3D7 | gene_product=zinc finger protein, putative | transcript_product=zinc finger protein, putative | location=Pf3D7_04_v3:459710-461437(+) | protein_length=575 | sequence_S	zinc finger protein, putative	PF3D7_0409800.1-p1	PF3D7_0409800.1-p1	259
		15.0616	14.8852	NaN	14.5321	14.049	14.1364			2	2	2	10.8	10.8	10.8	40.026	0	37.376	159550	6	0.781071	0.873651	-0.315531	-0.271661	| transcript=PF3D7_0828500.1 | gene=PF3D7_0828500 | organism=Plasmodium_falciparum_3D7 | gene_product=translation initiation factor eIF-2B subunit alpha, putative | transcript_product=translation initiation factor eIF-2B subunit alpha, putative | location=	translation initiation factor eIF-2B subunit alpha, putative	PF3D7_0828500.1-p1	PF3D7_0828500.1-p1	569
		14.3132	14.7899	14.6995	14.8352	14.9955	14.8998			10	10	10	7.2	7.2	7.2	196.57	0	75.585	831390	24	0.114065	0.38714	-0.309274	-1.22031	| transcript=PF3D7_0706500.1 | gene=PF3D7_0706500 | organism=Plasmodium_falciparum_3D7 | gene_product=conserved Plasmodium protein, unknown function | transcript_product=conserved Plasmodium protein, unknown function | location=Pf3D7_07_v3:309902-315022(-)	conserved Plasmodium protein, unknown function	PF3D7_0706500.1-p1	PF3D7_0706500.1-p1	449
		18.3564	16.5074	17.8559	18.0508	17.8237	17.7723			2	2	1	11.3	11.3	7.4	29.643	0.0042662	9.6226	1939300	1	0.609695	0.763266	-0.30901	-0.469079	| transcript=PF3D7_1360200.1 | gene=PF3D7_1360200 | organism=Plasmodium_falciparum_3D7 | gene_product=ER membrane protein complex subunit 3, putative | transcript_product=ER membrane protein complex subunit 3, putative | location=Pf3D7_13_v3:2406838-240838	ER membrane protein complex subunit 3, putative	PF3D7_1360200.1-p1	PF3D7_1360200.1-p1	1130
		14.6301	14.4569	13.7187	14.7346	14.6991	14.2937			4	4	4	7.3	7.3	7.3	70.694	0	80.128	460570	17	0.382158	0.61977	-0.307218	-0.743538	| transcript=PF3D7_1034400.1 | gene=PF3D7_1034400 | organism=Plasmodium_falciparum_3D7 | gene_product=flavoprotein subunit of succinate dehydrogenase | transcript_product=flavoprotein subunit of succinate dehydrogenase | location=Pf3D7_10_v3:1367294-136918	flavoprotein subunit of succinate dehydrogenase	PF3D7_1034400.1-p1	PF3D7_1034400.1-p1	745
		15.0432	15.0018	15.0826	15.1591	15.175	15.7129			5	5	5	19.2	19.2	19.2	28.004	0	68.025	1053400	38	0.170133	0.442791	-0.306538	-1.08128	| transcript=PF3D7_0415500.1 | gene=PF3D7_0415500 | organism=Plasmodium_falciparum_3D7 | gene_product=nuclear cap-binding protein subunit 2, putative | transcript_product=nuclear cap-binding protein subunit 2, putative | location=Pf3D7_04_v3:688192-689053(	nuclear cap-binding protein subunit 2, putative	PF3D7_0415500.1-p1	PF3D7_0415500.1-p1	272
		14.9763	15.4043	14.794	15.4319	15.2974	15.3592			6	6	6	20.7	20.7	20.7	38.962	0	37.059	456520	12	0.175019	0.453969	-0.304633	-1.06879	| transcript=PF3D7_1143300.1 | gene=PF3D7_1143300 | organism=Plasmodium_falciparum_3D7 | gene_product=DNA-directed RNA polymerases I and III subunit RPAC1, putative | transcript_product=DNA-directed RNA polymerases I and III subunit RPAC1, putative | locat	DNA-directed RNA polymerases I and III subunit RPAC1, putative	PF3D7_1143300.1-p1	PF3D7_1143300.1-p1	871
		11.5566	NaN	11.9888	NaN	12.6633	11.7254			1	1	1	3.2	3.2	3.2	43.088	0.0075586	6.2964	21330	1	0.488442	0.678753	-0.302765	-0.608868	| transcript=PF3D7_0404900.1 | gene=PF3D7_0404900 | organism=Plasmodium_falciparum_3D7 | gene_product=6-cysteine protein P41 | transcript_product=6-cysteine protein P41 | location=Pf3D7_04_v3:267244-268380(-) | protein_length=378 | sequence_SO=chromosome |	6-cysteine protein P41	PF3D7_0404900.1-p1	PF3D7_0404900.1-p1	249
		15.3215	15.249	15.1109	15.3878	15.885	15.3145			18	18	18	21.5	21.5	21.5	104.17	0	160.75	1896700	59	0.186356	0.459394	-0.301949	-1.04288	| transcript=PF3D7_1034900.1 | gene=PF3D7_1034900 | organism=Plasmodium_falciparum_3D7 | gene_product=methionine--tRNA ligase | transcript_product=methionine--tRNA ligase | location=Pf3D7_10_v3:1383450-1386119(+) | protein_length=889 | sequence_SO=chromoso	methionine--tRNA ligase	PF3D7_1034900.1-p1	PF3D7_1034900.1-p1	747
		14.2795	13.6658	13.7461	14.2288	14.0497	14.3176			1	1	1	8.2	8.2	8.2	22.023	0.0042265	8.4278	122290	5	0.220825	0.48868	-0.30157	-0.978906	| transcript=PF3D7_1461200.1 | gene=PF3D7_1461200 | organism=Plasmodium_falciparum_3D7 | gene_product=U3 small nucleolar ribonucleoprotein protein IMP3, putative | transcript_product=U3 small nucleolar ribonucleoprotein protein IMP3, putative | location=Pf	U3 small nucleolar ribonucleoprotein protein IMP3, putative	PF3D7_1461200.1-p1	PF3D7_1461200.1-p1	1312
		15.574	15.1443	15.5624	15.6961	15.9558	15.5268			4	4	4	8.3	8.3	8.3	52.223	0	47.186	1124400	21	0.187516	0.463356	-0.299319	-1.03748	| transcript=PF3D7_1346100.1 | gene=PF3D7_1346100 | organism=Plasmodium_falciparum_3D7 | gene_product=protein transport protein SEC61 subunit alpha | transcript_product=protein transport protein SEC61 subunit alpha | location=Pf3D7_13_v3:1843376-1844897(+)	protein transport protein SEC61 subunit alpha	PF3D7_1346100.1-p1	PF3D7_1346100.1-p1	1093
		16.9955	16.9821	16.944	17.167	17.1639	17.4794			10	10	10	18.7	18.7	18.7	51.532	0	77.63	3100700	38	0.0487973	0.323691	-0.296253	-1.43956	| transcript=PF3D7_1236100.1 | gene=PF3D7_1236100 | organism=Plasmodium_falciparum_3D7 | gene_product=clustered-asparagine-rich protein | transcript_product=clustered-asparagine-rich protein | location=Pf3D7_12_v3:1506932-1508269(-) | protein_length=445 |	clustered-asparagine-rich protein	PF3D7_1236100.1-p1	PF3D7_1236100.1-p1	961
		18.3161	18.2826	18.3321	18.7237	18.4197	18.6761			12	12	12	37	37	37	33.598	0	109.77	7387500	56	0.0361883	0.298281	-0.296234	-1.51503	| transcript=PF3D7_0929200.1 | gene=PF3D7_0929200 | organism=Plasmodium_falciparum_3D7 | gene_product=RNA-binding protein, putative | transcript_product=RNA-binding protein, putative | location=Pf3D7_09_v3:1167842-1169577(+) | protein_length=289 | sequence	RNA-binding protein, putative	PF3D7_0929200.1-p1	PF3D7_0929200.1-p1	645
		19.9317	19.8978	19.6159	19.8719	20.0713	20.3705			10	10	9	59.6	59.6	44.1	17.631	0	143.3	16970000	49	0.175636	0.458017	-0.289422	-1.04822	| transcript=PF3D7_1204300.1 | gene=PF3D7_1204300 | organism=Plasmodium_falciparum_3D7 | gene_product=eukaryotic translation initiation factor 5A | transcript_product=eukaryotic translation initiation factor 5A | location=Pf3D7_12_v3:205491-205976(-) | pro	eukaryotic translation initiation factor 5A	PF3D7_1204300.1-p1	PF3D7_1204300.1-p1	893
		13.4612	12.8183	12.749	13.2792	13.041	13.5723			2	2	2	6.4	6.4	6.4	39.418	0	21.89	107970	7	0.352347	0.604729	-0.288019	-0.770297	| transcript=PF3D7_1015000.1 | gene=PF3D7_1015000 | organism=Plasmodium_falciparum_3D7 | gene_product=FAD synthetase, putative | transcript_product=FAD synthetase, putative | location=Pf3D7_10_v3:611213-612199(+) | protein_length=328 | sequence_SO=chromoso	FAD synthetase, putative	PF3D7_1015000.1-p1	PF3D7_1015000.1-p1	700
		15.7212	16.3466	16.4213	16.3698	16.522	16.4597			8	8	8	64.2	64.2	64.2	14.192	0	75.839	1855600	31	0.272877	0.548681	-0.287466	-0.880936	| transcript=PF3D7_1323200.1 | gene=PF3D7_1323200 | organism=Plasmodium_falciparum_3D7 | gene_product=V-type proton ATPase subunit G, putative | transcript_product=V-type proton ATPase subunit G, putative | location=Pf3D7_13_v3:968110-968798(-) | protein_l	V-type proton ATPase subunit G, putative	PF3D7_1323200.1-p1	PF3D7_1323200.1-p1	1037
		16.797	17.0439	17.0485	17.3363	17.1623	17.2441			5	5	5	16.3	16.3	16.3	23.414	0	32.883	2774800	23	0.0428065	0.325957	-0.284459	-1.44337	| transcript=PF3D7_1351400.1 | gene=PF3D7_1351400 | organism=Plasmodium_falciparum_3D7 | gene_product=60S ribosomal protein L17, putative | transcript_product=60S ribosomal protein L17, putative | location=Pf3D7_13_v3:2052108-2053384(+) | protein_length=20	60S ribosomal protein L17, putative	PF3D7_1351400.1-p1	PF3D7_1351400.1-p1	1106
		13.4866	13.6632	13.6962	13.6826	13.9403	14.0687			2	2	2	12.1	12.1	12.1	25.477	0.0021008	16.054	133050	7	0.0975684	0.387532	-0.28185	-1.22085	| transcript=PF3D7_0109000.1 | gene=PF3D7_0109000 | organism=Plasmodium_falciparum_3D7 | gene_product=photosensitized INA-labeled protein PHIL1 | transcript_product=photosensitized INA-labeled protein PHIL1 | location=Pf3D7_01_v3:363318-363992(+) | protein	photosensitized INA-labeled protein PHIL1	PF3D7_0109000.1-p1	PF3D7_0109000.1-p1	138
		14.0859	13.8446	14.1604	14.025	14.462	14.4432			1	1	1	5	5	5	22.883	0.0075643	6.3016	135980	2	0.178302	0.464676	-0.279748	-1.03016	| transcript=PF3D7_1356300.1 | gene=PF3D7_1356300 | organism=Plasmodium_falciparum_3D7 | gene_product=ubiquitin-conjugating enzyme E2, putative | transcript_product=ubiquitin-conjugating enzyme E2, putative | location=Pf3D7_13_v3:2231883-2233248(+) | prote	ubiquitin-conjugating enzyme E2, putative	PF3D7_1356300.1-p1	PF3D7_1356300.1-p1	1118
		16.3294	16.0033	16.0094	16.1235	16.8114	16.246			5	5	5	14.6	14.6	14.6	44.604	0	76.335	1543700	14	0.304653	0.576922	-0.279596	-0.828029	| transcript=PF3D7_0918000.1 | gene=PF3D7_0918000 | organism=Plasmodium_falciparum_3D7 | gene_product=glideosome-associated protein 50 | transcript_product=glideosome-associated protein 50 | location=Pf3D7_09_v3:742494-743684(-) | protein_length=396 | sequ	glideosome-associated protein 50	PF3D7_0918000.1-p1	PF3D7_0918000.1-p1	618
		16.682	16.5215	16.2685	17.0441	16.3822	16.8679			1	1	1	4.8	4.8	4.8	22.87	0.0042301	8.432	729740	6	0.302192	0.577591	-0.274097	-0.826523	| transcript=PF3D7_1230400.1 | gene=PF3D7_1230400 | organism=Plasmodium_falciparum_3D7 | gene_product=ATP-dependent protease subunit ClpQ | transcript_product=ATP-dependent protease subunit ClpQ | location=Pf3D7_12_v3:1251914-1253067(-) | protein_length=20	ATP-dependent protease subunit ClpQ	PF3D7_1230400.1-p1	PF3D7_1230400.1-p1	948
		20.8739	20.3342	20.2701	20.9446	20.3658	20.9836			1	1	1	0.8	0.8	0.8	219.41	0.0061538	6.4486	11715000	4	0.381338	0.629231	-0.27194	-0.721916	| transcript=PF3D7_0103500.1 | gene=PF3D7_0103500 | organism=Plasmodium_falciparum_3D7 | gene_product=conserved Plasmodium protein, unknown function | transcript_product=conserved Plasmodium protein, unknown function | location=Pf3D7_01_v3:154176-160426(+)	conserved Plasmodium protein, unknown function	PF3D7_0103500.1-p1	PF3D7_0103500.1-p1	122
		14.5062	13.9471	13.5428	13.7546	14.541	14.5015			5	5	5	2.3	2.3	2.3	254.75	0	32.758	362790	7	0.519693	0.714629	-0.267024	-0.557748	| transcript=PF3D7_0817300.1 | gene=PF3D7_0817300 | organism=Plasmodium_falciparum_3D7 | gene_product=conserved Plasmodium protein, unknown function | transcript_product=conserved Plasmodium protein, unknown function | location=Pf3D7_08_v3:782909-789616(-)	conserved Plasmodium protein, unknown function	PF3D7_0817300.1-p1	PF3D7_0817300.1-p1	540
		21.4205	21.5624	21.3708	21.6328	21.6294	21.889			31	31	29	77.4	77.4	76.3	36.635	0	323.31	167900000	216	0.0618937	0.363672	-0.265825	-1.30703	| transcript=PF3D7_1462800.1 | gene=PF3D7_1462800 | organism=Plasmodium_falciparum_3D7 | gene_product=glyceraldehyde-3-phosphate dehydrogenase | transcript_product=glyceraldehyde-3-phosphate dehydrogenase | location=Pf3D7_14_v3:2559098-2560347(+) | protein	glyceraldehyde-3-phosphate dehydrogenase	PF3D7_1462800.1-p1	PF3D7_1462800.1-p1	1315
		NaN	12.338	12.4372	12.2634	11.8817	12.4645			1	1	1	0.9	0.9	0.9	138.14	0.0082769	6.2558	30792	1	0.611198	0.775376	-0.265404	-0.456014	| transcript=PF3D7_1225200.1 | gene=PF3D7_1225200 | organism=Plasmodium_falciparum_3D7 | gene_product=DNA-binding protein, putative | transcript_product=DNA-binding protein, putative | location=Pf3D7_12_v3:1024455-1028018(-) | protein_length=1187 | sequenc	DNA-binding protein, putative	PF3D7_1225200.1-p1	PF3D7_1225200.1-p1	936
		19.0281	18.9785	19.9927	19.5146	19.8661	19.4135			4	4	2	27.2	27.2	15.4	15.446	0	42.126	8962600	32	0.499699	0.698527	-0.264971	-0.579216	| transcript=PF3D7_0610400.1 | gene=PF3D7_0610400 | organism=Plasmodium_falciparum_3D7 | gene_product=histone H3 | transcript_product=histone H3 | location=Pf3D7_06_v3:444747-445157(+) | protein_length=136 | sequence_SO=chromosome | SO=protein_coding_gene	histone H3	PF3D7_0610400.1-p1	PF3D7_0610400.1-p1	391
		17.4166	17.4912	17.2	17.5234	17.4438	17.9298			7	7	7	33	33	33	25.051	0	70.14	3441100	43	0.205145	0.502808	-0.263046	-0.959997	| transcript=PF3D7_1408600.1 | gene=PF3D7_1408600 | organism=Plasmodium_falciparum_3D7 | gene_product=40S ribosomal protein S8e, putative | transcript_product=40S ribosomal protein S8e, putative | location=Pf3D7_14_v3:323317-324172(+) | protein_length=218	40S ribosomal protein S8e, putative	PF3D7_1408600.1-p1	PF3D7_1408600.1-p1	1176
		17.7271	17.5182	17.5629	17.8765	17.7188	18.0003			1	1	1	7.5	7.5	7.5	16.539	0.0028436	12.42	1569800	6	0.0639051	0.368401	-0.262444	-1.29105	| transcript=PF3D7_1203900.1 | gene=PF3D7_1203900 | organism=Plasmodium_falciparum_3D7 | gene_product=ubiquitin-conjugating enzyme E2 | transcript_product=ubiquitin-conjugating enzyme E2 | location=Pf3D7_12_v3:194144-195462(+) | protein_length=147 | sequen	ubiquitin-conjugating enzyme E2	PF3D7_1203900.1-p1	PF3D7_1203900.1-p1	892
		13.5421	13.3498	13.2809	13.6792	13.7495	13.5226			2	2	2	4.7	4.7	4.7	52.704	0.0035746	11.488	107210	3	0.0653685	0.376385	-0.25947	-1.27836	| transcript=PF3D7_0912400.1 | gene=PF3D7_0912400 | organism=Plasmodium_falciparum_3D7 | gene_product=alkaline phosphatase, putative | transcript_product=alkaline phosphatase, putative | location=Pf3D7_09_v3:551426-553167(-) | protein_length=446 | sequence	alkaline phosphatase, putative	PF3D7_0912400.1-p1	PF3D7_0912400.1-p1	602
		12.3165	NaN	12.1683	NaN	12.1167	NaN			1	1	1	1.8	1.8	1.8	70.138	0.0061681	6.4606	17061	1	0.264287	0.557438	-0.25908	-0.86445	| transcript=PF3D7_1129900.1 | gene=PF3D7_1129900 | organism=Plasmodium_falciparum_3D7 | gene_product=major facilitator superfamily-related transporter, putative | transcript_product=major facilitator superfamily-related transporter, putative | location=Pf	major facilitator superfamily-related transporter, putative	PF3D7_1129900.1-p1	PF3D7_1129900.1-p1	837
		12.6701	13.4675	13.3788	13.3149	13.6307	13.3435			3	3	3	1.4	1.4	1.4	254.11	0	17.842	145510	6	0.396902	0.636657	-0.257545	-0.692827	| transcript=PF3D7_1018200.1 | gene=PF3D7_1018200 | organism=Plasmodium_falciparum_3D7 | gene_product=serine/threonine protein phosphatase 8, putative | transcript_product=serine/threonine protein phosphatase 8, putative | location=Pf3D7_10_v3:721734-72833	serine/threonine protein phosphatase 8, putative	PF3D7_1018200.1-p1	PF3D7_1018200.1-p1	708
		NaN	13.1962	12.858	12.9649	12.7943	13.3066			2	2	2	7.8	7.8	7.8	45.623	0.0020921	15.368	77615	4	0.464324	0.677229	-0.256295	-0.614414	| transcript=PF3D7_1006700.1 | gene=PF3D7_1006700 | organism=Plasmodium_falciparum_3D7 | gene_product=conserved Plasmodium protein, unknown function | transcript_product=conserved Plasmodium protein, unknown function | location=Pf3D7_10_v3:274091-275426(+)	conserved Plasmodium protein, unknown function	PF3D7_1006700.1-p1	PF3D7_1006700.1-p1	677
		NaN	14.4321	13.9317	13.7005	13.4284	13.7661			3	3	3	5.1	5.1	5.1	61.772	0.0010604	16.799	129480	5	0.773775	0.874421	-0.252988	-0.274213	| transcript=PF3D7_0523100.1 | gene=PF3D7_0523100 | organism=Plasmodium_falciparum_3D7 | gene_product=mitochondrial-processing peptidase subunit alpha, putative | transcript_product=mitochondrial-processing peptidase subunit alpha, putative | location=Pf3D	mitochondrial-processing peptidase subunit alpha, putative	PF3D7_0523100.1-p1	PF3D7_0523100.1-p1	345
		14.398	13.9322	13.8415	14.4145	14.3705	14.1384			7	7	7	14	14	14	68.3	0	55.629	515410	17	0.262977	0.562363	-0.250544	-0.856562	| transcript=PF3D7_1012500.1 | gene=PF3D7_1012500 | organism=Plasmodium_falciparum_3D7 | gene_product=phosphoglucomutase, putative | transcript_product=phosphoglucomutase, putative | location=Pf3D7_10_v3:478758-480539(-) | protein_length=593 | sequence_SO=	phosphoglucomutase, putative	PF3D7_1012500.1-p1	PF3D7_1012500.1-p1	694
		13.8821	14.442	14.2278	14.4184	14.5077	14.3695			4	4	4	16.4	16.4	16.4	32.811	0	25.696	335810	11	0.214237	0.526642	-0.247899	-0.924765	| transcript=PF3D7_1332000.1 | gene=PF3D7_1332000 | organism=Plasmodium_falciparum_3D7 | gene_product=syntaxin, Qa-SNARE family | transcript_product=syntaxin, Qa-SNARE family | location=Pf3D7_13_v3:1325913-1327532(-) | protein_length=281 | sequence_SO=chro	syntaxin, Qa-SNARE family	PF3D7_1332000.1-p1	PF3D7_1332000.1-p1	1057
		17.2665	17.3078	17.2355	17.5031	17.7234	17.3189			12	12	12	51.4	51.4	51.4	16.722	0	83.049	5868600	55	0.107908	0.42993	-0.24521	-1.12082	| transcript=PF3D7_0618300.1 | gene=PF3D7_0618300 | organism=Plasmodium_falciparum_3D7 | gene_product=60S ribosomal protein L27a, putative | transcript_product=60S ribosomal protein L27a, putative | location=Pf3D7_06_v3:768792-769456(+) | protein_length=14	60S ribosomal protein L27a, putative	PF3D7_0618300.1-p1	PF3D7_0618300.1-p1	409
		15.0154	14.4069	14.4173	14.7341	15.2529	14.5729			4	4	4	13.2	13.2	13.2	43.259	0	24.847	389200	10	0.450318	0.676052	-0.240087	-0.619938	| transcript=PF3D7_0919100.1 | gene=PF3D7_0919100 | organism=Plasmodium_falciparum_3D7 | gene_product=DnaJ protein, putative | transcript_product=DnaJ protein, putative | location=Pf3D7_09_v3:786156-788212(+) | protein_length=370 | sequence_SO=chromosome |	DnaJ protein, putative	PF3D7_0919100.1-p1	PF3D7_0919100.1-p1	623
		13.3547	13.7343	13.8481	13.7094	14.0242	13.9163			4	4	4	1.7	1.7	1.7	280.75	0	26.248	234410	12	0.24714	0.557899	-0.237588	-0.862534	| transcript=PF3D7_1019000.1 | gene=PF3D7_1019000 | organism=Plasmodium_falciparum_3D7 | gene_product=eukaryotic translation initiation factor subunit eIF2A, putative | transcript_product=eukaryotic translation initiation factor subunit eIF2A, putative | l	eukaryotic translation initiation factor subunit eIF2A, putative	PF3D7_1019000.1-p1	PF3D7_1019000.1-p1	709
		16.4488	16.3763	16.3827	16.4679	16.7134	16.7391			12	12	12	25.2	25.2	25.2	42.641	0	93.314	2502900	49	0.0567085	0.379815	-0.237563	-1.25369	| transcript=PF3D7_1428300.1 | gene=PF3D7_1428300 | organism=Plasmodium_falciparum_3D7 | gene_product=proliferation-associated protein 2g4, putative | transcript_product=proliferation-associated protein 2g4, putative | location=Pf3D7_14_v3:1105200-1106514(	proliferation-associated protein 2g4, putative	PF3D7_1428300.1-p1	PF3D7_1428300.1-p1	1234
		NaN	12.5405	12.7694	12.7153	12.8377	12.4031			2	2	2	7.4	7.4	7.4	17.909	0.0020161	13.671	52621	4	0.447571	0.676387	-0.233289	-0.61828	| transcript=PF3D7_1434700.1 | gene=PF3D7_1434700 | organism=Plasmodium_falciparum_3D7 | gene_product=mitochondrial import inner membrane translocase subunit TIM17, putative | transcript_product=mitochondrial import inner membrane translocase subunit TIM17	mitochondrial import inner membrane translocase subunit TIM17, putative	PF3D7_1434700.1-p1	PF3D7_1434700.1-p1	1250
		15.8448	16.2771	16.1982	16.4437	16.3478	16.2269			6	6	6	30.2	30.2	30.2	22.123	0	37.956	1980600	26	0.188379	0.515223	-0.23279	-0.94259	| transcript=PF3D7_0520000.1 | gene=PF3D7_0520000 | organism=Plasmodium_falciparum_3D7 | gene_product=40S ribosomal protein S9, putative | transcript_product=40S ribosomal protein S9, putative | location=Pf3D7_05_v3:828953-829883(+) | protein_length=189 |	40S ribosomal protein S9, putative	PF3D7_0520000.1-p1	PF3D7_0520000.1-p1	337
		15.2503	15.0077	15.2048	15.1836	15.4343	15.5395			5	5	5	6.5	6.5	6.5	89.133	0	32.613	506320	18	0.147601	0.474312	-0.231475	-1.01006	| transcript=PF3D7_0303000.1 | gene=PF3D7_0303000 | organism=Plasmodium_falciparum_3D7 | gene_product=N-ethylmaleimide-sensitive fusion protein | transcript_product=N-ethylmaleimide-sensitive fusion protein | location=Pf3D7_03_v3:159353-161704(-) | protein	N-ethylmaleimide-sensitive fusion protein	PF3D7_0303000.1-p1	PF3D7_0303000.1-p1	188
		14.5923	14.414	13.8679	15.521	14.046	13.9889			3	3	3	6.4	6.4	6.4	84.431	0	20.011	216260	6	0.699038	0.832507	-0.227226	-0.351332	| transcript=PF3D7_1449500.1 | gene=PF3D7_1449500 | organism=Plasmodium_falciparum_3D7 | gene_product=AP2 domain transcription factor AP2-O5, putative | transcript_product=AP2 domain transcription factor AP2-O5, putative | location=Pf3D7_14_v3:2031087-2033	AP2 domain transcription factor AP2-O5, putative	PF3D7_1449500.1-p1	PF3D7_1449500.1-p1	1285
		19.2025	19.4293	19.337	19.3548	19.8564	19.4389			6	6	6	50	50	50	6.4156	0	94.831	7640200	27	0.249026	0.570044	-0.227083	-0.845758	| transcript=PF3D7_0705700.1 | gene=PF3D7_0705700 | organism=Plasmodium_falciparum_3D7 | gene_product=40S ribosomal protein S29, putative | transcript_product=40S ribosomal protein S29, putative | location=Pf3D7_07_v3:285472-286166(-) | protein_length=54 |	40S ribosomal protein S29, putative	PF3D7_0705700.1-p1	PF3D7_0705700.1-p1	446
		14.9734	14.9101	15.1693	15.2371	15.2238	15.2707			10	10	10	2.9	2.9	2.9	381.25	0	64.023	787660	24	0.0461596	0.378689	-0.22627	-1.2623	| transcript=PF3D7_1023900.1 | gene=PF3D7_1023900 | organism=Plasmodium_falciparum_3D7 | gene_product=chromodomain-helicase-DNA-binding protein 1 homolog, putative | transcript_product=chromodomain-helicase-DNA-binding protein 1 homolog, putative | locatio	chromodomain-helicase-DNA-binding protein 1 homolog, putative	PF3D7_1023900.1-p1	PF3D7_1023900.1-p1	717
		15.5108	15.0813	15.4038	15.2257	16.0495	15.3943			5	5	5	23.3	23.3	23.3	23.788	0	41.162	963680	29	0.471159	0.693198	-0.224551	-0.587091	| transcript=PF3D7_0903200.1 | gene=PF3D7_0903200 | organism=Plasmodium_falciparum_3D7 | gene_product=ras-related protein RAB7 | transcript_product=ras-related protein RAB7 | location=Pf3D7_09_v3:133762-135587(-) | protein_length=206 | sequence_SO=chromoso	ras-related protein RAB7	PF3D7_0903200.1-p1	PF3D7_0903200.1-p1	575
		13.6352	13.973	13.4732	14.112	14.0773	13.5655			9	9	9	12.4	12.4	12.4	76.681	0	75.73	435840	21	0.384278	0.640636	-0.224493	-0.680311	| transcript=PF3D7_0823800.1 | gene=PF3D7_0823800 | organism=Plasmodium_falciparum_3D7 | gene_product=DnaJ protein, putative | transcript_product=DnaJ protein, putative | location=Pf3D7_08_v3:1043813-1045780(+) | protein_length=655 | sequence_SO=chromosome	DnaJ protein, putative	PF3D7_0823800.1-p1	PF3D7_0823800.1-p1	561
		17.8284	17.8667	18.6538	18.2223	18.3261	18.4722			1	1	1	1.4	1.4	1.4	74.368	0.0048309	6.9463	2270900	6	0.46652	0.692408	-0.22393	-0.591532	| transcript=PF3D7_1129400.1 | gene=PF3D7_1129400 | organism=Plasmodium_falciparum_3D7 | gene_product=RNA cytosine C(5)-methyltransferase, putative | transcript_product=RNA cytosine C(5)-methyltransferase, putative | location=Pf3D7_11_v3:1138075-1139979(-)	RNA cytosine C(5)-methyltransferase, putative	PF3D7_1129400.1-p1	PF3D7_1129400.1-p1	836
		19.8115	20.0102	20.2197	20.0254	20.2157	20.4714			7	7	7	18.7	18.7	18.7	57.114	0	83.331	9286700	26	0.270036	0.585513	-0.223695	-0.813763	| transcript=PF3D7_1359400.1 | gene=PF3D7_1359400 | organism=Plasmodium_falciparum_3D7 | gene_product=CUGBP Elav-like family member 1 | transcript_product=CUGBP Elav-like family member 1 | location=Pf3D7_13_v3:2359251-2361198(-) | protein_length=509 | sequ	CUGBP Elav-like family member 1	PF3D7_1359400.1-p1	PF3D7_1359400.1-p1	1128
		15.76	15.491	15.3442	15.7036	15.6546	15.9042			12	12	12	24.1	24.1	24.1	64.018	0	120.4	1303000	40	0.196654	0.528579	-0.222372	-0.912491	| transcript=PF3D7_1327800.1 | gene=PF3D7_1327800 | organism=Plasmodium_falciparum_3D7 | gene_product=ribose-phosphate pyrophosphokinase, putative | transcript_product=ribose-phosphate pyrophosphokinase, putative | location=Pf3D7_13_v3:1162620-1164302(+) |	ribose-phosphate pyrophosphokinase, putative	PF3D7_1327800.1-p1	PF3D7_1327800.1-p1	1046
		12.9616	13.4086	NaN	13.0228	13.5839	13.075			2	2	2	3.3	3.3	3.3	74.635	0.0027726	11.987	68838	3	0.479973	0.699237	-0.220964	-0.575454	| transcript=PF3D7_1317000.1 | gene=PF3D7_1317000 | organism=Plasmodium_falciparum_3D7 | gene_product=U4/U6.U5 tri-snRNP-associated protein 2, putative | transcript_product=U4/U6.U5 tri-snRNP-associated protein 2, putative | location=Pf3D7_13_v3:708346-710	U4/U6.U5 tri-snRNP-associated protein 2, putative	PF3D7_1317000.1-p1	PF3D7_1317000.1-p1	1026
		17.1107	17.0082	16.9257	17.2042	17.2439	17.2527			14	14	14	42.3	42.3	42.3	41.449	0	195.45	3569100	60	0.0170227	0.335064	-0.218696	-1.40578	| transcript=PF3D7_1031200.1 | gene=PF3D7_1031200 | organism=Plasmodium_falciparum_3D7 | gene_product=MORN repeat-containing protein 1 | transcript_product=MORN repeat-containing protein 1 | location=Pf3D7_10_v3:1257384-1258478(+) | protein_length=364 | se	MORN repeat-containing protein 1	PF3D7_1031200.1-p1	PF3D7_1031200.1-p1	733
		12.9499	13.5266	13.2063	13.041	13.9379	13.3587			1	1	1	1.8	1.8	1.8	76.68	0.0048348	6.9516	78563	4	0.521627	0.734712	-0.21825	-0.5309	| transcript=PF3D7_0408500.1 | gene=PF3D7_0408500 | organism=Plasmodium_falciparum_3D7 | gene_product=flap endonuclease 1 | transcript_product=flap endonuclease 1 | location=Pf3D7_04_v3:408679-410697(-) | protein_length=672 | sequence_SO=chromosome | SO=pr	flap endonuclease 1	PF3D7_0408500.1-p1	PF3D7_0408500.1-p1	256
		13.2176	13.3788	13.1723	14.009	12.5072	13.9015			4	4	4	4	4	4	161.4	0	26.648	116620	5	0.680294	0.819714	-0.216327	-0.36809	| transcript=PF3D7_0904100.1 | gene=PF3D7_0904100 | organism=Plasmodium_falciparum_3D7 | gene_product=AP-4 complex subunit epsilon, putative | transcript_product=AP-4 complex subunit epsilon, putative | location=Pf3D7_09_v3:190858-195827(-) | protein_lengt	AP-4 complex subunit epsilon, putative	PF3D7_0904100.1-p1	PF3D7_0904100.1-p1	580
		NaN	12.4226	12.8349	11.6753	13.4219	12.6912			2	2	2	2.3	2.3	2.3	95.374	0.0035336	11.324	62237	2	0.726693	0.843033	-0.216264	-0.319588	| transcript=PF3D7_1121700.1 | gene=PF3D7_1121700 | organism=Plasmodium_falciparum_3D7 | gene_product=protein GCN20 | transcript_product=protein GCN20 | location=Pf3D7_11_v3:820073-822520(+) | protein_length=815 | sequence_SO=chromosome | SO=protein_coding	protein GCN20	PF3D7_1121700.1-p1	PF3D7_1121700.1-p1	815
		13.0311	12.4613	12.8741	12.7536	13.4002	12.8506			1	1	1	2.8	2.8	2.8	46.189	0.0048115	6.9007	55857	1	0.464933	0.694489	-0.212602	-0.584942	| transcript=PF3D7_1474600.1 | gene=PF3D7_1474600 | organism=Plasmodium_falciparum_3D7 | gene_product=vacuole membrane protein 1, putative | transcript_product=vacuole membrane protein 1, putative | location=Pf3D7_14_v3:3060864-3062634(+) | protein_length=	vacuole membrane protein 1, putative	PF3D7_1474600.1-p1	PF3D7_1474600.1-p1	1343
		NaN	12.4107	13.2558	NaN	NaN	NaN			1	1	1	1	1	1	140.52	0.0054816	6.6624	18811	1	0.801219	0.886297	-0.211166	-0.238622	| transcript=PF3D7_1422700.1 | gene=PF3D7_1422700 | organism=Plasmodium_falciparum_3D7 | gene_product=conserved protein, unknown function | transcript_product=conserved protein, unknown function | location=Pf3D7_14_v3:913819-917391(+) | protein_length=1190	conserved protein, unknown function	PF3D7_1422700.1-p1	PF3D7_1422700.1-p1	1221
		13.2208	13.5382	13.0319	13.5728	13.5253	13.3253			2	2	2	4.4	4.4	4.4	29.687	0.0028791	12.624	129170	8	0.272983	0.598596	-0.210849	-0.792539	| transcript=PF3D7_0110400.1 | gene=PF3D7_0110400 | organism=Plasmodium_falciparum_3D7 | gene_product=DNA-directed RNA polymerase II subunit RPB9, putative | transcript_product=DNA-directed RNA polymerase II subunit RPB9, putative | location=Pf3D7_01_v3:39	DNA-directed RNA polymerase II subunit RPB9, putative	PF3D7_0110400.1-p1	PF3D7_0110400.1-p1	141
		14.6598	13.9797	13.9061	14.3109	14.3517	14.5149			3	3	3	5.5	5.5	5.5	56.856	0	17.377	261160	4	0.443307	0.682603	-0.21063	-0.605506	| transcript=PF3D7_1009600.1 | gene=PF3D7_1009600 | organism=Plasmodium_falciparum_3D7 | gene_product=protein phosphatase PPM10, putative | transcript_product=protein phosphatase PPM10, putative | location=Pf3D7_10_v3:386976-388442(+) | protein_length=488	protein phosphatase PPM10, putative	PF3D7_1009600.1-p1	PF3D7_1009600.1-p1	686
		14.9076	14.7594	14.4217	14.9125	14.657	15.1429			4	4	4	31.1	31.1	31.1	14.284	0	26.259	405480	11	0.359287	0.634866	-0.207882	-0.690815	| transcript=PF3D7_0711300.1 | gene=PF3D7_0711300 | organism=Plasmodium_falciparum_3D7 | gene_product=conserved Plasmodium protein, unknown function | transcript_product=conserved Plasmodium protein, unknown function | location=Pf3D7_07_v3:499336-499695(+)	conserved Plasmodium protein, unknown function	PF3D7_0711300.1-p1	PF3D7_0711300.1-p1	458
		12.7086	13.8056	14.0065	13.8116	13.8526	13.4757			4	4	4	14.5	14.5	14.5	33.88	0	44.631	163160	10	0.649362	0.804425	-0.206394	-0.396424	| transcript=PF3D7_1115800.1 | gene=PF3D7_1115800 | organism=Plasmodium_falciparum_3D7 | gene_product=conserved Plasmodium protein, unknown function | transcript_product=conserved Plasmodium protein, unknown function | location=Pf3D7_11_v3:596289-597203(-)	conserved Plasmodium protein, unknown function	PF3D7_1115800.1-p1	PF3D7_1115800.1-p1	793
		15.3656	15.563	15.2999	15.5408	15.7436	15.5633			17	17	17	15	15	15	133.67	0	109.15	2055100	58	0.112637	0.466106	-0.206393	-1.02257	| transcript=PF3D7_1445100.1 | gene=PF3D7_1445100 | organism=Plasmodium_falciparum_3D7 | gene_product=histidine--tRNA ligase, putative | transcript_product=histidine--tRNA ligase, putative | location=Pf3D7_14_v3:1851656-1855054(-) | protein_length=1132 | s	histidine--tRNA ligase, putative	PF3D7_1445100.1-p1	PF3D7_1445100.1-p1	1277
		11.7684	11.9204	12.1369	12.3357	12.2352	11.8669			1	1	1	0.6	0.6	0.6	230.43	0.0069071	6.4142	30977	1	0.315953	0.6236	-0.204025	-0.733528	| transcript=PF3D7_0727900.1 | gene=PF3D7_0727900 | organism=Plasmodium_falciparum_3D7 | gene_product=conserved Plasmodium protein, unknown function | transcript_product=conserved Plasmodium protein, unknown function | location=Pf3D7_07_v3:1184401-1190172(	conserved Plasmodium protein, unknown function	PF3D7_0727900.1-p1	PF3D7_0727900.1-p1	492
		14.9989	15.0564	14.7716	15.3536	14.868	15.2172			3	3	3	22.4	22.4	22.4	17.934	0	29.768	475660	15	0.293263	0.609948	-0.203986	-0.759066	| transcript=PF3D7_1003300.1 | gene=PF3D7_1003300 | organism=Plasmodium_falciparum_3D7 | gene_product=N-terminal acetyltransferase A complex catalytic subunit ARD1, putative | transcript_product=N-terminal acetyltransferase A complex catalytic subunit ARD1	N-terminal acetyltransferase A complex catalytic subunit ARD1, putative	PF3D7_1003300.1-p1	PF3D7_1003300.1-p1	668
		NaN	12.8079	12.9387	NaN	13.0522	13.3435			2	2	2	1.3	1.3	1.3	225.4	0.0020492	14.35	66787	4	0.782969	0.878076	-0.200716	-0.25688	| transcript=PF3D7_0411900.1 | gene=PF3D7_0411900 | organism=Plasmodium_falciparum_3D7 | gene_product=DNA polymerase alpha catalytic subunit A | transcript_product=DNA polymerase alpha catalytic subunit A | location=Pf3D7_04_v3:528192-534485(-) | protein_l	DNA polymerase alpha catalytic subunit A	PF3D7_0411900.1-p1	PF3D7_0411900.1-p1	262
		14.3333	13.8119	14.9553	14.6664	14.4512	14.5836			5	5	5	9.6	9.6	9.6	67.801	0	33.14	436580	12	0.583763	0.772069	-0.200217	-0.458792	| transcript=PF3D7_0103900.1 | gene=PF3D7_0103900 | organism=Plasmodium_falciparum_3D7 | gene_product=parasite-infected erythrocyte surface protein | transcript_product=parasite-infected erythrocyte surface protein | location=Pf3D7_01_v3:172864-174591(+) |	parasite-infected erythrocyte surface protein	PF3D7_0103900.1-p1	PF3D7_0103900.1-p1	123
		13.7928	13.8251	13.7306	13.7864	13.6273	14.5341			2	2	2	3.8	3.8	3.8	67.203	0.0019627	13.078	124940	7	0.516246	0.735071	-0.199791	-0.524484	| transcript=PF3D7_0918800.1 | gene=PF3D7_0918800 | organism=Plasmodium_falciparum_3D7 | gene_product=dihydrouridine synthase, putative | transcript_product=dihydrouridine synthase, putative | location=Pf3D7_09_v3:772646-774379(-) | protein_length=577 | se	dihydrouridine synthase, putative	PF3D7_0918800.1-p1	PF3D7_0918800.1-p1	620
		13.7348	13.9524	13.3912	13.6917	14.2349	13.7479			4	4	4	3.6	3.6	3.6	174.47	0	35.236	262530	15	0.449943	0.692524	-0.198692	-0.588662	| transcript=PF3D7_1305000.1 | gene=PF3D7_1305000 | organism=Plasmodium_falciparum_3D7 | gene_product=MCL1 domain-containing protein, putative | transcript_product=MCL1 domain-containing protein, putative | location=Pf3D7_13_v3:247312-251751(+) | protein_l	MCL1 domain-containing protein, putative	PF3D7_1305000.1-p1	PF3D7_1305000.1-p1	998
		15.0873	14.5113	14.9909	14.5192	15.5253	15.1392			2	2	2	4.1	4.1	4.1	55.937	0.0027174	11.726	381620	4	0.594512	0.779521	-0.198068	-0.447168	| transcript=PF3D7_1033700.1 | gene=PF3D7_1033700 | organism=Plasmodium_falciparum_3D7 | gene_product=bromodomain protein 1 | transcript_product=bromodomain protein 1 | location=Pf3D7_10_v3:1348433-1350280(+) | protein_length=488 | sequence_SO=chromosome |	bromodomain protein 1	PF3D7_1033700.1-p1	PF3D7_1033700.1-p1	743
		16.654	16.3238	16.4487	16.4664	16.7172	16.8326			4	4	4	32.3	32.3	32.3	22.515	0	42.091	1143900	18	0.245969	0.592676	-0.196555	-0.803177	| transcript=PF3D7_0904700.1 | gene=PF3D7_0904700 | organism=Plasmodium_falciparum_3D7 | gene_product=bacterial histone-like protein | transcript_product=bacterial histone-like protein | location=Pf3D7_09_v3:218675-219462(-) | protein_length=189 | sequence	bacterial histone-like protein	PF3D7_0904700.1-p1	PF3D7_0904700.1-p1	582
		15.0552	15.4482	15.6405	15.2329	15.8105	15.6891			14	14	14	9.7	9.7	9.7	192.68	0	142.13	1435400	39	0.469956	0.708579	-0.196221	-0.566909	| transcript=PF3D7_1036900.1 | gene=PF3D7_1036900 | organism=Plasmodium_falciparum_3D7 | gene_product=conserved Plasmodium protein, unknown function | transcript_product=conserved Plasmodium protein, unknown function | location=Pf3D7_10_v3:1452599-1458006(	conserved Plasmodium protein, unknown function	PF3D7_1036900.1-p1	PF3D7_1036900.1-p1	750
		17.4205	17.2758	17.4015	17.8342	17.1966	17.65			12	12	12	41.2	41.2	41.2	33.998	0	214.74	7457500	62	0.374956	0.661062	-0.194324	-0.659168	| transcript=PF3D7_1424100.1 | gene=PF3D7_1424100 | organism=Plasmodium_falciparum_3D7 | gene_product=60S ribosomal protein L5, putative | transcript_product=60S ribosomal protein L5, putative | location=Pf3D7_14_v3:973853-975543(-) | protein_length=294 |	60S ribosomal protein L5, putative	PF3D7_1424100.1-p1	PF3D7_1424100.1-p1	1224
		14.4215	14.1442	14.2851	14.1971	14.5112	14.7195			2	2	2	5.2	5.2	5.2	59.369	0.002045	14.256	249010	9	0.325124	0.635705	-0.192373	-0.708184	| transcript=PF3D7_1467100.1 | gene=PF3D7_1467100 | organism=Plasmodium_falciparum_3D7 | gene_product=DNA-3-methyladenine glycosylase | transcript_product=DNA-3-methyladenine glycosylase | location=Pf3D7_14_v3:2745815-2747320(-) | protein_length=501 | sequ	DNA-3-methyladenine glycosylase	PF3D7_1467100.1-p1	PF3D7_1467100.1-p1	1326
		16.7916	17.0669	16.8995	17.1083	17.0389	17.1867			16	16	16	30.3	30.3	30.3	49.913	0	216.62	6866800	109	0.101892	0.476679	-0.191978	-1.00638	| transcript=PF3D7_1124600.1 | gene=PF3D7_1124600 | organism=Plasmodium_falciparum_3D7 | gene_product=ethanolamine kinase | transcript_product=ethanolamine kinase | location=Pf3D7_11_v3:970105-971376(-) | protein_length=423 | sequence_SO=chromosome | SO=pr	ethanolamine kinase	PF3D7_1124600.1-p1	PF3D7_1124600.1-p1	820
		15.5553	15.6328	15.4908	15.7968	15.6166	15.8393			11	11	11	14.2	14.2	14.2	108.63	0	105.8	1754800	44	0.0742957	0.45502	-0.191247	-1.06449	| transcript=PF3D7_0810600.1 | gene=PF3D7_0810600 | organism=Plasmodium_falciparum_3D7 | gene_product=ATP-dependent RNA helicase DBP1, putative | transcript_product=ATP-dependent RNA helicase DBP1, putative | location=Pf3D7_08_v3:541971-544796(+) | protein	ATP-dependent RNA helicase DBP1, putative	PF3D7_0810600.1-p1	PF3D7_0810600.1-p1	519
		13.4617	14.5408	15.9552	14.514	15.8112	14.1981			4	2	2	27.2	15.4	15.4	15.441	0.0020877	15.281	294570	3	0.839862	0.902844	-0.188531	-0.193458	| transcript=PF3D7_0617900.1 | gene=PF3D7_0617900 | organism=Plasmodium_falciparum_3D7 | gene_product=histone H3 variant | transcript_product=histone H3 variant | location=Pf3D7_06_v3:754395-754805(+) | protein_length=136 | sequence_SO=chromosome | SO=prot	histone H3 variant	PF3D7_0617900.1-p1	PF3D7_0617900.1-p1	406
		NaN	12.5731	NaN	NaN	13.4993	12.5581			1	1	1	1.7	1.7	1.7	82.767	0.0054902	6.7022	31510	1	0.835029	0.902049	-0.188478	-0.198781	| transcript=PF3D7_0613700.1 | gene=PF3D7_0613700 | organism=Plasmodium_falciparum_3D7 | gene_product=syntaxin-binding protein, putative | transcript_product=syntaxin-binding protein, putative | location=Pf3D7_06_v3:559349-561460(-) | protein_length=703 |	syntaxin-binding protein, putative	PF3D7_0613700.1-p1	PF3D7_0613700.1-p1	398
		16.7006	15.6097	14.9627	16.0857	15.6094	16.1405			1	1	1	2.1	2.1	2.1	66.814	0.00757	6.3021	439860	2	0.743367	0.858808	-0.18753	-0.295588	| transcript=PF3D7_1205100.1 | gene=PF3D7_1205100 | organism=Plasmodium_falciparum_3D7 | gene_product=O-phosphoseryl-tRNA(Sec) selenium transferase, putative | transcript_product=O-phosphoseryl-tRNA(Sec) selenium transferase, putative | location=Pf3D7_12_v	O-phosphoseryl-tRNA(Sec) selenium transferase, putative	PF3D7_1205100.1-p1	PF3D7_1205100.1-p1	894
		15.0451	15.2852	15.5127	15.4195	15.733	15.2458			4	4	4	11	11	11	44.832	0	23.654	425960	7	0.399185	0.676665	-0.185092	-0.624614	| transcript=PF3D7_1249100.1 | gene=PF3D7_1249100 | organism=Plasmodium_falciparum_3D7 | gene_product=THUMP domain-containing protein, putative | transcript_product=THUMP domain-containing protein, putative | location=Pf3D7_12_v3:2008194-2009708(+) | prote	THUMP domain-containing protein, putative	PF3D7_1249100.1-p1	PF3D7_1249100.1-p1	987
		17.4248	17.5683	17.8196	17.7029	17.9224	17.7393			7	7	7	43.8	43.8	43.8	14.873	0	77.591	4645300	46	0.241388	0.598884	-0.183968	-0.786572	| transcript=PF3D7_0316800.1 | gene=PF3D7_0316800 | organism=Plasmodium_falciparum_3D7 | gene_product=40S ribosomal protein S15A, putative | transcript_product=40S ribosomal protein S15A, putative | location=Pf3D7_03_v3:677842-678474(+) | protein_length=13	40S ribosomal protein S15A, putative	PF3D7_0316800.1-p1	PF3D7_0316800.1-p1	225
		14.6163	14.0933	14.5366	14.5179	14.9371	14.3427			5	5	5	17.3	17.3	17.3	33.266	0	36.04	444030	19	0.48626	0.725807	-0.183843	-0.540821	| transcript=PF3D7_1432100.1 | gene=PF3D7_1432100 | organism=Plasmodium_falciparum_3D7 | gene_product=voltage-dependent anion-selective channel protein, putative | transcript_product=voltage-dependent anion-selective channel protein, putative | location=Pf	voltage-dependent anion-selective channel protein, putative	PF3D7_1432100.1-p1	PF3D7_1432100.1-p1	1241
		14.3691	14.3567	14.6336	14.5714	14.5518	14.7857			5	5	5	13	13	13	56.089	0	32.112	406790	11	0.19346	0.571148	-0.183157	-0.842859	| transcript=PF3D7_1217900.1 | gene=PF3D7_1217900 | organism=Plasmodium_falciparum_3D7 | gene_product=PPPDE peptidase domain-containing protein, putative | transcript_product=PPPDE peptidase domain-containing protein, putative | location=Pf3D7_12_v3:700531	PPPDE peptidase domain-containing protein, putative	PF3D7_1217900.1-p1	PF3D7_1217900.1-p1	923
		15.2597	15.019	14.9954	15.0288	15.4332	15.3508			13	13	13	6.5	6.5	6.5	267.38	0	131.97	1148300	27	0.295999	0.630244	-0.179571	-0.719677	| transcript=PF3D7_1021900.1 | gene=PF3D7_1021900 | organism=Plasmodium_falciparum_3D7 | gene_product=PHAX domain-containing protein, putative | transcript_product=PHAX domain-containing protein, putative | location=Pf3D7_10_v3:905473-912345(-) | protein_l	PHAX domain-containing protein, putative	PF3D7_1021900.1-p1	PF3D7_1021900.1-p1	715
		17.3078	17.1085	17.2299	17.1583	17.6354	17.3908			10	10	10	31.1	31.1	31.1	18.795	0	64.071	5451200	55	0.29611	0.629795	-0.179463	-0.719389	| transcript=PF3D7_1426000.1 | gene=PF3D7_1426000 | organism=Plasmodium_falciparum_3D7 | gene_product=60S ribosomal protein L21 | transcript_product=60S ribosomal protein L21 | location=Pf3D7_14_v3:1016133-1016618(-) | protein_length=161 | sequence_SO=chro	60S ribosomal protein L21	PF3D7_1426000.1-p1	PF3D7_1426000.1-p1	1226
		17.0891	17.0105	17.0712	17.2289	17.1371	17.334			28	28	28	46	46	46	62.55	0	323.31	10534000	125	0.0458578	0.437631	-0.176433	-1.09141	| transcript=PF3D7_1015600.1 | gene=PF3D7_1015600 | organism=Plasmodium_falciparum_3D7 | gene_product=heat shock protein 60 | transcript_product=heat shock protein 60 | location=Pf3D7_10_v3:627044-629040(-) | protein_length=580 | sequence_SO=chromosome | S	heat shock protein 60	PF3D7_1015600.1-p1	PF3D7_1015600.1-p1	703
		13.1828	13.426	NaN	12.6159	12.4281	13.519			2	2	2	2.2	2.2	2.2	116.17	0.0027523	11.902	67743	3	0.819175	0.899769	-0.173919	-0.214043	| transcript=PF3D7_1038100.1 | gene=PF3D7_1038100 | organism=Plasmodium_falciparum_3D7 | gene_product=GDP dissociation inhibitor, putative | transcript_product=GDP dissociation inhibitor, putative | location=Pf3D7_10_v3:1507582-1510524(-) | protein_length=	GDP dissociation inhibitor, putative	PF3D7_1038100.1-p1	PF3D7_1038100.1-p1	756
		18.8676	19.0321	19.0847	18.999	19.2684	19.2382			11	11	11	34.4	34.4	34.4	24.668	0	110.44	9304400	35	0.181214	0.573428	-0.173713	-0.837421	| transcript=PF3D7_1465900.1 | gene=PF3D7_1465900 | organism=Plasmodium_falciparum_3D7 | gene_product=40S ribosomal protein S3 | transcript_product=40S ribosomal protein S3 | location=Pf3D7_14_v3:2684141-2685534(+) | protein_length=221 | sequence_SO=chromo	40S ribosomal protein S3	PF3D7_1465900.1-p1	PF3D7_1465900.1-p1	1321
		17.7045	17.7102	17.6403	17.8008	17.8825	17.891			16	16	16	33.7	33.7	33.7	52.223	0	178.03	10139000	103	0.00897433	0.375443	-0.173102	-1.26864	| transcript=PF3D7_0209800.1 | gene=PF3D7_0209800 | organism=Plasmodium_falciparum_3D7 | gene_product=ATP-dependent RNA helicase UAP56 | transcript_product=ATP-dependent RNA helicase UAP56 | location=Pf3D7_02_v3:404281-406355(-) | protein_length=457 | sequ	ATP-dependent RNA helicase UAP56	PF3D7_0209800.1-p1	PF3D7_0209800.1-p1	160
		13.7528	13.2577	12.9978	13.3243	14.2623	12.9375			3	3	3	6.5	6.5	6.5	59.506	0.0021053	16.204	120780	5	0.722636	0.849095	-0.171937	-0.311828	| transcript=PF3D7_0616800.1 | gene=PF3D7_0616800 | organism=Plasmodium_falciparum_3D7 | gene_product=malate:quinone oxidoreductase | transcript_product=malate:quinone oxidoreductase | location=Pf3D7_06_v3:695929-697494(+) | protein_length=521 | sequence_S	malate:quinone oxidoreductase	PF3D7_0616800.1-p1	PF3D7_0616800.1-p1	402
		13.8963	14.7053	13.0563	14.6633	13.9061	13.5979			1	1	1	1	1	1	150.93	0.0068545	6.3767	123420	3	0.781227	0.879587	-0.169805	-0.25281	| transcript=PF3D7_0411200.1 | gene=PF3D7_0411200 | organism=Plasmodium_falciparum_3D7 | gene_product=PP-loop family protein, putative | transcript_product=PP-loop family protein, putative | location=Pf3D7_04_v3:505933-509670(-) | protein_length=1245 | seq	PP-loop family protein, putative	PF3D7_0411200.1-p1	PF3D7_0411200.1-p1	261
		NaN	12.6467	12.6151	12.1821	13.0988	12.6858			2	2	2	6.2	6.2	6.2	48.615	0.0028544	12.515	58102	2	0.607183	0.792566	-0.167903	-0.418284	| transcript=PF3D7_1323600.1 | gene=PF3D7_1323600 | organism=Plasmodium_falciparum_3D7 | gene_product=conserved protein, unknown function | transcript_product=conserved protein, unknown function | location=Pf3D7_13_v3:978965-980221(+) | protein_length=418	conserved protein, unknown function	PF3D7_1323600.1-p1	PF3D7_1323600.1-p1	1039
		13.4215	14.3428	13.8795	13.8749	14.5113	13.7597			6	6	6	14.8	14.8	14.8	57.642	0	58.841	331020	15	0.661112	0.820342	-0.16734	-0.368539	| transcript=PF3D7_1471400.1 | gene=PF3D7_1471400 | organism=Plasmodium_falciparum_3D7 | gene_product=diacylglycerol kinase, putative | transcript_product=diacylglycerol kinase, putative | location=Pf3D7_14_v3:2919190-2920871(-) | protein_length=499 | sequ	diacylglycerol kinase, putative	PF3D7_1471400.1-p1	PF3D7_1471400.1-p1	1338
		14.4501	14.4021	14.3825	14.6195	14.428	14.6885			3	3	3	18.7	18.7	18.7	12.531	0	18.329	210200	3	0.10643	0.526348	-0.167097	-0.925919	| transcript=PF3D7_1406000.1 | gene=PF3D7_1406000 | organism=Plasmodium_falciparum_3D7 | gene_product=RNA-binding protein 8A, putative | transcript_product=RNA-binding protein 8A, putative | location=Pf3D7_14_v3:210300-210960(+) | protein_length=107 | sequ	RNA-binding protein 8A, putative	PF3D7_1406000.1-p1	PF3D7_1406000.1-p1	1167
		16.8914	16.7886	16.5947	17.004	16.7553	17.0049			15	15	15	29.2	29.2	29.2	63.931	0	146.45	5049400	67	0.246507	0.620692	-0.163164	-0.740644	| transcript=PF3D7_1012600.1 | gene=PF3D7_1012600 | organism=Plasmodium_falciparum_3D7 | gene_product=GMP synthase [glutamine-hydrolyzing] | transcript_product=GMP synthase [glutamine-hydrolyzing] | location=Pf3D7_10_v3:482527-484194(-) | protein_length=55	GMP synthase [glutamine-hydrolyzing]	PF3D7_1012600.1-p1	PF3D7_1012600.1-p1	695
		17.8319	17.8143	17.6495	17.9888	17.7667	18.0193			14	14	14	35.3	35.3	35.3	51.244	0	139.54	7681600	84	0.180368	0.593331	-0.159728	-0.804487	| transcript=PF3D7_1410600.1 | gene=PF3D7_1410600 | organism=Plasmodium_falciparum_3D7 | gene_product=eukaryotic translation initiation factor 2 subunit gamma, putative | transcript_product=eukaryotic translation initiation factor 2 subunit gamma, putative	eukaryotic translation initiation factor 2 subunit gamma, putative	PF3D7_1410600.1-p1	PF3D7_1410600.1-p1	1183
		16.3568	16.8898	16.0725	16.3895	16.6841	16.7233			8	8	8	38.3	38.3	38.3	26.947	0	61.268	2306000	35	0.575515	0.785584	-0.159314	-0.440496	| transcript=PF3D7_0315100.1 | gene=PF3D7_0315100 | organism=Plasmodium_falciparum_3D7 | gene_product=eukaryotic translation initiation factor 4E | transcript_product=eukaryotic translation initiation factor 4E | location=Pf3D7_03_v3:612739-613422(-) | pro	eukaryotic translation initiation factor 4E	PF3D7_0315100.1-p1	PF3D7_0315100.1-p1	222
		16.7625	16.9839	16.8354	17.2891	16.7457	17.0249			4	4	4	10.4	10.4	10.4	21.58	0	24.231	1262800	14	0.40157	0.692841	-0.15925	-0.590113	| transcript=PF3D7_0614500.1 | gene=PF3D7_0614500 | organism=Plasmodium_falciparum_3D7 | gene_product=60S ribosomal protein L19 | transcript_product=60S ribosomal protein L19 | location=Pf3D7_06_v3:606142-607259(-) | protein_length=182 | sequence_SO=chromo	60S ribosomal protein L19	PF3D7_0614500.1-p1	PF3D7_0614500.1-p1	400
		16.9598	17.4841	17.05	17.2317	17.5644	17.171			25	25	25	33.8	33.8	33.8	85.858	0	214.74	10700000	109	0.48008	0.737007	-0.157787	-0.521023	| transcript=PF3D7_1211700.1 | gene=PF3D7_1211700 | organism=Plasmodium_falciparum_3D7 | gene_product=DNA replication licensing factor MCM5, putative | transcript_product=DNA replication licensing factor MCM5, putative | location=Pf3D7_12_v3:521687-524470(	DNA replication licensing factor MCM5, putative	PF3D7_1211700.1-p1	PF3D7_1211700.1-p1	905
		16.5355	16.3398	16.7833	16.7358	16.8329	16.562			8	8	8	14.3	14.3	14.3	61.331	0	77.351	2040500	22	0.355628	0.677777	-0.157368	-0.627445	| transcript=PF3D7_0715300.1 | gene=PF3D7_0715300 | organism=Plasmodium_falciparum_3D7 | gene_product=calcium/calmodulin-dependent protein kinase, putative | transcript_product=calcium/calmodulin-dependent protein kinase, putative | location=Pf3D7_07_v3:68	calcium/calmodulin-dependent protein kinase, putative	PF3D7_0715300.1-p1	PF3D7_0715300.1-p1	462
		14.6736	14.9701	14.3095	14.1567	14.6537	15.6058			4	4	4	2.7	2.7	2.7	176.4	0	24.502	338930	7	0.757151	0.872898	-0.154344	-0.272654	| transcript=PF3D7_0529400.2 | gene=PF3D7_0529400 | organism=Plasmodium_falciparum_3D7 | gene_product=conserved Plasmodium protein, unknown function | transcript_product=conserved Plasmodium protein, unknown function | location=Pf3D7_05_v3:1199165-1205187(	conserved Plasmodium protein, unknown function	PF3D7_0529400.2-p1;PF3D7_0529400.1-p1	PF3D7_0529400.2-p1;PF3D7_0529400.1-p1	365
		16.5263	16.739	17.1184	16.4394	17.3839	17.0201			5	5	5	43.2	43.2	43.2	14.438	0	38.711	1530200	19	0.661816	0.824743	-0.153257	-0.360601	| transcript=PF3D7_1412300.1 | gene=PF3D7_1412300 | organism=Plasmodium_falciparum_3D7 | gene_product=nuclear transport factor 2, putative | transcript_product=nuclear transport factor 2, putative | location=Pf3D7_14_v3:491494-492221(-) | protein_length=12	nuclear transport factor 2, putative	PF3D7_1412300.1-p1	PF3D7_1412300.1-p1	1186
		15.3801	15.3628	15.8986	15.5307	15.994	15.5765			2	2	2	6.8	6.8	6.8	17.295	0	90.798	877340	17	0.540856	0.766693	-0.15319	-0.465031	| transcript=PF3D7_1121600.1 | gene=PF3D7_1121600 | organism=Plasmodium_falciparum_3D7 | gene_product=exported protein 1 | transcript_product=exported protein 1 | location=Pf3D7_11_v3:815386-816322(-) | protein_length=162 | sequence_SO=chromosome | SO=prot	exported protein 1	PF3D7_1121600.1-p1	PF3D7_1121600.1-p1	814
		11.6984	11.7865	11.6928	11.4276	12.2795	11.929			1	1	1	8.2	8.2	8.2	19.92	0.0089888	6.2383	26529	1	0.57277	0.785728	-0.152776	-0.437679	| transcript=PF3D7_0304500.1 | gene=PF3D7_0304500 | organism=Plasmodium_falciparum_3D7 | gene_product=1-cys-glutaredoxin-like protein-1 | transcript_product=1-cys-glutaredoxin-like protein-1 | location=Pf3D7_03_v3:219117-219872(-) | protein_length=171 | se	1-cys-glutaredoxin-like protein-1	PF3D7_0304500.1-p1	PF3D7_0304500.1-p1	194
		15.8242	16.1778	16.0058	16.0889	16.2161	16.1607			7	6	6	22.6	19.6	19.6	44.677	0	71.837	992470	18	0.232384	0.623501	-0.152623	-0.731887	| transcript=PF3D7_1306400.1 | gene=PF3D7_1306400 | organism=Plasmodium_falciparum_3D7 | gene_product=26S protease regulatory subunit 10B, putative | transcript_product=26S protease regulatory subunit 10B, putative | location=Pf3D7_13_v3:297178-298359(-) |	26S protease regulatory subunit 10B, putative	PF3D7_1306400.1-p1	PF3D7_1306400.1-p1	1001
		15.7982	15.7722	15.876	16.0226	15.9329	15.9453			11	11	11	16.2	16.2	16.2	77.125	0	72.657	1938700	29	0.0225738	0.454787	-0.151461	-1.06688	| transcript=PF3D7_0629100.1 | gene=PF3D7_0629100 | organism=Plasmodium_falciparum_3D7 | gene_product=nicotinate phosphoribosyltransferase, putative | transcript_product=nicotinate phosphoribosyltransferase, putative | location=Pf3D7_06_v3:1196041-1198038(	nicotinate phosphoribosyltransferase, putative	PF3D7_0629100.1-p1	PF3D7_0629100.1-p1	434
		16.217	16.4108	15.8404	16.4376	16.2082	16.2762			7	7	7	16.2	16.2	16.2	55.066	0	58.901	1182600	25	0.449805	0.726481	-0.151248	-0.53872	| transcript=PF3D7_0807800.1 | gene=PF3D7_0807800 | organism=Plasmodium_falciparum_3D7 | gene_product=26S proteasome regulatory subunit RPN10, putative | transcript_product=26S proteasome regulatory subunit RPN10, putative | location=Pf3D7_08_v3:399591-401	26S proteasome regulatory subunit RPN10, putative	PF3D7_0807800.1-p1	PF3D7_0807800.1-p1	515
		14.78	14.7465	14.674	14.8917	14.693	15.0664			2	2	2	1.3	1.3	1.3	175.81	0.0028463	12.45	326750	5	0.252018	0.634542	-0.15022	-0.707562	| transcript=PF3D7_0508700.1 | gene=PF3D7_0508700 | organism=Plasmodium_falciparum_3D7 | gene_product=pre-mRNA-processing ATP-dependent RNA helicase PRP5, putative | transcript_product=pre-mRNA-processing ATP-dependent RNA helicase PRP5, putative | locatio	pre-mRNA-processing ATP-dependent RNA helicase PRP5, putative	PF3D7_0508700.1-p1	PF3D7_0508700.1-p1	305
		15.408	15.2972	15.397	15.4524	15.6759	15.424			4	4	4	14.4	14.4	14.4	35.396	0	91.213	903080	19	0.160136	0.59307	-0.150031	-0.80181	| transcript=PF3D7_1108500.1 | gene=PF3D7_1108500 | organism=Plasmodium_falciparum_3D7 | gene_product=succinate--CoA ligase [ADP-forming] subunit alpha, putative | transcript_product=succinate--CoA ligase [ADP-forming] subunit alpha, putative | location=Pf	succinate--CoA ligase [ADP-forming] subunit alpha, putative	PF3D7_1108500.1-p1	PF3D7_1108500.1-p1	777
		13.4799	13.5818	14.6518	13.8813	14.3123	13.9687			3	3	3	32	32	32	11.331	0	17.901	255690	5	0.725618	0.855793	-0.149585	-0.300835	| transcript=PF3D7_1202900.1 | gene=PF3D7_1202900 | organism=Plasmodium_falciparum_3D7 | gene_product=high mobility group protein B1 | transcript_product=high mobility group protein B1 | location=Pf3D7_12_v3:162429-162722(-) | protein_length=97 | sequence_	high mobility group protein B1	PF3D7_1202900.1-p1	PF3D7_1202900.1-p1	890
		12.297	13.1601	12.8854	12.724	13.1199	12.9467			2	2	2	0.5	0.5	0.5	402.95	0.004386	11.211	80334	2	0.620949	0.805666	-0.149388	-0.393974	| transcript=PF3D7_0317300.1 | gene=PF3D7_0317300 | organism=Plasmodium_falciparum_3D7 | gene_product=conserved Plasmodium protein, unknown function | transcript_product=conserved Plasmodium protein, unknown function | location=Pf3D7_03_v3:699544-709728(-)	conserved Plasmodium protein, unknown function	PF3D7_0317300.1-p1	PF3D7_0317300.1-p1	227
		14.5244	NaN	15.0339	14.3405	14.1942	13.894			2	2	2	4	4	4	52.453	0.0027907	12.11	177620	4	0.862796	0.917995	-0.14919	-0.16398	| transcript=PF3D7_1473200.1 | gene=PF3D7_1473200 | organism=Plasmodium_falciparum_3D7 | gene_product=DnaJ protein, putative | transcript_product=DnaJ protein, putative | location=Pf3D7_14_v3:2981600-2982964(+) | protein_length=454 | sequence_SO=chromosome	DnaJ protein, putative	PF3D7_1473200.1-p1	PF3D7_1473200.1-p1	1341
		13.4746	13.4838	13.6185	14.0614	13.8762	13.0811			2	2	2	5	5	5	43.519	0.0027347	11.803	99238	4	0.653655	0.822217	-0.147275	-0.364314	| transcript=PF3D7_1012900.1 | gene=PF3D7_1012900 | organism=Plasmodium_falciparum_3D7 | gene_product=autophagy-related protein 18 | transcript_product=autophagy-related protein 18 | location=Pf3D7_10_v3:496331-497573(-) | protein_length=380 | sequence_SO=	autophagy-related protein 18	PF3D7_1012900.1-p1	PF3D7_1012900.1-p1	697
		14.5373	15.0416	15.2246	14.7014	15.0964	15.4474			2	2	2	5.3	5.3	5.3	56.5	0	60.976	528340	14	0.64684	0.819229	-0.147262	-0.370226	| transcript=PF3D7_0804900.1 | gene=PF3D7_0804900 | organism=Plasmodium_falciparum_3D7 | gene_product=GTPase-activating protein, putative | transcript_product=GTPase-activating protein, putative | location=Pf3D7_08_v3:279711-281186(-) | protein_length=491	GTPase-activating protein, putative	PF3D7_0804900.1-p1	PF3D7_0804900.1-p1	508
		17.4028	17.0488	17.7413	17.25	18.0964	17.2866			52	52	52	27.9	27.9	27.9	195.72	0	323.31	17748000	225	0.689198	0.842592	-0.146704	-0.332667	| transcript=PF3D7_0930300.1 | gene=PF3D7_0930300 | organism=Plasmodium_falciparum_3D7 | gene_product=merozoite surface protein 1 | transcript_product=merozoite surface protein 1 | location=Pf3D7_09_v3:1201812-1206974(+) | protein_length=1720 | sequence_SO	merozoite surface protein 1	PF3D7_0930300.1-p1	PF3D7_0930300.1-p1	648
		18.0022	17.7776	17.7885	17.8407	17.9444	18.2181			33	33	33	40.9	40.9	40.9	73.297	0	323.31	17071000	190	0.340993	0.675775	-0.144943	-0.618802	| transcript=PF3D7_1134000.1 | gene=PF3D7_1134000 | organism=Plasmodium_falciparum_3D7 | gene_product=heat shock protein 70 | transcript_product=heat shock protein 70 | location=Pf3D7_11_v3:1320114-1322105(+) | protein_length=663 | sequence_SO=chromosome |	heat shock protein 70	PF3D7_1134000.1-p1	PF3D7_1134000.1-p1	851
		14.6411	14.5491	15.3251	14.5632	15.3223	15.0563			1	1	1	10.7	10.7	10.7	13.741	0.0020942	15.609	231540	6	0.689392	0.843485	-0.142187	-0.330117	| transcript=PF3D7_0503400.1 | gene=PF3D7_0503400 | organism=Plasmodium_falciparum_3D7 | gene_product=actin-depolymerizing factor 1 | transcript_product=actin-depolymerizing factor 1 | location=Pf3D7_05_v3:140710-141471(+) | protein_length=122 | sequence_S	actin-depolymerizing factor 1	PF3D7_0503400.1-p1	PF3D7_0503400.1-p1	292
		17.0995	16.7337	16.573	17.0044	16.989	16.8322			6	6	6	26.4	26.4	26.4	23.162	0	88.782	3637200	37	0.445067	0.734189	-0.139816	-0.527176	| transcript=PF3D7_0807300.1 | gene=PF3D7_0807300 | organism=Plasmodium_falciparum_3D7 | gene_product=ras-related protein Rab-18 | transcript_product=ras-related protein Rab-18 | location=Pf3D7_08_v3:381564-382847(+) | protein_length=201 | sequence_SO=chro	ras-related protein Rab-18	PF3D7_0807300.1-p1	PF3D7_0807300.1-p1	512
		12.2971	12.2333	NaN	11.0439	12.8094	11.8843			2	2	2	1.5	1.5	1.5	184.91	0.0027959	12.146	33540	2	0.854573	0.913929	-0.138396	-0.171258	| transcript=PF3D7_1121100.1 | gene=PF3D7_1121100 | organism=Plasmodium_falciparum_3D7 | gene_product=conserved protein, unknown function | transcript_product=conserved protein, unknown function | location=Pf3D7_11_v3:794254-799561(-) | protein_length=1544	conserved protein, unknown function	PF3D7_1121100.1-p1	PF3D7_1121100.1-p1	813
		NaN	13.1285	13.0916	12.5914	12.7736	12.631			3	3	3	3	3	3	137.98	0	18.767	97100	4	0.825632	0.901777	-0.137572	-0.200832	| transcript=PF3D7_1032100.1 | gene=PF3D7_1032100 | organism=Plasmodium_falciparum_3D7 | gene_product=mRNA-decapping enzyme subunit 1, putative | transcript_product=mRNA-decapping enzyme subunit 1, putative | location=Pf3D7_10_v3:1293499-1297071(+) | prote	mRNA-decapping enzyme subunit 1, putative	PF3D7_1032100.1-p1	PF3D7_1032100.1-p1	736
		19.6153	19.7526	19.8576	19.854	19.806	19.9777			13	13	13	43.5	43.5	43.5	27.258	0	212.27	29468000	92	0.188714	0.623229	-0.137377	-0.735371	| transcript=PF3D7_0814200.1 | gene=PF3D7_0814200 | organism=Plasmodium_falciparum_3D7 | gene_product=DNA/RNA-binding protein Alba 1 | transcript_product=DNA/RNA-binding protein Alba 1 | location=Pf3D7_08_v3:687340-688086(+) | protein_length=248 | sequence	DNA/RNA-binding protein Alba 1	PF3D7_0814200.1-p1	PF3D7_0814200.1-p1	532
		16.7023	16.2405	16.1995	16.4197	16.0789	17.0552			2	2	2	3.8	3.8	3.8	212.76	0.0027701	11.985	698240	3	0.697616	0.844691	-0.137151	-0.320184	| transcript=PF3D7_1238500.1 | gene=PF3D7_1238500 | organism=Plasmodium_falciparum_3D7 | gene_product=conserved Plasmodium protein, unknown function | transcript_product=conserved Plasmodium protein, unknown function | location=Pf3D7_12_v3:1594826-1600526(	conserved Plasmodium protein, unknown function	PF3D7_1238500.1-p1	PF3D7_1238500.1-p1	966
		14.733	14.7741	14.4661	14.9511	14.2676	15.1657			3	3	3	20	20	20	23.652	0	19.179	241500	8	0.658331	0.829932	-0.137094	-0.353809	| transcript=PF3D7_1119800.1 | gene=PF3D7_1119800 | organism=Plasmodium_falciparum_3D7 | gene_product=alternative splicing factor ASF-1, putative | transcript_product=alternative splicing factor ASF-1, putative | location=Pf3D7_11_v3:746854-747456(-) | pro	alternative splicing factor ASF-1, putative	PF3D7_1119800.1-p1	PF3D7_1119800.1-p1	808
		NaN	12.4722	12.1521	12.7021	12.6852	12.6292			3	3	3	5.8	5.8	5.8	65.558	0	18.808	44161	4	0.602474	0.805932	-0.136904	-0.399768	| transcript=PF3D7_0603300.1 | gene=PF3D7_0603300 | organism=Plasmodium_falciparum_3D7 | gene_product=dihydroorotate dehydrogenase | transcript_product=dihydroorotate dehydrogenase | location=Pf3D7_06_v3:130329-132038(-) | protein_length=569 | sequence_SO=	dihydroorotate dehydrogenase	PF3D7_0603300.1-p1	PF3D7_0603300.1-p1	376
		17.7186	18.0213	17.9502	17.9507	17.9394	18.2093			8	8	8	18.8	18.8	18.8	44.813	0	59.402	4008500	27	0.343034	0.684931	-0.136439	-0.601156	| transcript=PF3D7_1360900.1 | gene=PF3D7_1360900 | organism=Plasmodium_falciparum_3D7 | gene_product=RNA-binding protein, putative | transcript_product=RNA-binding protein, putative | location=Pf3D7_13_v3:2440438-2442909(-) | protein_length=389 | sequence	RNA-binding protein, putative	PF3D7_1360900.1-p1	PF3D7_1360900.1-p1	1134
		14.8681	14.6845	14.7497	15.0131	14.7747	14.9211			5	5	5	10.5	10.5	10.5	56.32	0	31.863	482990	12	0.197419	0.628306	-0.135565	-0.721899	| transcript=PF3D7_1105700.1 | gene=PF3D7_1105700 | organism=Plasmodium_falciparum_3D7 | gene_product=tRNA-splicing ligase RtcB, putative | transcript_product=tRNA-splicing ligase RtcB, putative | location=Pf3D7_11_v3:247451-248971(+) | protein_length=506	tRNA-splicing ligase RtcB, putative	PF3D7_1105700.1-p1	PF3D7_1105700.1-p1	767
		16.7407	16.7946	16.789	16.9341	16.7487	17.0394			7	7	7	31	31	31	16.14	0	56.593	2865100	33	0.200724	0.635791	-0.132622	-0.710451	| transcript=PF3D7_0305700.1 | gene=PF3D7_0305700 | organism=Plasmodium_falciparum_3D7 | gene_product=ubiquitin-conjugating enzyme MMS2, putative | transcript_product=ubiquitin-conjugating enzyme MMS2, putative | location=Pf3D7_03_v3:278956-279828(-) | pro	ubiquitin-conjugating enzyme MMS2, putative	PF3D7_0305700.1-p1	PF3D7_0305700.1-p1	198
		14.4023	14.5664	14.0493	14.2079	14.5161	14.6815			6	6	6	12.3	12.3	12.3	73.099	0	44.916	452970	15	0.565066	0.790664	-0.129161	-0.421793	| transcript=PF3D7_1336900.1 | gene=PF3D7_1336900 | organism=Plasmodium_falciparum_3D7 | gene_product=tryptophan--tRNA ligase | transcript_product=tryptophan--tRNA ligase | location=Pf3D7_13_v3:1488061-1490262(-) | protein_length=632 | sequence_SO=chromoso	tryptophan--tRNA ligase	PF3D7_1336900.1-p1	PF3D7_1336900.1-p1	1068
		17.865	17.9021	17.8653	17.8473	18.2196	17.9528			48	48	48	46.9	46.9	46.9	126.06	0	323.31	23516000	240	0.311151	0.678636	-0.129107	-0.610571	| transcript=PF3D7_1311800.1 | gene=PF3D7_1311800 | organism=Plasmodium_falciparum_3D7 | gene_product=M1-family alanyl aminopeptidase | transcript_product=M1-family alanyl aminopeptidase | location=Pf3D7_13_v3:501790-505047(+) | protein_length=1085 | seque	M1-family alanyl aminopeptidase	PF3D7_1311800.1-p1	PF3D7_1311800.1-p1	1015
		13.2899	14.1551	14.072	14.0995	14.09	13.7118			2	2	2	3.4	3.4	3.4	77.809	0.0019881	13.193	231770	8	0.694943	0.843481	-0.128086	-0.317232	| transcript=PF3D7_1456700.1 | gene=PF3D7_1456700 | organism=Plasmodium_falciparum_3D7 | gene_product=conserved Plasmodium protein, unknown function | transcript_product=conserved Plasmodium protein, unknown function | location=Pf3D7_14_v3:2323772-2325826(	conserved Plasmodium protein, unknown function	PF3D7_1456700.1-p1	PF3D7_1456700.1-p1	1300
		14.9513	14.5005	14.6829	15.0305	14.527	14.9614			5	5	5	8	8	8	77.218	0	32.029	546470	21	0.565939	0.792362	-0.128015	-0.4199	| transcript=PF3D7_0606500.1 | gene=PF3D7_0606500 | organism=Plasmodium_falciparum_3D7 | gene_product=polypyrimidine tract-binding protein, putative | transcript_product=polypyrimidine tract-binding protein, putative | location=Pf3D7_06_v3:265839-268399(-)	polypyrimidine tract-binding protein, putative	PF3D7_0606500.1-p1	PF3D7_0606500.1-p1	383
		14.2731	14.1039	13.3727	14.1362	14.2121	13.7782			2	2	2	9.8	9.8	9.8	28.496	0	28.132	191160	9	0.703418	0.851478	-0.125585	-0.308584	| transcript=PF3D7_1135400.1 | gene=PF3D7_1135400 | organism=Plasmodium_falciparum_3D7 | gene_product=HotDog domain-containing protein, putative | transcript_product=HotDog domain-containing protein, putative | location=Pf3D7_11_v3:1384378-1385115(-) | pro	HotDog domain-containing protein, putative	PF3D7_1135400.1-p1	PF3D7_1135400.1-p1	856
		17.6076	17.9309	17.1564	17.3702	17.5188	18.1793			4	4	4	22	22	22	17.351	0	26.086	3790400	20	0.729074	0.863523	-0.124488	-0.286144	| transcript=PF3D7_0710600.1 | gene=PF3D7_0710600 | organism=Plasmodium_falciparum_3D7 | gene_product=60S ribosomal protein L34 | transcript_product=60S ribosomal protein L34 | location=Pf3D7_07_v3:478468-479138(-) | protein_length=150 | sequence_SO=chromo	60S ribosomal protein L34	PF3D7_0710600.1-p1	PF3D7_0710600.1-p1	457
		14.8518	14.8668	14.8896	15.0818	14.8745	15.02			10	10	10	15.1	15.1	15.1	77.48	0	72.44	1088200	33	0.120735	0.612465	-0.122701	-0.755479	| transcript=PF3D7_0512200.1 | gene=PF3D7_0512200 | organism=Plasmodium_falciparum_3D7 | gene_product=glutathione synthetase | transcript_product=glutathione synthetase | location=Pf3D7_05_v3:529934-531901(-) | protein_length=655 | sequence_SO=chromosome |	glutathione synthetase	PF3D7_0512200.1-p1	PF3D7_0512200.1-p1	315
		15.5658	15.5893	15.1758	15.4037	15.4369	15.8566			18	18	18	13.9	13.9	13.9	183.57	0	185.72	2298900	60	0.570819	0.800204	-0.122129	-0.409766	| transcript=PF3D7_1423700.1 | gene=PF3D7_1423700 | organism=Plasmodium_falciparum_3D7 | gene_product=conserved Plasmodium protein, unknown function | transcript_product=conserved Plasmodium protein, unknown function | location=Pf3D7_14_v3:959074-963750(-)	conserved Plasmodium protein, unknown function	PF3D7_1423700.1-p1	PF3D7_1423700.1-p1	1223
		16.5703	16.6261	16.409	16.773	16.6062	16.5895			9	9	9	11.4	11.4	11.4	106.68	0	103.01	3137000	53	0.238852	0.669214	-0.121104	-0.64566	| transcript=PF3D7_1361100.1 | gene=PF3D7_1361100 | organism=Plasmodium_falciparum_3D7 | gene_product=protein transport protein Sec24A | transcript_product=protein transport protein Sec24A | location=Pf3D7_13_v3:2450461-2453760(+) | protein_length=940 | se	protein transport protein Sec24A	PF3D7_1361100.1-p1	PF3D7_1361100.1-p1	1136
		16.6505	16.8625	16.8003	16.8125	16.7136	17.1494			13	13	13	28	28	28	59.274	0	295.16	5766500	64	0.455231	0.752808	-0.120717	-0.490422	| transcript=PF3D7_1409800.1 | gene=PF3D7_1409800 | organism=Plasmodium_falciparum_3D7 | gene_product=CUGBP Elav-like family member 2, putative | transcript_product=CUGBP Elav-like family member 2, putative | location=Pf3D7_14_v3:383188-384732(+) | protein	CUGBP Elav-like family member 2, putative	PF3D7_1409800.1-p1	PF3D7_1409800.1-p1	1179
		11.8217	NaN	12.8075	12.6778	NaN	12.3445			1	1	1	0.7	0.7	0.7	215.35	0.0010741	17.207	25482	3	0.782929	0.886242	-0.120004	-0.236557	| transcript=PF3D7_0917000.1 | gene=PF3D7_0917000 | organism=Plasmodium_falciparum_3D7 | gene_product=merozoite organizing protein | transcript_product=merozoite organizing protein | location=Pf3D7_09_v3:706592-712072(-) | protein_length=1826 | sequence_SO	merozoite organizing protein	PF3D7_0917000.1-p1	PF3D7_0917000.1-p1	615
		15.8041	15.7726	16.0421	16.0123	16.0855	15.8791			12	12	12	12.9	12.9	12.9	110.61	0	70.32	1566800	29	0.316307	0.694284	-0.11939	-0.584297	| transcript=PF3D7_1416100.1 | gene=PF3D7_1416100 | organism=Plasmodium_falciparum_3D7 | gene_product=protein SEY1, putative | transcript_product=protein SEY1, putative | location=Pf3D7_14_v3:645641-648454(-) | protein_length=937 | sequence_SO=chromosome |	protein SEY1, putative	PF3D7_1416100.1-p1	PF3D7_1416100.1-p1	1197
		15.4575	16.1681	15.9866	15.9856	15.6527	16.3318			2	2	2	18.3	18.3	18.3	14.065	0.0019841	13.181	576590	10	0.701559	0.851943	-0.11927	-0.306141	| transcript=PF3D7_0503800.1 | gene=PF3D7_0503800 | organism=Plasmodium_falciparum_3D7 | gene_product=60S ribosomal protein L31 | transcript_product=60S ribosomal protein L31 | location=Pf3D7_05_v3:151422-152384(-) | protein_length=120 | sequence_SO=chromo	60S ribosomal protein L31	PF3D7_0503800.1-p1	PF3D7_0503800.1-p1	293
		NaN	13.4848	NaN	12.6235	13.713	12.9612			1	1	1	5.6	5.6	5.6	31.791	0.0041736	7.8638	50210	1	0.78923	0.892169	-0.117467	-0.229863	| transcript=PF3D7_1012200.1 | gene=PF3D7_1012200 | organism=Plasmodium_falciparum_3D7 | gene_product=rhoptry associated adhesin | transcript_product=rhoptry associated adhesin | location=Pf3D7_10_v3:470979-471933(+) | protein_length=267 | sequence_SO=chro	rhoptry associated adhesin	PF3D7_1012200.1-p1	PF3D7_1012200.1-p1	692
		14.1001	14.1972	14.2857	14.1498	14.444	14.3389			6	6	6	7.5	7.5	7.5	109.07	0	41.139	532920	21	0.314266	0.697804	-0.116585	-0.578905	| transcript=PF3D7_1025300.1 | gene=PF3D7_1025300 | organism=Plasmodium_falciparum_3D7 | gene_product=conserved protein, unknown function | transcript_product=conserved protein, unknown function | location=Pf3D7_10_v3:1057890-1060658(-) | protein_length=92	conserved protein, unknown function	PF3D7_1025300.1-p1	PF3D7_1025300.1-p1	720
		16.4853	16.4003	16.4696	16.4728	16.4318	16.7972			12	12	12	26.2	26.2	26.2	45.163	0	93.449	3058200	46	0.384586	0.73454	-0.115543	-0.528909	| transcript=PF3D7_0722400.1 | gene=PF3D7_0722400 | organism=Plasmodium_falciparum_3D7 | gene_product=Obg-like ATPase 1, putative | transcript_product=Obg-like ATPase 1, putative | location=Pf3D7_07_v3:954784-956343(+) | protein_length=393 | sequence_SO=ch	Obg-like ATPase 1, putative	PF3D7_0722400.1-p1	PF3D7_0722400.1-p1	479
		14.5771	14.7269	14.935	14.6885	15.1776	14.7177			8	8	8	23.9	23.9	23.9	33.726	0	55.195	928290	20	0.576667	0.806239	-0.114916	-0.397162	| transcript=PF3D7_1037300.1 | gene=PF3D7_1037300 | organism=Plasmodium_falciparum_3D7 | gene_product=ADP,ATP carrier protein 1 | transcript_product=ADP,ATP carrier protein 1 | location=Pf3D7_10_v3:1477940-1478845(-) | protein_length=301 | sequence_SO=chro	ADP,ATP carrier protein 1	PF3D7_1037300.1-p1	PF3D7_1037300.1-p1	753
		NaN	NaN	13.2793	NaN	13.1197	12.3707			1	1	1	0.8	0.8	0.8	159.77	0.0054859	6.6872	31932	1	0.847313	0.91306	-0.114382	-0.174107	| transcript=PF3D7_0613500.1 | gene=PF3D7_0613500 | organism=Plasmodium_falciparum_3D7 | gene_product=AP-3 complex subunit beta, putative | transcript_product=AP-3 complex subunit beta, putative | location=Pf3D7_06_v3:548280-552371(-) | protein_length=1363	AP-3 complex subunit beta, putative	PF3D7_0613500.1-p1	PF3D7_0613500.1-p1	397
		12.6338	12.7767	12.6301	12.739	13.3771	12.2608			1	1	1	1	1	1	170.3	0.0049261	7.2206	51253	2	0.748969	0.87661	-0.112087	-0.262545	| transcript=PF3D7_0107500.1 | gene=PF3D7_0107500 | organism=Plasmodium_falciparum_3D7 | gene_product=Niemann-Pick type C1-related protein | transcript_product=Niemann-Pick type C1-related protein | location=Pf3D7_01_v3:304362-309257(-) | protein_length=14	Niemann-Pick type C1-related protein	PF3D7_0107500.1-p1	PF3D7_0107500.1-p1	134
		14.2068	14.2262	13.6658	14.0494	14.4663	13.9162			2	2	2	4.5	4.5	4.5	45.231	0.0027372	11.804	205250	6	0.676754	0.84377	-0.111033	-0.319659	| transcript=PF3D7_0316300.1 | gene=PF3D7_0316300 | organism=Plasmodium_falciparum_3D7 | gene_product=inorganic pyrophosphatase | transcript_product=inorganic pyrophosphatase | location=Pf3D7_03_v3:660020-661643(+) | protein_length=380 | sequence_SO=chromo	inorganic pyrophosphatase	PF3D7_0316300.1-p1;PF3D7_0316300.2-p1	PF3D7_0316300.1-p1;PF3D7_0316300.2-p1	223
		13.3691	NaN	13.4634	12.9399	13.2149	12.985			1	1	1	1.6	1.6	1.6	89.231	0.0048232	6.9389	56169	4	0.832962	0.909063	-0.10974	-0.186759	| transcript=PF3D7_1314100.1 | gene=PF3D7_1314100 | organism=Plasmodium_falciparum_3D7 | gene_product=conserved Plasmodium protein, unknown function | transcript_product=conserved Plasmodium protein, unknown function | location=Pf3D7_13_v3:607794-610052(+)	conserved Plasmodium protein, unknown function	PF3D7_1314100.1-p1	PF3D7_1314100.1-p1	1020
		16.677	16.4089	16.2295	16.6741	16.4085	16.5604			3	3	3	12.6	12.6	12.6	29.53	0	21.251	1409700	13	0.509783	0.786439	-0.10922	-0.434969	| transcript=PF3D7_1006800.1 | gene=PF3D7_1006800 | organism=Plasmodium_falciparum_3D7 | gene_product=G-strand-binding protein 2 | transcript_product=G-strand-binding protein 2 | location=Pf3D7_10_v3:277621-279168(+) | protein_length=246 | sequence_SO=chro	G-strand-binding protein 2	PF3D7_1006800.1-p1	PF3D7_1006800.1-p1	678
		NaN	NaN	13.1042	NaN	13.134	13.1174			1	1	1	2.2	2.2	2.2	71.384	0.004906	7.1169	34254	2	0.908164	0.943564	-0.105742	-0.110048	| transcript=PF3D7_0924700.1 | gene=PF3D7_0924700 | organism=Plasmodium_falciparum_3D7 | gene_product=splicing factor 3A subunit 3, putative | transcript_product=splicing factor 3A subunit 3, putative | location=Pf3D7_09_v3:1006773-1008542(+) | protein_len	splicing factor 3A subunit 3, putative	PF3D7_0924700.1-p1	PF3D7_0924700.1-p1	637
		13.7905	14.9724	15.2359	14.845	15.1	14.3699			6	6	6	5.6	5.6	5.6	135.58	0	39.133	428580	10	0.841264	0.911254	-0.105389	-0.177642	| transcript=PF3D7_1116000.1 | gene=PF3D7_1116000 | organism=Plasmodium_falciparum_3D7 | gene_product=rhoptry neck protein 4 | transcript_product=rhoptry neck protein 4 | location=Pf3D7_11_v3:602983-606918(-) | protein_length=1201 | sequence_SO=chromosome	rhoptry neck protein 4	PF3D7_1116000.1-p1	PF3D7_1116000.1-p1	794
		20.9694	20.6286	21.0784	20.9174	20.863	21.2113			4	4	4	63.4	63.4	63.4	9.1454	0	101.5	20839000	50	0.57693	0.811852	-0.105125	-0.384602	| transcript=PF3D7_1144000.1 | gene=PF3D7_1144000 | organism=Plasmodium_falciparum_3D7 | gene_product=40S ribosomal protein S21 | transcript_product=40S ribosomal protein S21 | location=Pf3D7_11_v3:1755438-1755935(+) | protein_length=82 | sequence_SO=chrom	40S ribosomal protein S21	PF3D7_1144000.1-p1	PF3D7_1144000.1-p1	873
		15.3524	15.5425	15.0084	15.2816	15.3749	15.5617			12	12	12	15.5	15.5	15.5	98.516	0	88.367	1240500	43	0.584293	0.816508	-0.104994	-0.379496	| transcript=PF3D7_1410200.1 | gene=PF3D7_1410200 | organism=Plasmodium_falciparum_3D7 | gene_product=CTP synthase | transcript_product=CTP synthase | location=Pf3D7_14_v3:400418-402994(+) | protein_length=858 | sequence_SO=chromosome | SO=protein_coding_g	CTP synthase	PF3D7_1410200.1-p1	PF3D7_1410200.1-p1	1181
		16.4661	14.7592	15.5881	15.7863	16.2454	15.094			3	3	3	11.7	11.7	11.7	31.018	0	24.529	630490	12	0.86972	0.924108	-0.104136	-0.149683	| transcript=PF3D7_1220900.1 | gene=PF3D7_1220900 | organism=Plasmodium_falciparum_3D7 | gene_product=heterochromatin protein 1 | transcript_product=heterochromatin protein 1 | location=Pf3D7_12_v3:831252-832052(-) | protein_length=266 | sequence_SO=chromo	heterochromatin protein 1	PF3D7_1220900.1-p1	PF3D7_1220900.1-p1	929
		15.6485	16.0527	15.7099	15.8581	15.6457	16.2124			8	8	8	4.2	4.2	4.2	297.57	0	119.46	791810	19	0.650031	0.843713	-0.101697	-0.330507	| transcript=PF3D7_0510100.1 | gene=PF3D7_0510100 | organism=Plasmodium_falciparum_3D7 | gene_product=KH domain-containing protein, putative | transcript_product=KH domain-containing protein, putative | location=Pf3D7_05_v3:422746-430353(-) | protein_lengt	KH domain-containing protein, putative	PF3D7_0510100.1-p1	PF3D7_0510100.1-p1	309
		12.0779	11.9459	12.4444	12.3463	12.1888	12.234			1	1	1	1.5	1.5	1.5	88.034	0.0042159	8.2364	41330	7	0.5561	0.807568	-0.10028	-0.391234	| transcript=PF3D7_0717400.1 | gene=PF3D7_0717400 | organism=Plasmodium_falciparum_3D7 | gene_product=queuine tRNA-ribosyltransferase, putative | transcript_product=queuine tRNA-ribosyltransferase, putative | location=Pf3D7_07_v3:751877-754132(+) | protein	queuine tRNA-ribosyltransferase, putative	PF3D7_0717400.1-p1	PF3D7_0717400.1-p1	466
		15.4308	15.5994	15.3854	15.3922	15.6426	15.6795			4	4	4	13.4	13.4	13.4	29.487	0	61.824	972990	29	0.421455	0.762705	-0.0995754	-0.4713	| transcript=PF3D7_1414000.1 | gene=PF3D7_1414000 | organism=Plasmodium_falciparum_3D7 | gene_product=26S proteasome regulatory subunit RPN13, putative | transcript_product=26S proteasome regulatory subunit RPN13, putative | location=Pf3D7_14_v3:553639-555	26S proteasome regulatory subunit RPN13, putative	PF3D7_1414000.1-p1	PF3D7_1414000.1-p1	1190
		13.9642	14.203	14.1459	14.0746	14.1787	14.3547			3	3	3	8.4	8.4	8.4	41.978	0	18.023	244730	6	0.417533	0.762236	-0.0983569	-0.470814	| transcript=PF3D7_1428800.1 | gene=PF3D7_1428800 | organism=Plasmodium_falciparum_3D7 | gene_product=transcription initiation TFIID-like, putative | transcript_product=transcription initiation TFIID-like, putative | location=Pf3D7_14_v3:1133067-1134400(+)	transcription initiation TFIID-like, putative	PF3D7_1428800.1-p1;PF3D7_1428800.2-p1	PF3D7_1428800.1-p1;PF3D7_1428800.2-p1	1236
		19.5803	19.3035	19.8239	19.4952	19.8969	19.6051			21	21	20	45.7	45.7	45.4	46.055	0	323.31	21388000	111	0.642172	0.84261	-0.0964769	-0.330104	| transcript=PF3D7_0608800.1 | gene=PF3D7_0608800 | organism=Plasmodium_falciparum_3D7 | gene_product=ornithine aminotransferase | transcript_product=ornithine aminotransferase | location=Pf3D7_06_v3:362635-363879(+) | protein_length=414 | sequence_SO=chro	ornithine aminotransferase	PF3D7_0608800.1-p1	PF3D7_0608800.1-p1	390
		NaN	12.8639	12.519	12.3404	12.7061	12.7464			3	3	3	1.6	1.6	1.6	260.76	0	17.361	62263	3	0.72128	0.873592	-0.0957324	-0.2735	| transcript=PF3D7_0723800.1 | gene=PF3D7_0723800 | organism=Plasmodium_falciparum_3D7 | gene_product=conserved Plasmodium protein, unknown function | transcript_product=conserved Plasmodium protein, unknown function | location=Pf3D7_07_v3:993232-1000233(+	conserved Plasmodium protein, unknown function	PF3D7_0723800.1-p1	PF3D7_0723800.1-p1	482
		16.6994	16.8833	16.8192	16.8164	16.9612	16.9115			13	12	12	33.3	30.5	30.5	46.835	0	157.99	3111100	43	0.235525	0.709632	-0.0957082	-0.567615	| transcript=PF3D7_1311500.1 | gene=PF3D7_1311500 | organism=Plasmodium_falciparum_3D7 | gene_product=26S protease regulatory subunit 7, putative | transcript_product=26S protease regulatory subunit 7, putative | location=Pf3D7_13_v3:489927-491609(-) | pro	26S protease regulatory subunit 7, putative	PF3D7_1311500.1-p1	PF3D7_1311500.1-p1	1014
		13.2312	13.3371	13.0951	13.1295	12.8028	14.0176			1	1	1	4.9	4.9	4.9	34.793	0.0042052	8.0107	93948	6	0.808879	0.900349	-0.0954987	-0.203346	| transcript=PF3D7_1014700.1 | gene=PF3D7_1014700 | organism=Plasmodium_falciparum_3D7 | gene_product=prohibitin 2, putative | transcript_product=prohibitin 2, putative | location=Pf3D7_10_v3:595308-596222(+) | protein_length=304 | sequence_SO=chromosome |	prohibitin 2, putative	PF3D7_1014700.1-p1	PF3D7_1014700.1-p1	699
		15.8361	16.0009	17.3129	16.0601	17.0745	16.2981			5	4	4	31.7	22	22	13.763	0	26.664	1319500	15	0.874187	0.927469	-0.0942739	-0.143125	| transcript=PF3D7_0714000.1 | gene=PF3D7_0714000 | organism=Plasmodium_falciparum_3D7 | gene_product=histone H2B variant | transcript_product=histone H2B variant | location=Pf3D7_07_v3:643101-643472(-) | protein_length=123 | sequence_SO=chromosome | SO=pr	histone H2B variant	PF3D7_0714000.1-p1	PF3D7_0714000.1-p1	460
		16.1758	16.3415	16.3326	16.2323	16.3846	16.5157			15	15	15	30.2	30.2	30.2	57.977	0	118.58	4216100	73	0.390723	0.763045	-0.0942179	-0.475886	| transcript=PF3D7_1357800.1 | gene=PF3D7_1357800 | organism=Plasmodium_falciparum_3D7 | gene_product=T-complex protein 1 subunit delta | transcript_product=T-complex protein 1 subunit delta | location=Pf3D7_13_v3:2291897-2294134(+) | protein_length=529 |	T-complex protein 1 subunit delta	PF3D7_1357800.1-p1	PF3D7_1357800.1-p1	1122
		15.9494	15.8388	15.4071	15.9077	15.7016	15.8655			7	7	6	22.7	22.7	17.9	38.345	0	48.211	1778000	29	0.626347	0.840803	-0.0931959	-0.336459	| transcript=PF3D7_0923000.1 | gene=PF3D7_0923000 | organism=Plasmodium_falciparum_3D7 | gene_product=DNA-directed RNA polymerase II subunit RPB3, putative | transcript_product=DNA-directed RNA polymerase II subunit RPB3, putative | location=Pf3D7_09_v3:93	DNA-directed RNA polymerase II subunit RPB3, putative	PF3D7_0923000.1-p1	PF3D7_0923000.1-p1	633
		NaN	13.6003	13.9937	12.7534	14.0772	12.9565			2	2	2	6.6	6.6	6.6	40.587	0.0019646	13.081	123630	4	0.908248	0.944397	-0.0931765	-0.108438	| transcript=PF3D7_0508000.1 | gene=PF3D7_0508000 | organism=Plasmodium_falciparum_3D7 | gene_product=6-cysteine protein | transcript_product=6-cysteine protein | location=Pf3D7_05_v3:328666-329715(-) | protein_length=349 | sequence_SO=chromosome | SO=prot	6-cysteine protein	PF3D7_0508000.1-p1	PF3D7_0508000.1-p1	304
		13.5599	13.4201	12.7185	13.6936	13.3411	12.9428			1	1	1	1.7	1.7	1.7	85.198	0.0035524	11.406	106170	10	0.797292	0.899754	-0.0930023	-0.211946	| transcript=PF3D7_1218900.1 | gene=PF3D7_1218900 | organism=Plasmodium_falciparum_3D7 | gene_product=WD repeat-containing protein, putative | transcript_product=WD repeat-containing protein, putative | location=Pf3D7_12_v3:740994-743147(-) | protein_lengt	WD repeat-containing protein, putative	PF3D7_1218900.1-p1	PF3D7_1218900.1-p1	927
		15.8102	16.021	15.9156	15.914	16.1557	15.955			8	8	8	36.5	36.5	36.5	28.062	0	96.766	2018700	31	0.390691	0.764849	-0.0926339	-0.471828	| transcript=PF3D7_1211400.1 | gene=PF3D7_1211400 | organism=Plasmodium_falciparum_3D7 | gene_product=heat shock protein DNAJ homologue Pfj4 | transcript_product=heat shock protein DNAJ homologue Pfj4 | location=Pf3D7_12_v3:505344-506662(+) | protein_lengt	heat shock protein DNAJ homologue Pfj4	PF3D7_1211400.1-p1	PF3D7_1211400.1-p1	904
		19.0346	19.1814	18.9173	19.1271	19.2837	18.9982			12	12	12	55.9	55.9	55.9	18.76	0	102.04	9292600	44	0.459787	0.788108	-0.0918872	-0.432477	| transcript=PF3D7_0317600.1 | gene=PF3D7_0317600 | organism=Plasmodium_falciparum_3D7 | gene_product=40S ribosomal protein S11, putative | transcript_product=40S ribosomal protein S11, putative | location=Pf3D7_03_v3:725015-726130(+) | protein_length=161	40S ribosomal protein S11, putative	PF3D7_0317600.1-p1	PF3D7_0317600.1-p1	228
		14.2174	14.3004	14.1211	14.2757	14.0825	14.5558			4	4	4	13.4	13.4	13.4	41.574	0	27.966	281410	12	0.566171	0.819639	-0.0917028	-0.371493	| transcript=PF3D7_1358900.1 | gene=PF3D7_1358900 | organism=Plasmodium_falciparum_3D7 | gene_product=GTP-binding protein, putative | transcript_product=GTP-binding protein, putative | location=Pf3D7_13_v3:2332196-2334915(-) | protein_length=367 | sequence	GTP-binding protein, putative	PF3D7_1358900.1-p1	PF3D7_1358900.1-p1	1127
		13.3127	13.1079	13.3899	13.1937	13.4268	13.4635			3	3	3	4.5	4.5	4.5	78.062	0	18.319	130660	6	0.487185	0.794349	-0.091149	-0.415772	| transcript=PF3D7_0820200.1 | gene=PF3D7_0820200 | organism=Plasmodium_falciparum_3D7 | gene_product=phosphatidylglycerophosphate synthase | transcript_product=phosphatidylglycerophosphate synthase | location=Pf3D7_08_v3:912264-914249(-) | protein_length=	phosphatidylglycerophosphate synthase	PF3D7_0820200.1-p1	PF3D7_0820200.1-p1	550
		15.2323	15.1517	14.9084	15.2139	15.0958	15.2516			1	1	1	1.9	1.9	1.9	59.665	0.0075529	6.285	259120	2	0.453335	0.786236	-0.0896597	-0.430936	| transcript=PF3D7_0623000.1 | gene=PF3D7_0623000 | organism=Plasmodium_falciparum_3D7 | gene_product=chorismate synthase | transcript_product=chorismate synthase | location=Pf3D7_06_v3:937068-938651(-) | protein_length=527 | sequence_SO=chromosome | SO=pr	chorismate synthase	PF3D7_0623000.1-p1	PF3D7_0623000.1-p1	420
		16.2204	16.9711	15.676	17.144	15.7261	16.2658			4	2	2	10	6.3	6.3	35.532	0.0019342	12.75	656550	6	0.880406	0.92707	-0.0894947	-0.135957	Glyceraldehyde-3-phosphate dehydrogenase OS=Escherichia coli (strain B / BL21-DE3) OX=469008 GN=ECBD_1865 PE=3 SV=1	Glyceraldehyde-3-phosphate dehydrogenase OS=Escherichia coli (strain B / BL21-DE3) OX=469008 GN=ECBD_1865 PE=3 SV=1	A0A140N783	A0A140N783	1
		13.9715	14.437	14.0187	13.9287	14.2332	14.5319			3	3	3	12.8	12.8	12.8	32.653	0	29.081	201190	6	0.71716	0.873275	-0.0888557	-0.270509	| transcript=PF3D7_1003600.1 | gene=PF3D7_1003600 | organism=Plasmodium_falciparum_3D7 | gene_product=inner membrane complex protein 1c, putative | transcript_product=inner membrane complex protein 1c, putative | location=Pf3D7_10_v3:164945-165790(+) | pro	inner membrane complex protein 1c, putative	PF3D7_1003600.1-p1	PF3D7_1003600.1-p1	670
		19.6457	19.5798	19.6513	19.7488	19.667	19.7266			24	24	24	37.6	37.6	37.6	49.194	0	323.31	38251000	167	0.057446	0.657847	-0.0885626	-0.663301	| transcript=PF3D7_1134100.1 | gene=PF3D7_1134100 | organism=Plasmodium_falciparum_3D7 | gene_product=protein disulfide-isomerase, putative | transcript_product=protein disulfide-isomerase, putative | location=Pf3D7_11_v3:1323043-1324314(-) | protein_lengt	protein disulfide-isomerase, putative	PF3D7_1134100.1-p1	PF3D7_1134100.1-p1	852
		15.3695	15.6318	15.5173	15.4501	15.5595	15.7726			1	1	1	1.3	1.3	1.3	119.01	0	59.216	347620	6	0.509253	0.804591	-0.0878404	-0.396821	| transcript=PF3D7_1447900.1 | gene=PF3D7_1447900 | organism=Plasmodium_falciparum_3D7 | gene_product=multidrug resistance protein 2 | transcript_product=multidrug resistance protein 2 | location=Pf3D7_14_v3:1954601-1957675(-) | protein_length=1024 | seque	multidrug resistance protein 2	PF3D7_1447900.1-p1	PF3D7_1447900.1-p1	1283
		13.8037	14.1787	14.0858	14.0378	13.7359	14.5564			4	4	4	11.4	11.4	11.4	46.493	0	41.501	242540	15	0.758206	0.886523	-0.0872892	-0.239283	| transcript=PF3D7_0906500.1 | gene=PF3D7_0906500 | organism=Plasmodium_falciparum_3D7 | gene_product=arginase | transcript_product=arginase | location=Pf3D7_09_v3:318311-319546(+) | protein_length=411 | sequence_SO=chromosome | SO=protein_coding_gene | is	arginase	PF3D7_0906500.1-p1	PF3D7_0906500.1-p1	588
		16.4849	16.2837	16.4783	16.556	16.4497	16.5005			11	11	11	28	28	28	35.211	0	132.42	2630800	47	0.300903	0.745005	-0.0864048	-0.50005	| transcript=PF3D7_1368100.1 | gene=PF3D7_1368100 | organism=Plasmodium_falciparum_3D7 | gene_product=26S proteasome regulatory subunit RPN11, putative | transcript_product=26S proteasome regulatory subunit RPN11, putative | location=Pf3D7_13_v3:2710406-27	26S proteasome regulatory subunit RPN11, putative	PF3D7_1368100.1-p1	PF3D7_1368100.1-p1	1154
		15.0324	14.0276	13.0769	14.1365	13.8607	14.392			1	1	1	1.5	1.5	1.5	131.07	0.0055249	6.7517	126610	1	0.892667	0.934235	-0.0840874	-0.122745	| transcript=PF3D7_1470800.1 | gene=PF3D7_1470800 | organism=Plasmodium_falciparum_3D7 | gene_product=conserved Plasmodium protein, unknown function | transcript_product=conserved Plasmodium protein, unknown function | location=Pf3D7_14_v3:2892221-2895999(	conserved Plasmodium protein, unknown function	PF3D7_1470800.1-p1	PF3D7_1470800.1-p1	1335
		14.1304	14.6025	14.8911	15.0508	14.4969	14.3284			6	6	6	15.2	15.2	15.2	46.329	0	36.094	577760	9	0.800394	0.901252	-0.0840473	-0.204451	| transcript=PF3D7_0307500.1 | gene=PF3D7_0307500 | organism=Plasmodium_falciparum_3D7 | gene_product=spindle and kinetochore-associated protein 2, putative | transcript_product=spindle and kinetochore-associated protein 2, putative | location=Pf3D7_03_v3:	spindle and kinetochore-associated protein 2, putative	PF3D7_0307500.1-p1	PF3D7_0307500.1-p1	206
		14.5815	14.5659	14.8417	14.5512	14.905	14.7825			6	6	6	30.1	30.1	30.1	25.931	0	39.855	617930	20	0.57647	0.831098	-0.0831753	-0.350994	| transcript=PF3D7_1340700.1 | gene=PF3D7_1340700 | organism=Plasmodium_falciparum_3D7 | gene_product=ras-related protein Rab-11B | transcript_product=ras-related protein Rab-11B | location=Pf3D7_13_v3:1621292-1622718(-) | protein_length=229 | sequence_SO=	ras-related protein Rab-11B	PF3D7_1340700.1-p1	PF3D7_1340700.1-p1	1077
		14.4562	14.3179	14.3898	14.5778	14.5866	14.2463			2	2	2	3.5	3.5	3.5	69.572	0.0019474	12.934	229160	9	0.527041	0.81631	-0.0822808	-0.375861	| transcript=PF3D7_0302000.1 | gene=PF3D7_0302000 | organism=Plasmodium_falciparum_3D7 | gene_product=pre-mRNA-splicing factor PRP46, putative | transcript_product=pre-mRNA-splicing factor PRP46, putative | location=Pf3D7_03_v3:107961-109880(-) | protein_l	pre-mRNA-splicing factor PRP46, putative	PF3D7_0302000.1-p1	PF3D7_0302000.1-p1	185
		15.4799	15.746	15.4924	15.4464	15.6559	15.8539			10	10	10	6.4	6.4	6.4	182.66	0	96.055	1110200	29	0.616169	0.846233	-0.0793025	-0.322198	| transcript=PF3D7_1007700.1 | gene=PF3D7_1007700 | organism=Plasmodium_falciparum_3D7 | gene_product=AP2 domain transcription factor AP2-I | transcript_product=AP2 domain transcription factor AP2-I | location=Pf3D7_10_v3:301126-305919(-) | protein_length=	AP2 domain transcription factor AP2-I	PF3D7_1007700.1-p1	PF3D7_1007700.1-p1	679
		15.6699	15.6317	15.0978	15.5795	15.6444	15.4108			20	20	20	17.2	17.2	17.2	151.72	0	154.85	2789900	68	0.711297	0.876674	-0.0784486	-0.263822	| transcript=PF3D7_0215700.1 | gene=PF3D7_0215700 | organism=Plasmodium_falciparum_3D7 | gene_product=DNA-directed RNA polymerase II subunit RPB2, putative | transcript_product=DNA-directed RNA polymerase II subunit RPB2, putative | location=Pf3D7_02_v3:64	DNA-directed RNA polymerase II subunit RPB2, putative	PF3D7_0215700.1-p1	PF3D7_0215700.1-p1	171
		14.4343	14.42	14.1489	14.2284	14.673	14.3291			5	5	5	12.7	12.7	12.7	51.615	0	33.25	424260	16	0.667052	0.863349	-0.0757936	-0.287646	| transcript=PF3D7_0312400.1 | gene=PF3D7_0312400 | organism=Plasmodium_falciparum_3D7 | gene_product=glycogen synthase kinase 3 | transcript_product=glycogen synthase kinase 3 | location=Pf3D7_03_v3:524154-526439(-) | protein_length=440 | sequence_SO=chro	glycogen synthase kinase 3	PF3D7_0312400.1-p1	PF3D7_0312400.1-p1	218
		13.7037	14.407	14.2037	13.8966	14.177	14.4657			3	3	3	14.9	14.9	14.9	24.259	0	17.617	179890	5	0.791824	0.901219	-0.0749985	-0.205021	| transcript=PF3D7_1004500.1 | gene=PF3D7_1004500 | organism=Plasmodium_falciparum_3D7 | gene_product=conserved Plasmodium protein, unknown function | transcript_product=conserved Plasmodium protein, unknown function | location=Pf3D7_10_v3:213986-214594(-)	conserved Plasmodium protein, unknown function	PF3D7_1004500.1-p1	PF3D7_1004500.1-p1	675
		14.7952	14.5671	14.5129	14.5755	14.6688	14.8529			2	2	2	9.9	9.9	9.9	29.441	0	47.138	338320	9	0.5672	0.840214	-0.0740039	-0.338171	| transcript=PF3D7_0602200.1 | gene=PF3D7_0602200 | organism=Plasmodium_falciparum_3D7 | gene_product=MYND-type zinc finger protein, putative | transcript_product=MYND-type zinc finger protein, putative | location=Pf3D7_06_v3:97890-98951(+) | protein_lengt	MYND-type zinc finger protein, putative	PF3D7_0602200.1-p1	PF3D7_0602200.1-p1	372
		15.7761	15.5513	15.9795	15.7495	16.2903	15.4856			6	6	6	18.4	18.4	18.4	24.805	0	33.891	1116100	11	0.798679	0.900851	-0.0728219	-0.198332	| transcript=PF3D7_1441200.1 | gene=PF3D7_1441200 | organism=Plasmodium_falciparum_3D7 | gene_product=60S ribosomal protein L1, putative | transcript_product=60S ribosomal protein L1, putative | location=Pf3D7_14_v3:1678662-1679486(+) | protein_length=217	60S ribosomal protein L1, putative	PF3D7_1441200.1-p1	PF3D7_1441200.1-p1	1268
		13.5808	13.8371	13.3372	13.7966	13.7066	13.4653			4	4	4	4.5	4.5	4.5	133.96	0	23.213	176410	5	0.705192	0.880947	-0.0711253	-0.258661	| transcript=PF3D7_1426700.1 | gene=PF3D7_1426700 | organism=Plasmodium_falciparum_3D7 | gene_product=phosphoenolpyruvate carboxylase | transcript_product=phosphoenolpyruvate carboxylase | location=Pf3D7_14_v3:1036137-1039583(-) | protein_length=1148 | seq	phosphoenolpyruvate carboxylase	PF3D7_1426700.1-p1	PF3D7_1426700.1-p1	1229
		14.0796	13.9235	14.1468	13.7971	14.3813	14.1835			2	2	2	10.4	10.4	10.4	36.298	0	99.554	214950	10	0.720323	0.879527	-0.0706615	-0.248915	| transcript=PF3D7_0501300.1 | gene=PF3D7_0501300 | organism=Plasmodium_falciparum_3D7 | gene_product=skeleton-binding protein 1 | transcript_product=skeleton-binding protein 1 | location=Pf3D7_05_v3:68930-70113(+) | protein_length=337 | sequence_SO=chromo	skeleton-binding protein 1	PF3D7_0501300.1-p1	PF3D7_0501300.1-p1	288
		14.2558	14.7174	14.5568	14.499	14.7209	14.5203			13	13	13	20.5	20.5	20.5	75.814	0	83.073	870940	31	0.670092	0.871249	-0.0700633	-0.277308	| transcript=PF3D7_0610800.1 | gene=PF3D7_0610800 | organism=Plasmodium_falciparum_3D7 | gene_product=transketolase | transcript_product=transketolase | location=Pf3D7_06_v3:453671-455689(+) | protein_length=672 | sequence_SO=chromosome | SO=protein_coding	transketolase	PF3D7_0610800.1-p1	PF3D7_0610800.1-p1	392
		15.6235	15.6367	15.216	15.6288	15.4324	15.6236			9	9	9	13.8	13.8	13.8	86.646	0	69.24	1092300	33	0.671883	0.873154	-0.069569	-0.275543	| transcript=PF3D7_1213800.1 | gene=PF3D7_1213800 | organism=Plasmodium_falciparum_3D7 | gene_product=proline--tRNA ligase | transcript_product=proline--tRNA ligase | location=Pf3D7_12_v3:590194-592434(-) | protein_length=746 | sequence_SO=chromosome | SO=	proline--tRNA ligase	PF3D7_1213800.1-p1	PF3D7_1213800.1-p1	915
		14.9951	15.3067	15.0523	15.0064	15.329	15.2269			12	12	12	18.3	18.3	18.3	78.896	0	169.73	1196400	44	0.634437	0.858591	-0.0693941	-0.295236	| transcript=PF3D7_0711500.1 | gene=PF3D7_0711500 | organism=Plasmodium_falciparum_3D7 | gene_product=regulator of chromosome condensation, putative | transcript_product=regulator of chromosome condensation, putative | location=Pf3D7_07_v3:505245-507311(+)	regulator of chromosome condensation, putative	PF3D7_0711500.1-p1	PF3D7_0711500.1-p1	459
		13.0187	13.934	14.1533	13.5406	13.7756	13.9978			2	2	2	9.4	9.4	9.4	22.642	0.0028681	12.573	133900	5	0.861063	0.926621	-0.0693556	-0.147033	| transcript=PF3D7_0718500.1 | gene=PF3D7_0718500 | organism=Plasmodium_falciparum_3D7 | gene_product=prefoldin subunit 3, putative | transcript_product=prefoldin subunit 3, putative | location=Pf3D7_07_v3:824445-825884(+) | protein_length=192 | sequence_S	prefoldin subunit 3, putative	PF3D7_0718500.1-p1	PF3D7_0718500.1-p1	468
		14.3386	14.0593	13.6061	14.1431	14.1444	13.9219			3	3	3	3.4	3.4	3.4	97.337	0.0010582	16.679	224260	6	0.776826	0.900839	-0.0684992	-0.210189	| transcript=PF3D7_0521700.1 | gene=PF3D7_0521700 | organism=Plasmodium_falciparum_3D7 | gene_product=ATP-dependent RNA helicase DDX1, putative | transcript_product=ATP-dependent RNA helicase DDX1, putative | location=Pf3D7_05_v3:882376-884901(+) | protein	ATP-dependent RNA helicase DDX1, putative	PF3D7_0521700.1-p1	PF3D7_0521700.1-p1	343
		16.3621	15.92	16.2654	16.422	16.1548	16.1661			11	11	11	12.9	12.9	12.9	83.373	0	95.246	2512700	38	0.704913	0.880669	-0.0651264	-0.250433	| transcript=PF3D7_0810800.1 | gene=PF3D7_0810800 | organism=Plasmodium_falciparum_3D7 | gene_product=hydroxymethyldihydropterin pyrophosphokinase-dihydropteroate synthase | transcript_product=hydroxymethyldihydropterin pyrophosphokinase-dihydropteroate sy	hydroxymethyldihydropterin pyrophosphokinase-dihydropteroate synthase	PF3D7_0810800.1-p1	PF3D7_0810800.1-p1	520
		13.5778	13.9942	13.734	13.3209	14.1011	14.0744			1	1	1	6.8	6.8	6.8	28.412	0.0041911	7.9426	106380	3	0.833524	0.918358	-0.0634931	-0.165741	| transcript=PF3D7_0914400.1 | gene=PF3D7_0914400 | organism=Plasmodium_falciparum_3D7 | gene_product=protein KIC3 | transcript_product=protein KIC3 | location=Pf3D7_09_v3:617963-619835(+) | protein_length=249 | sequence_SO=chromosome | SO=protein_coding_g	protein KIC3	PF3D7_0914400.1-p1	PF3D7_0914400.1-p1	611
		13.564	13.4691	13.8531	13.8286	13.9141	13.3329			1	1	1	18.8	18.8	18.8	9.5006	0	30.49	94712	6	0.783566	0.90073	-0.0631116	-0.200447	| transcript=PF3D7_0907000.1 | gene=PF3D7_0907000 | organism=Plasmodium_falciparum_3D7 | gene_product=conserved Plasmodium protein, unknown function | transcript_product=conserved Plasmodium protein, unknown function | location=Pf3D7_09_v3:337564-337920(+)	conserved Plasmodium protein, unknown function	PF3D7_0907000.1-p1	PF3D7_0907000.1-p1	590
		13.7982	14.2434	14.3657	14.3951	14.1621	14.0365			10	10	10	5.7	5.7	5.7	249.48	0	66.589	627500	27	0.773673	0.901284	-0.062129	-0.205779	| transcript=PF3D7_1452000.1 | gene=PF3D7_1452000 | organism=Plasmodium_falciparum_3D7 | gene_product=rhoptry neck protein 2 | transcript_product=rhoptry neck protein 2 | location=Pf3D7_14_v3:2134298-2140867(+) | protein_length=2189 | sequence_SO=chromosom	rhoptry neck protein 2	PF3D7_1452000.1-p1	PF3D7_1452000.1-p1	1291
		12.7539	13.4728	12.8491	NaN	13.3378	13.3139			2	2	2	6.9	6.9	6.9	33.184	0.0035651	11.467	79234	2	0.86029	0.927871	-0.0616515	-0.143859	| transcript=PF3D7_0912500.1 | gene=PF3D7_0912500 | organism=Plasmodium_falciparum_3D7 | gene_product=SAP domain-containing protein, putative | transcript_product=SAP domain-containing protein, putative | location=Pf3D7_09_v3:556090-557958(+) | protein_len	SAP domain-containing protein, putative	PF3D7_0912500.1-p1	PF3D7_0912500.1-p1	603
		14.0227	14.0555	14.3	14.0089	14.3154	14.235			1	1	1	3	3	3	62.47	0	32.127	132750	6	0.658787	0.876356	-0.0603692	-0.266205	| transcript=PF3D7_0104400.1 | gene=PF3D7_0104400 | organism=Plasmodium_falciparum_3D7 | gene_product=4-hydroxy-3-methylbut-2-enyl diphosphate reductase | transcript_product=4-hydroxy-3-methylbut-2-enyl diphosphate reductase | location=Pf3D7_01_v3:202536-2	4-hydroxy-3-methylbut-2-enyl diphosphate reductase	PF3D7_0104400.1-p1	PF3D7_0104400.1-p1	125
		17.053	17.6333	17.3055	17.1009	17.822	17.2498			31	31	30	36.4	36.4	34.8	109.8	0	323.31	12535000	150	0.838062	0.918906	-0.0603148	-0.160152	| transcript=PF3D7_0527000.1 | gene=PF3D7_0527000 | organism=Plasmodium_falciparum_3D7 | gene_product=DNA replication licensing factor MCM3, putative | transcript_product=DNA replication licensing factor MCM3, putative | location=Pf3D7_05_v3:1125099-112814	DNA replication licensing factor MCM3, putative	PF3D7_0527000.1-p1	PF3D7_0527000.1-p1	355
		14.2451	14.0568	14.3578	14.255	14.6594	13.9261			2	2	2	11.3	11.3	11.3	27.25	0	30.587	216560	7	0.805891	0.910582	-0.0602541	-0.18285	| transcript=PF3D7_1332800.1 | gene=PF3D7_1332800 | organism=Plasmodium_falciparum_3D7 | gene_product=eukaryotic translation initiation factor 6, putative | transcript_product=eukaryotic translation initiation factor 6, putative | location=Pf3D7_13_v3:1348	eukaryotic translation initiation factor 6, putative	PF3D7_1332800.1-p1	PF3D7_1332800.1-p1	1058
		12.6872	14.2356	12.9238	NaN	16.464	NaN			2	2	2	0.4	0.4	0.4	720.95	0.0027422	11.819	181600	2	0.972584	0.986345	-0.0600058	-0.0344643	| transcript=PF3D7_0804500.1 | gene=PF3D7_0804500 | organism=Plasmodium_falciparum_3D7 | gene_product=conserved Plasmodium membrane protein, unknown function | transcript_product=conserved Plasmodium membrane protein, unknown function | location=Pf3D7_08_v	conserved Plasmodium membrane protein, unknown function	PF3D7_0804500.1-p1	PF3D7_0804500.1-p1	506
		16.5834	16.9766	16.9641	17.3589	16.6877	16.6563			5	5	5	21.8	21.8	21.8	23.754	0	49.717	2626100	20	0.831777	0.919295	-0.0596097	-0.164235	| transcript=PF3D7_1004000.1 | gene=PF3D7_1004000 | organism=Plasmodium_falciparum_3D7 | gene_product=60S ribosomal protein L13, putative | transcript_product=60S ribosomal protein L13, putative | location=Pf3D7_10_v3:179344-180226(-) | protein_length=202	60S ribosomal protein L13, putative	PF3D7_1004000.1-p1	PF3D7_1004000.1-p1	672
		14.6117	15.3703	14.7918	14.8986	15	15.0494			4	4	4	6.9	6.9	6.9	65.788	0	25.897	556800	11	0.815628	0.913692	-0.0580381	-0.174242	| transcript=PF3D7_1366600.1 | gene=PF3D7_1366600 | organism=Plasmodium_falciparum_3D7 | gene_product=signal recognition particle receptor subunit alpha, putative | transcript_product=signal recognition particle receptor subunit alpha, putative | location=	signal recognition particle receptor subunit alpha, putative	PF3D7_1366600.1-p1	PF3D7_1366600.1-p1	1150
		14.0891	14.1887	14.0046	13.9719	14.2242	14.2537			4	4	4	10.1	10.1	10.1	54.46	0	26.448	370320	21	0.62019	0.872851	-0.0557995	-0.273465	| transcript=PF3D7_1117100.1 | gene=PF3D7_1117100 | organism=Plasmodium_falciparum_3D7 | gene_product=ubiquitin carboxyl-terminal hydrolase UCH54 | transcript_product=ubiquitin carboxyl-terminal hydrolase UCH54 | location=Pf3D7_11_v3:652579-653976(+) | pro	ubiquitin carboxyl-terminal hydrolase UCH54	PF3D7_1117100.1-p1	PF3D7_1117100.1-p1	799
		NaN	13.0612	12.8603	13.2058	12.9676	12.8316			2	2	2	1.7	1.7	1.7	140.32	0.0043253	10.891	67883	2	0.677681	0.879295	-0.055789	-0.248316	| transcript=PF3D7_0910400.1 | gene=PF3D7_0910400 | organism=Plasmodium_falciparum_3D7 | gene_product=selenide water dikinase, putative | transcript_product=selenide water dikinase, putative | location=Pf3D7_09_v3:477777-481358(-) | protein_length=1193 | s	selenide water dikinase, putative	PF3D7_0910400.1-p1	PF3D7_0910400.1-p1	597
		13.5707	13.7224	13.9911	13.6986	13.7062	14.0434			10	10	10	7.6	7.6	7.6	170.48	0	60.639	383440	17	0.76042	0.900406	-0.0546637	-0.204406	| transcript=PF3D7_1464600.1 | gene=PF3D7_1464600 | organism=Plasmodium_falciparum_3D7 | gene_product=serine/threonine protein phosphatase UIS2, putative | transcript_product=serine/threonine protein phosphatase UIS2, putative | location=Pf3D7_14_v3:261967	serine/threonine protein phosphatase UIS2, putative	PF3D7_1464600.1-p1	PF3D7_1464600.1-p1	1319
		20.2495	20.1028	20.097	20.0135	20.2698	20.3271			47	47	47	46.8	46.8	46.8	86.165	0	323.31	82542000	310	0.646792	0.879357	-0.0536976	-0.257469	| transcript=PF3D7_0708400.1 | gene=PF3D7_0708400 | organism=Plasmodium_falciparum_3D7 | gene_product=heat shock protein 90 | transcript_product=heat shock protein 90 | location=Pf3D7_07_v3:381592-384614(+) | protein_length=745 | sequence_SO=chromosome | S	heat shock protein 90	PF3D7_0708400.1-p1	PF3D7_0708400.1-p1	452
		15.743	15.3331	15.923	15.4954	15.8197	15.8444			2	2	2	25.5	25.5	25.5	10.771	0	182.35	663310	12	0.809624	0.912623	-0.053429	-0.173677	| transcript=PF3D7_0936000.1 | gene=PF3D7_0936000 | organism=Plasmodium_falciparum_3D7 | gene_product=ring-exported protein 2 | transcript_product=ring-exported protein 2 | location=Pf3D7_09_v3:1427642-1428022(-) | protein_length=94 | sequence_SO=chromosom	ring-exported protein 2	PF3D7_0936000.1-p1	PF3D7_0936000.1-p1	662
		15.5472	15.7007	16.1058	15.915	15.7893	15.8061			17	17	17	29.6	29.6	29.6	79.814	0	142.67	3615800	68	0.775758	0.90256	-0.0521793	-0.192386	| transcript=PF3D7_1464900.1 | gene=PF3D7_1464900 | organism=Plasmodium_falciparum_3D7 | gene_product=ATP-dependent zinc metalloprotease FTSH, putative | transcript_product=ATP-dependent zinc metalloprotease FTSH, putative | location=Pf3D7_14_v3:2630558-26	ATP-dependent zinc metalloprotease FTSH, putative	PF3D7_1464900.1-p1	PF3D7_1464900.1-p1	1320
		13.2721	13.0314	13.7415	13.2028	13.7321	13.2604			3	3	3	11.7	11.7	11.7	24.154	0	17.718	134880	3	0.860513	0.927676	-0.0501175	-0.136366	| transcript=PF3D7_1364800.1 | gene=PF3D7_1364800 | organism=Plasmodium_falciparum_3D7 | gene_product=DNA-directed RNA polymerases I, II, and III subunit RPABC1, putative | transcript_product=DNA-directed RNA polymerases I, II, and III subunit RPABC1, puta	DNA-directed RNA polymerases I, II, and III subunit RPABC1, putative	PF3D7_1364800.1-p1	PF3D7_1364800.1-p1	1144
		15.1053	15.3545	15.6433	15.2554	15.4897	15.5081			3	3	3	18.3	18.3	18.3	12.891	0	26.921	604830	9	0.789548	0.910605	-0.0500628	-0.18175	| transcript=PF3D7_1243600.1 | gene=PF3D7_1243600 | organism=Plasmodium_falciparum_3D7 | gene_product=translation initiation factor SUI1, putative | transcript_product=translation initiation factor SUI1, putative | location=Pf3D7_12_v3:1825959-1826884(+) |	translation initiation factor SUI1, putative	PF3D7_1243600.1-p1	PF3D7_1243600.1-p1	975
		14.1044	14.0059	14.0458	14.2179	13.9428	14.1443			1	1	1	1	1	1	134.74	0.0082956	6.2744	123620	5	0.599423	0.875645	-0.0495876	-0.26509	| transcript=PF3D7_0303200.1 | gene=PF3D7_0303200 | organism=Plasmodium_falciparum_3D7 | gene_product=lipin, putative | transcript_product=lipin, putative | location=Pf3D7_03_v3:169571-174300(+) | protein_length=1162 | sequence_SO=chromosome | SO=protein_c	lipin, putative	PF3D7_0303200.1-p1	PF3D7_0303200.1-p1	189
		14.0969	14.1673	14.1064	13.9252	14.2947	14.2994			3	3	3	9.7	9.7	9.7	38.592	0	20.998	281220	12	0.714061	0.896633	-0.0495361	-0.21928	| transcript=PF3D7_1107400.1 | gene=PF3D7_1107400 | organism=Plasmodium_falciparum_3D7 | gene_product=DNA repair protein RAD51 | transcript_product=DNA repair protein RAD51 | location=Pf3D7_11_v3:317819-318871(-) | protein_length=350 | sequence_SO=chromoso	DNA repair protein RAD51	PF3D7_1107400.1-p1	PF3D7_1107400.1-p1	774
		14.9009	15.1799	15.0411	14.8438	15.2479	15.1773			4	4	4	7.1	7.1	7.1	62.116	0	22.942	453790	12	0.757534	0.900798	-0.0490475	-0.197488	| transcript=PF3D7_1022400.1 | gene=PF3D7_1022400 | organism=Plasmodium_falciparum_3D7 | gene_product=serine/arginine-rich splicing factor 4 | transcript_product=serine/arginine-rich splicing factor 4 | location=Pf3D7_10_v3:939938-942234(-) | protein_lengt	serine/arginine-rich splicing factor 4	PF3D7_1022400.1-p1	PF3D7_1022400.1-p1	716
		14.9701	15.1108	14.9935	14.8427	15.1469	15.2316			4	4	4	29	29	29	15.496	0	29.864	369140	15	0.717038	0.898542	-0.0489607	-0.216798	| transcript=PF3D7_0518200.1 | gene=PF3D7_0518200 | organism=Plasmodium_falciparum_3D7 | gene_product=SWIB/MDM2 domain-containing protein | transcript_product=SWIB/MDM2 domain-containing protein | location=Pf3D7_05_v3:758503-758898(-) | protein_length=131	SWIB/MDM2 domain-containing protein	PF3D7_0518200.1-p1	PF3D7_0518200.1-p1	331
		14.0553	13.9559	13.9336	13.7288	14.4493	13.9133			9	9	9	13.1	13.1	13.1	92.091	0	55.281	572510	19	0.834628	0.922621	-0.0488577	-0.153006	| transcript=PF3D7_1238800.1 | gene=PF3D7_1238800 | organism=Plasmodium_falciparum_3D7 | gene_product=acyl-CoA synthetase | transcript_product=acyl-CoA synthetase | location=Pf3D7_12_v3:1610363-1612741(+) | protein_length=792 | sequence_SO=chromosome | SO=	acyl-CoA synthetase	PF3D7_1238800.1-p1	PF3D7_1238800.1-p1	968
		15.3494	15.1572	15.4032	15.2438	15.4994	15.3118			8	8	8	15.7	15.7	15.7	69.423	0	54.84	931030	26	0.674132	0.889452	-0.048392	-0.233935	| transcript=PF3D7_1015200.3 | gene=PF3D7_1015200 | organism=Plasmodium_falciparum_3D7 | gene_product=cysteine--tRNA ligase | transcript_product=cysteine--tRNA ligase | location=Pf3D7_10_v3:614872-616796(-) | protein_length=593 | sequence_SO=chromosome | S	cysteine--tRNA ligase	PF3D7_1015200.3-p1;PF3D7_1015200.2-p1;PF3D7_1015200.1-p1	PF3D7_1015200.3-p1;PF3D7_1015200.2-p1;PF3D7_1015200.1-p1	701
		15.5947	15.0803	15.2051	15.281	15.4324	15.3089			11	11	11	18.5	18.5	18.5	72.721	0	82.779	1704900	42	0.784089	0.910676	-0.0473963	-0.181069	| transcript=PF3D7_0720400.1 | gene=PF3D7_0720400 | organism=Plasmodium_falciparum_3D7 | gene_product=apoptosis-inducing factor, putative | transcript_product=apoptosis-inducing factor, putative | location=Pf3D7_07_v3:882936-884988(+) | protein_length=642	apoptosis-inducing factor, putative	PF3D7_0720400.1-p1	PF3D7_0720400.1-p1	472
		15.5751	15.535	15.0782	15.0512	15.3151	15.9641			6	6	6	6.8	6.8	6.8	101.56	0	36.264	768150	12	0.887596	0.940969	-0.04737	-0.114258	| transcript=PF3D7_1133800.1 | gene=PF3D7_1133800 | organism=Plasmodium_falciparum_3D7 | gene_product=RNA (uracil-5-)methyltransferase, putative | transcript_product=RNA (uracil-5-)methyltransferase, putative | location=Pf3D7_11_v3:1309024-1311793(+) | pro	RNA (uracil-5-)methyltransferase, putative	PF3D7_1133800.1-p1	PF3D7_1133800.1-p1	850
		15.9321	15.9195	15.3635	15.6322	15.7931	15.9315			10	10	10	22.3	22.3	22.3	58.786	0	89.458	1759100	39	0.830224	0.922438	-0.0472431	-0.15416	| transcript=PF3D7_1441400.1 | gene=PF3D7_1441400 | organism=Plasmodium_falciparum_3D7 | gene_product=FACT complex subunit SSRP1, putative | transcript_product=FACT complex subunit SSRP1, putative | location=Pf3D7_14_v3:1690993-1692513(+) | protein_length=	FACT complex subunit SSRP1, putative	PF3D7_1441400.1-p1	PF3D7_1441400.1-p1	1269
		14.4191	14.8186	14.9111	14.7191	14.9669	14.6015			6	6	6	9	9	9	97.344	0	55.802	386540	15	0.815276	0.91822	-0.046258	-0.162072	| transcript=PF3D7_1468900.1 | gene=PF3D7_1468900 | organism=Plasmodium_falciparum_3D7 | gene_product=zinc finger protein, putative | transcript_product=zinc finger protein, putative | location=Pf3D7_14_v3:2831928-2834369(-) | protein_length=813 | sequence	zinc finger protein, putative	PF3D7_1468900.1-p1	PF3D7_1468900.1-p1	1331
		16.7167	16.003	15.6297	15.9079	16.6475	15.9316			1	1	1	19.6	19.6	19.6	6.5187	0.0042517	9.3768	551760	5	0.914426	0.951986	-0.0458453	-0.0915599	| transcript=PF3D7_0611700.1 | gene=PF3D7_0611700 | organism=Plasmodium_falciparum_3D7 | gene_product=60S ribosomal protein L39 | transcript_product=60S ribosomal protein L39 | location=Pf3D7_06_v3:488579-489287(-) | protein_length=51 | sequence_SO=chromos	60S ribosomal protein L39	PF3D7_0611700.1-p1	PF3D7_0611700.1-p1	395
		13.9587	14.2496	14.4708	13.8697	14.6991	14.2427			10	10	10	17.3	17.3	17.3	63.109	0	61.083	644330	21	0.883199	0.94042	-0.0441386	-0.115551	| transcript=PF3D7_1007900.1 | gene=PF3D7_1007900 | organism=Plasmodium_falciparum_3D7 | gene_product=eukaryotic translation initiation factor 3 subunit D, putative | transcript_product=eukaryotic translation initiation factor 3 subunit D, putative | locat	eukaryotic translation initiation factor 3 subunit D, putative	PF3D7_1007900.1-p1	PF3D7_1007900.1-p1	680
		14.9217	14.8058	14.9135	14.629	15.1943	14.9491			3	3	3	4.5	4.5	4.5	83.664	0	18.582	446680	5	0.806947	0.917683	-0.0438201	-0.163591	| transcript=PF3D7_1343700.1 | gene=PF3D7_1343700 | organism=Plasmodium_falciparum_3D7 | gene_product=kelch protein K13 | transcript_product=kelch protein K13 | location=Pf3D7_13_v3:1724817-1726997(-) | protein_length=726 | sequence_SO=chromosome | SO=prot	kelch protein K13	PF3D7_1343700.1-p1	PF3D7_1343700.1-p1	1085
		17.3714	17.4946	17.2851	17.3203	17.5577	17.3997			10	10	10	37.2	37.2	37.2	38.925	0	242.75	3763700	45	0.671611	0.897489	-0.0422567	-0.219477	| transcript=PF3D7_1033200.1 | gene=PF3D7_1033200 | organism=Plasmodium_falciparum_3D7 | gene_product=early transcribed membrane protein 10.2 | transcript_product=early transcribed membrane protein 10.2 | location=Pf3D7_10_v3:1335222-1336289(+) | protein_l	early transcribed membrane protein 10.2	PF3D7_1033200.1-p1	PF3D7_1033200.1-p1	739
		15.4414	15.0382	15.2118	15.4018	14.9733	15.4305			6	6	6	15.3	15.3	15.3	36.143	0	64.264	699570	18	0.849608	0.92837	-0.0380948	-0.132101	| transcript=PF3D7_0319900.1 | gene=PF3D7_0319900 | organism=Plasmodium_falciparum_3D7 | gene_product=conserved protein, unknown function | transcript_product=conserved protein, unknown function | location=Pf3D7_03_v3:833833-834777(-) | protein_length=314	conserved protein, unknown function	PF3D7_0319900.1-p1	PF3D7_0319900.1-p1	233
		13.7155	13.962	13.9753	13.8622	13.9819	13.9114			2	2	2	5.5	5.5	5.5	61.681	0.002064	14.614	135650	7	0.726986	0.911727	-0.0342112	-0.178805	| transcript=PF3D7_1121900.1 | gene=PF3D7_1121900 | organism=Plasmodium_falciparum_3D7 | gene_product=3-phosphoinositide-dependent protein kinase 1 | transcript_product=3-phosphoinositide-dependent protein kinase 1 | location=Pf3D7_11_v3:835889-837466(-) |	3-phosphoinositide-dependent protein kinase 1	PF3D7_1121900.1-p1	PF3D7_1121900.1-p1	816
		14.9795	15.4435	15.5067	15.1268	15.4247	15.4717			16	16	16	14.6	14.6	14.6	129.2	0	237.29	1712200	58	0.882618	0.944136	-0.0311791	-0.104559	| transcript=PF3D7_0513600.1 | gene=PF3D7_0513600 | organism=Plasmodium_falciparum_3D7 | gene_product=deoxyribodipyrimidine photo-lyase, putative | transcript_product=deoxyribodipyrimidine photo-lyase, putative | location=Pf3D7_05_v3:574941-578505(-) | pro	deoxyribodipyrimidine photo-lyase, putative	PF3D7_0513600.1-p1	PF3D7_0513600.1-p1	319
		16.9534	16.879	16.9487	16.7027	17.1179	17.0501			6	6	6	34.8	34.8	34.8	20.623	0	122.87	1785000	26	0.830904	0.929311	-0.029815	-0.129165	| transcript=PF3D7_0621800.1 | gene=PF3D7_0621800 | organism=Plasmodium_falciparum_3D7 | gene_product=nascent polypeptide-associated complex subunit alpha, putative | transcript_product=nascent polypeptide-associated complex subunit alpha, putative | locat	nascent polypeptide-associated complex subunit alpha, putative	PF3D7_0621800.1-p1	PF3D7_0621800.1-p1	416
		17.2556	17.2634	17.4659	17.3339	17.2929	17.4459			15	15	11	12.1	12.1	9.1	126.52	0	150.81	4498800	61	0.741205	0.919644	-0.0292543	-0.160177	| transcript=PF3D7_0102200.1 | gene=PF3D7_0102200 | organism=Plasmodium_falciparum_3D7 | gene_product=ring-infected erythrocyte surface antigen | transcript_product=ring-infected erythrocyte surface antigen | location=Pf3D7_01_v3:98819-102282(+) | protein_	ring-infected erythrocyte surface antigen	PF3D7_0102200.1-p1	PF3D7_0102200.1-p1	120
		13.3407	12.9056	13.2299	13.4893	13.0156	13.0546			1	1	1	6.3	6.3	6.3	24.568	0	58.617	66167	6	0.896257	0.95152	-0.0278098	-0.0926237	| transcript=PF3D7_1469700.1 | gene=PF3D7_1469700 | organism=Plasmodium_falciparum_3D7 | gene_product=mediator of RNA polymerase II transcription subunit 6, putative | transcript_product=mediator of RNA polymerase II transcription subunit 6, putative | loc	mediator of RNA polymerase II transcription subunit 6, putative	PF3D7_1469700.1-p1	PF3D7_1469700.1-p1	1333
		18.7535	18.6519	18.6311	18.8263	18.4723	18.8202			16	16	16	30.2	30.2	30.2	56.15	0	273.72	22687000	127	0.834372	0.934864	-0.0274328	-0.123044	| transcript=PF3D7_0920800.1 | gene=PF3D7_0920800 | organism=Plasmodium_falciparum_3D7 | gene_product=inosine-5-monophosphate dehydrogenase | transcript_product=inosine-5-monophosphate dehydrogenase | location=Pf3D7_09_v3:852525-854057(-) | protein_lengt	inosine-5-monophosphate dehydrogenase	PF3D7_0920800.1-p1	PF3D7_0920800.1-p1	625
		15.8457	15.6497	15.5459	15.7026	15.7319	15.6863			31	31	31	22.5	22.5	22.5	168.17	0	303.52	4300300	114	0.780332	0.928527	-0.0265182	-0.140382	| transcript=PF3D7_1033100.1 | gene=PF3D7_1033100 | organism=Plasmodium_falciparum_3D7 | gene_product=S-adenosylmethionine decarboxylase/ornithine decarboxylase | transcript_product=S-adenosylmethionine decarboxylase/ornithine decarboxylase | location=Pf3D	S-adenosylmethionine decarboxylase/ornithine decarboxylase	PF3D7_1033100.1-p1	PF3D7_1033100.1-p1	738
		17.4609	17.1339	17.2244	17.1574	17.2029	17.536			8	8	8	33.1	33.1	33.1	30.661	0	74.647	3560500	35	0.875752	0.946271	-0.025678	-0.10105	| transcript=PF3D7_1105800.1 | gene=PF3D7_1105800 | organism=Plasmodium_falciparum_3D7 | gene_product=conserved Apicomplexan protein, unknown function | transcript_product=conserved Apicomplexan protein, unknown function | location=Pf3D7_11_v3:250918-25287	conserved Apicomplexan protein, unknown function	PF3D7_1105800.1-p1	PF3D7_1105800.1-p1	768
		16.094	15.8308	15.8275	16.25	15.7342	15.8449			3	3	3	24.8	24.8	24.8	14.234	0	19.155	561370	9	0.893722	0.951267	-0.0256014	-0.091463	| transcript=PF3D7_1407500.1 | gene=PF3D7_1407500 | organism=Plasmodium_falciparum_3D7 | gene_product=multifunctional methyltransferase subunit TRM112, putative | transcript_product=multifunctional methyltransferase subunit TRM112, putative | location=Pf3D	multifunctional methyltransferase subunit TRM112, putative	PF3D7_1407500.1-p1	PF3D7_1407500.1-p1	1171
		13.2799	14.0904	13.5736	13.4795	13.9311	13.6098			3	3	3	21.3	21.3	21.3	14.517	0	17.72	132350	6	0.929876	0.964151	-0.0255032	-0.0685075	| transcript=PF3D7_1002900.1 | gene=PF3D7_1002900 | organism=Plasmodium_falciparum_3D7 | gene_product=conserved Plasmodium protein, unknown function | transcript_product=conserved Plasmodium protein, unknown function | location=Pf3D7_10_v3:138765-139853(+)	conserved Plasmodium protein, unknown function	PF3D7_1002900.1-p1	PF3D7_1002900.1-p1	667
		NaN	12.574	13.1696	12.8946	NaN	12.6591			1	1	1	1.3	1.3	1.3	107.54	0.0048154	6.9152	34492	1	0.96366	0.98329	-0.0230513	-0.0400536	| transcript=PF3D7_0930400.2 | gene=PF3D7_0930400 | organism=Plasmodium_falciparum_3D7 | gene_product=zinc finger protein, putative | transcript_product=zinc finger protein, putative | location=Pf3D7_09_v3:1207974-1211703(+) | protein_length=915 | sequence	zinc finger protein, putative	PF3D7_0930400.2-p1;PF3D7_0930400.1-p1	PF3D7_0930400.2-p1;PF3D7_0930400.1-p1	649
		16.6942	16.6132	16.6167	16.6672	16.6962	16.6264			11	11	11	25.1	25.1	25.1	52.339	0	76.459	3648100	38	0.547262	0.918832	-0.021862	-0.164015	| transcript=PF3D7_1242800.1 | gene=PF3D7_1242800 | organism=Plasmodium_falciparum_3D7 | gene_product=rab specific GDP dissociation inhibitor | transcript_product=rab specific GDP dissociation inhibitor | location=Pf3D7_12_v3:1805380-1807356(-) | protein_l	rab specific GDP dissociation inhibitor	PF3D7_1242800.1-p1	PF3D7_1242800.1-p1	974
		12.796	13.2633	13.1985	12.8266	13.4659	13.0286			1	1	1	0.4	0.4	0.4	370.18	0.00489	7.1024	65079	6	0.933646	0.96647	-0.0211493	-0.0624501	| transcript=PF3D7_0508900.1 | gene=PF3D7_0508900 | organism=Plasmodium_falciparum_3D7 | gene_product=protein AAP6 | transcript_product=protein AAP6 | location=Pf3D7_05_v3:367022-376426(+) | protein_length=3134 | sequence_SO=chromosome | SO=protein_coding_	protein AAP6	PF3D7_0508900.1-p1	PF3D7_0508900.1-p1	307
		15.0467	15.3811	15.057	15.2379	15.4186	14.8914			5	5	5	11.1	11.1	11.1	60.542	0	31.322	738780	16	0.917176	0.964017	-0.0210021	-0.0724968	| transcript=PF3D7_0821000.1 | gene=PF3D7_0821000 | organism=Plasmodium_falciparum_3D7 | gene_product=conserved Plasmodium protein, unknown function | transcript_product=conserved Plasmodium protein, unknown function | location=Pf3D7_08_v3:948745-950899(+)	conserved Plasmodium protein, unknown function	PF3D7_0821000.1-p1	PF3D7_0821000.1-p1	551
		NaN	NaN	NaN	12.0297	12.2653	12.6491			1	1	1	2.3	2.3	2.3	51.703	0.009009	6.2477	19180	2	0.929315	0.965774	-0.0199286	-0.064067	| transcript=PF3D7_1109400.1 | gene=PF3D7_1109400 | organism=Plasmodium_falciparum_3D7 | gene_product=essential nuclear protein 1, putative | transcript_product=essential nuclear protein 1, putative | location=Pf3D7_11_v3:390644-393331(-) | protein_length=	essential nuclear protein 1, putative	PF3D7_1109400.1-p1	PF3D7_1109400.1-p1	780
		17.5644	17.6904	17.6857	17.5087	17.8245	17.6661			10	10	10	19.8	19.8	19.8	61.158	0	221.4	5400000	53	0.854187	0.948611	-0.0196056	-0.0980065	| transcript=PF3D7_0812400.1 | gene=PF3D7_0812400 | organism=Plasmodium_falciparum_3D7 | gene_product=karyopherin alpha | transcript_product=karyopherin alpha | location=Pf3D7_08_v3:621805-623442(-) | protein_length=545 | sequence_SO=chromosome | SO=protei	karyopherin alpha	PF3D7_0812400.1-p1	PF3D7_0812400.1-p1	527
		16.9245	16.9757	17.0068	16.9442	16.9883	17.0324			18	18	18	28.5	28.5	28.5	68.576	0	298.29	6012400	81	0.610395	0.926891	-0.0193055	-0.143026	| transcript=PF3D7_1311900.1 | gene=PF3D7_1311900 | organism=Plasmodium_falciparum_3D7 | gene_product=V-type proton ATPase catalytic subunit A | transcript_product=V-type proton ATPase catalytic subunit A | location=Pf3D7_13_v3:507900-509735(+) | protein_l	V-type proton ATPase catalytic subunit A	PF3D7_1311900.1-p1	PF3D7_1311900.1-p1	1016
		20.8695	21.0007	21.036	20.8213	21.0793	21.0631			48	48	41	50.4	50.4	46.8	73.914	0	323.31	140590000	367	0.85411	0.949726	-0.0191402	-0.0968554	| transcript=PF3D7_0818900.1 | gene=PF3D7_0818900 | organism=Plasmodium_falciparum_3D7 | gene_product=heat shock protein 70 | transcript_product=heat shock protein 70 | location=Pf3D7_08_v3:860384-862417(+) | protein_length=677 | sequence_SO=chromosome | S	heat shock protein 70	PF3D7_0818900.1-p1	PF3D7_0818900.1-p1	547
		16.7037	16.1448	16.3623	16.4487	16.5085	16.3094			6	6	6	9.2	9.2	9.2	76.416	0	84.417	2240500	26	0.919659	0.963805	-0.0185782	-0.068048	| transcript=PF3D7_1456800.1 | gene=PF3D7_1456800 | organism=Plasmodium_falciparum_3D7 | gene_product=V-type H(+)-translocating pyrophosphatase, putative | transcript_product=V-type H(+)-translocating pyrophosphatase, putative | location=Pf3D7_14_v3:232993	V-type H(+)-translocating pyrophosphatase, putative	PF3D7_1456800.1-p1	PF3D7_1456800.1-p1	1301
		17.1631	17.3926	17.2722	17.1814	17.3289	17.371			24	24	24	25.4	25.4	25.4	97.229	0	187.22	6884700	101	0.849429	0.950858	-0.0177663	-0.0946289	| transcript=PF3D7_1224300.1 | gene=PF3D7_1224300 | organism=Plasmodium_falciparum_3D7 | gene_product=polyadenylate-binding protein 1, putative | transcript_product=polyadenylate-binding protein 1, putative | location=Pf3D7_12_v3:988628-991255(+) | protein	polyadenylate-binding protein 1, putative	PF3D7_1224300.1-p1	PF3D7_1224300.1-p1	933
		14.8406	14.7519	15.0641	14.8683	14.7596	15.0794			1	1	1	1.6	1.6	1.6	108.91	0.0055162	6.7386	218720	2	0.90424	0.964755	-0.0169204	-0.0729104	| transcript=PF3D7_0708500.1 | gene=PF3D7_0708500 | organism=Plasmodium_falciparum_3D7 | gene_product=heat shock protein 86 family protein | transcript_product=heat shock protein 86 family protein | location=Pf3D7_07_v3:385583-388321(-) | protein_length=91	heat shock protein 86 family protein	PF3D7_0708500.1-p1	PF3D7_0708500.1-p1	453
		14.7255	14.097	13.7016	14.1427	14.0739	14.3543			3	3	3	11.4	11.4	11.4	36.192	0	18.923	192250	8	0.962229	0.983076	-0.0156116	-0.0380932	| transcript=PF3D7_0723000.1 | gene=PF3D7_0723000 | organism=Plasmodium_falciparum_3D7 | gene_product=tRNAHis guanylyltransferase, putative | transcript_product=tRNAHis guanylyltransferase, putative | location=Pf3D7_07_v3:968836-969735(-) | protein_length=	tRNAHis guanylyltransferase, putative	PF3D7_0723000.1-p1	PF3D7_0723000.1-p1	480
		NaN	12.4182	12.1389	NaN	12.9377	NaN			1	1	1	13.2	13.2	13.2	12.263	0.0041254	7.3939	23875	2	0.969233	0.98659	-0.0155786	-0.032481	| transcript=PF3D7_1224900.1 | gene=PF3D7_1224900 | organism=Plasmodium_falciparum_3D7 | gene_product=splicing factor 3B subunit 6, putative | transcript_product=splicing factor 3B subunit 6, putative | location=Pf3D7_12_v3:1010832-1011342(-) | protein_len	splicing factor 3B subunit 6, putative	PF3D7_1224900.1-p1	PF3D7_1224900.1-p1	935
		17.295	17.1722	17.2648	17.2692	17.1354	17.3717			13	13	13	32.2	32.2	32.2	53.626	0	313.77	5060600	68	0.858672	0.958876	-0.0147597	-0.0830389	| transcript=PF3D7_0104200.1 | gene=PF3D7_0104200 | organism=Plasmodium_falciparum_3D7 | gene_product=StAR-related lipid transfer protein | transcript_product=StAR-related lipid transfer protein | location=Pf3D7_01_v3:182822-184222(-) | protein_length=466	StAR-related lipid transfer protein	PF3D7_0104200.1-p1	PF3D7_0104200.1-p1	124
		18.7682	19.0195	19.2708	18.8353	19.1392	19.1259			12	12	12	33.5	33.5	33.5	29.957	0	104.62	13745000	61	0.940648	0.973684	-0.0139243	-0.0505008	| transcript=PF3D7_1447000.1 | gene=PF3D7_1447000 | organism=Plasmodium_falciparum_3D7 | gene_product=40S ribosomal protein S5 | transcript_product=40S ribosomal protein S5 | location=Pf3D7_14_v3:1929931-1931379(+) | protein_length=272 | sequence_SO=chromo	40S ribosomal protein S5	PF3D7_1447000.1-p1	PF3D7_1447000.1-p1	1282
		12.4923	13.0657	13.313	13.0095	12.9622	12.9395			1	1	1	3	3	3	45.985	0.0041356	7.4887	58696	4	0.95883	0.983082	-0.0133994	-0.0389579	| transcript=PF3D7_1314900.1 | gene=PF3D7_1314900 | organism=Plasmodium_falciparum_3D7 | gene_product=general transcription factor IIH subunit 2 | transcript_product=general transcription factor IIH subunit 2 | location=Pf3D7_13_v3:632336-634510(+) | prote	general transcription factor IIH subunit 2	PF3D7_1314900.1-p1	PF3D7_1314900.1-p1	1021
		17.1336	17.2084	17.2977	17.2541	17.1288	17.295			14	14	14	31.6	31.6	31.6	49.382	0	159.48	5366900	76	0.862256	0.964093	-0.0127481	-0.0754676	| transcript=PF3D7_1325100.1 | gene=PF3D7_1325100 | organism=Plasmodium_falciparum_3D7 | gene_product=phosphoribosylpyrophosphate synthetase | transcript_product=phosphoribosylpyrophosphate synthetase | location=Pf3D7_13_v3:1044552-1045865(-) | protein_len	phosphoribosylpyrophosphate synthetase	PF3D7_1325100.1-p1	PF3D7_1325100.1-p1	1043
		15.653	15.6172	15.9552	15.6502	15.8766	15.7364			8	8	8	25.7	25.7	25.7	39.89	0	59.111	2313300	65	0.925028	0.969323	-0.0126092	-0.0558236	| transcript=PF3D7_1108400.1 | gene=PF3D7_1108400 | organism=Plasmodium_falciparum_3D7 | gene_product=casein kinase 2, alpha subunit | transcript_product=casein kinase 2, alpha subunit | location=Pf3D7_11_v3:365093-366100(+) | protein_length=335 | sequence	casein kinase 2, alpha subunit	PF3D7_1108400.1-p1	PF3D7_1108400.1-p1	776
		15.7817	15.6419	15.6569	15.5266	15.7659	15.8252			23	23	23	24.8	24.8	24.8	108.46	0	262.33	3551400	76	0.908882	0.965644	-0.0123653	-0.0613768	| transcript=PF3D7_1118200.1 | gene=PF3D7_1118200 | organism=Plasmodium_falciparum_3D7 | gene_product=heat shock protein 90, putative | transcript_product=heat shock protein 90, putative | location=Pf3D7_11_v3:688766-691558(-) | protein_length=930 | sequen	heat shock protein 90, putative	PF3D7_1118200.1-p1	PF3D7_1118200.1-p1	803
		12.6196	12.6223	11.8633	13.0038	12.3949	NaN			2	2	2	2	2	2	157.31	0.0019782	13.159	56109	6	0.979571	0.989369	-0.0120726	-0.0222274	| transcript=PF3D7_0602100.1 | gene=PF3D7_0602100 | organism=Plasmodium_falciparum_3D7 | gene_product=ATP-dependent RNA helicase MTR4 | transcript_product=ATP-dependent RNA helicase MTR4 | location=Pf3D7_06_v3:92506-96668(+) | protein_length=1350 | sequenc	ATP-dependent RNA helicase MTR4	PF3D7_0602100.1-p1	PF3D7_0602100.1-p1	371
		13.3764	13.5745	14.2251	13.8603	13.7515	13.5999			3	3	3	3.9	3.9	3.9	100.96	0.0010718	17.162	176020	8	0.966485	0.987316	-0.0119464	-0.0325316	| transcript=PF3D7_1239700.1 | gene=PF3D7_1239700 | organism=Plasmodium_falciparum_3D7 | gene_product=ATP-dependent zinc metalloprotease FTSH 1 | transcript_product=ATP-dependent zinc metalloprotease FTSH 1 | location=Pf3D7_12_v3:1655487-1658129(+) | prote	ATP-dependent zinc metalloprotease FTSH 1	PF3D7_1239700.1-p1	PF3D7_1239700.1-p1	971
		13.2837	13.4273	14.3096	13.0005	14.0737	13.9808			2	2	2	8.1	8.1	8.1	23.36	0.0028169	12.28	140820	10	0.981731	0.989525	-0.0114454	-0.0200861	| transcript=PF3D7_0911200.1 | gene=PF3D7_0911200 | organism=Plasmodium_falciparum_3D7 | gene_product=conserved Plasmodium protein, unknown function | transcript_product=conserved Plasmodium protein, unknown function | location=Pf3D7_09_v3:509934-510527(+)	conserved Plasmodium protein, unknown function	PF3D7_0911200.1-p1	PF3D7_0911200.1-p1	600
		16.6439	16.6913	16.434	16.4079	16.64	16.7491			14	14	14	35.9	35.9	35.9	34.826	0	112.38	3802700	52	0.945506	0.983269	-0.00930659	-0.0408284	| transcript=PF3D7_1247400.1 | gene=PF3D7_1247400 | organism=Plasmodium_falciparum_3D7 | gene_product=peptidyl-prolyl cis-trans isomerase FKBP35 | transcript_product=peptidyl-prolyl cis-trans isomerase FKBP35 | location=Pf3D7_12_v3:1955124-1956038(-) | pro	peptidyl-prolyl cis-trans isomerase FKBP35	PF3D7_1247400.1-p1	PF3D7_1247400.1-p1	984
		17.3644	17.3634	17.1827	17.3656	17.175	17.3869			4	4	4	2.6	2.6	2.6	220.4	0	23.62	1679800	5	0.953238	0.987654	-0.00564512	-0.0296383	| transcript=PF3D7_1450400.1 | gene=PF3D7_1450400 | organism=Plasmodium_falciparum_3D7 | gene_product=E3 ubiquitin-protein ligase ZNF598, putative | transcript_product=E3 ubiquitin-protein ligase ZNF598, putative | location=Pf3D7_14_v3:2059936-2065770(-) |	E3 ubiquitin-protein ligase ZNF598, putative	PF3D7_1450400.1-p1	PF3D7_1450400.1-p1	1287
		15.444	15.2629	15.3415	15.17	15.5402	15.352			8	8	8	21.1	21.1	21.1	45.259	0	63.126	1171600	35	0.971011	0.989077	-0.00460211	-0.0210113	| transcript=PF3D7_0106100.1 | gene=PF3D7_0106100 | organism=Plasmodium_falciparum_3D7 | gene_product=V-type proton ATPase subunit C, putative | transcript_product=V-type proton ATPase subunit C, putative | location=Pf3D7_01_v3:260658-261809(-) | protein_l	V-type proton ATPase subunit C, putative	PF3D7_0106100.1-p1	PF3D7_0106100.1-p1	129
		15.2408	15.2041	14.9414	15.1474	15.1692	15.0811			16	16	16	7	7	7	278.67	0	104.39	1515700	42	0.970673	0.987767	-0.00382996	-0.0193515	| transcript=PF3D7_0318200.1 | gene=PF3D7_0318200 | organism=Plasmodium_falciparum_3D7 | gene_product=DNA-directed RNA polymerase II subunit RPB1 | transcript_product=DNA-directed RNA polymerase II subunit RPB1 | location=Pf3D7_03_v3:748465-755838(+) | pro	DNA-directed RNA polymerase II subunit RPB1	PF3D7_0318200.1-p1	PF3D7_0318200.1-p1	230
		15.6772	15.3103	15.3279	15.4145	15.6106	15.3007			5	5	5	4.8	4.8	4.8	139.41	0	58.728	785190	20	0.982656	0.991397	-0.00346629	-0.013872	| transcript=PF3D7_0106300.1 | gene=PF3D7_0106300 | organism=Plasmodium_falciparum_3D7 | gene_product=calcium-transporting ATPase | transcript_product=calcium-transporting ATPase | location=Pf3D7_01_v3:265208-269173(-) | protein_length=1228 | sequence_SO=c	calcium-transporting ATPase	PF3D7_0106300.1-p1	PF3D7_0106300.1-p1	130
		14.1808	14.0405	14.7439	14.3297	14.6416	14.0043			2	2	2	17.2	17.2	17.2	15.262	0.0019493	12.962	155520	5	0.990824	0.993325	-0.00346152	-0.00903955	| transcript=PF3D7_1117300.1 | gene=PF3D7_1117300 | organism=Plasmodium_falciparum_3D7 | gene_product=conserved protein, unknown function | transcript_product=conserved protein, unknown function | location=Pf3D7_11_v3:662000-662386(+) | protein_length=128	conserved protein, unknown function	PF3D7_1117300.1-p1	PF3D7_1117300.1-p1	800
		19.1791	19.3274	19.7457	19.246	19.4962	19.5185			23	23	23	50.7	50.7	50.7	40.105	0	323.31	39576000	175	0.988762	0.993448	-0.00285912	-0.0098319	| transcript=PF3D7_1444800.1 | gene=PF3D7_1444800 | organism=Plasmodium_falciparum_3D7 | gene_product=fructose-bisphosphate aldolase | transcript_product=fructose-bisphosphate aldolase | location=Pf3D7_14_v3:1844041-1845617(-) | protein_length=369 | sequen	fructose-bisphosphate aldolase	PF3D7_1444800.1-p1	PF3D7_1444800.1-p1	1276
		15.1579	14.8944	14.9097	14.9802	14.9109	15.0789			3	3	3	16.2	16.2	16.2	24.68	0	19.879	415540	10	0.979539	0.991046	-0.002683	-0.0135281	| transcript=PF3D7_1215000.1 | gene=PF3D7_1215000 | organism=Plasmodium_falciparum_3D7 | gene_product=thioredoxin peroxidase 2 | transcript_product=thioredoxin peroxidase 2 | location=Pf3D7_12_v3:621125-621775(+) | protein_length=216 | sequence_SO=chromoso	thioredoxin peroxidase 2	PF3D7_1215000.1-p1	PF3D7_1215000.1-p1	917
		14.8105	15.3735	14.5914	15.019	15.1019	14.654			8	8	8	16.1	16.1	16.1	62.376	0	67.529	586240	25	0.999585	0.999628	0.000149727	0.000404086	| transcript=PF3D7_1108700.1 | gene=PF3D7_1108700 | organism=Plasmodium_falciparum_3D7 | gene_product=heat shock protein J2 | transcript_product=heat shock protein J2 | location=Pf3D7_11_v3:373238-374860(-) | protein_length=540 | sequence_SO=chromosome | S	heat shock protein J2	PF3D7_1108700.1-p1	PF3D7_1108700.1-p1	779
		16.44	16.6026	16.4695	16.6006	16.5191	16.3916			6	6	6	11.8	11.8	11.8	67.72	0	44.409	1568900	25	0.997529	0.999604	0.000259399	0.00145129	| transcript=PF3D7_0109800.1 | gene=PF3D7_0109800 | organism=Plasmodium_falciparum_3D7 | gene_product=phenylalanine--tRNA ligase alpha subunit | transcript_product=phenylalanine--tRNA ligase alpha subunit | location=Pf3D7_01_v3:380697-382424(+) | protein_l	phenylalanine--tRNA ligase alpha subunit	PF3D7_0109800.1-p1	PF3D7_0109800.1-p1	140
		17.1816	17.1148	17.1984	17.1833	17.2666	17.0347			14	14	14	30.9	30.9	30.9	42.159	0	318.98	7718900	69	0.964803	0.988872	0.00340335	0.019731	| transcript=PF3D7_1347500.1 | gene=PF3D7_1347500 | organism=Plasmodium_falciparum_3D7 | gene_product=DNA/RNA-binding protein Alba 4 | transcript_product=DNA/RNA-binding protein Alba 4 | location=Pf3D7_13_v3:1897983-1899362(-) | protein_length=372 | sequen	DNA/RNA-binding protein Alba 4	PF3D7_1347500.1-p1	PF3D7_1347500.1-p1	1097
		14.8654	14.986	15.1603	15.0069	15.0319	14.96			10	10	10	7.3	7.3	7.3	167.44	0	60.588	815700	27	0.963297	0.990348	0.00431633	0.0229399	| transcript=PF3D7_1104200.1 | gene=PF3D7_1104200 | organism=Plasmodium_falciparum_3D7 | gene_product=chromatin remodeling protein | transcript_product=chromatin remodeling protein | location=Pf3D7_11_v3:182383-187223(-) | protein_length=1426 | sequence_SO	chromatin remodeling protein	PF3D7_1104200.1-p1	PF3D7_1104200.1-p1	761
		12.6863	11.131	14.2837	13.4693	NaN	13.0671			1	1	1	4.6	4.6	4.6	30.101	0.0054773	6.6594	54907	1	0.996338	0.997531	0.00528177	0.00446926	| transcript=PF3D7_1141600.1 | gene=PF3D7_1141600 | organism=Plasmodium_falciparum_3D7 | gene_product=dolichol-phosphate mannosyltransferase | transcript_product=dolichol-phosphate mannosyltransferase | location=Pf3D7_11_v3:1668302-1669081(-) | protein_len	dolichol-phosphate mannosyltransferase	PF3D7_1141600.1-p1	PF3D7_1141600.1-p1	867
		16.4822	16.704	16.1218	16.4311	16.4204	16.4378			14	14	14	33.5	33.5	33.5	46.557	0	118.72	4139600	62	0.972603	0.991073	0.00620206	0.0229933	| transcript=PF3D7_0628600.1 | gene=PF3D7_0628600 | organism=Plasmodium_falciparum_3D7 | gene_product=DNA methyltransferase 1-associated protein 1, putative | transcript_product=DNA methyltransferase 1-associated protein 1, putative | location=Pf3D7_06_v3:	DNA methyltransferase 1-associated protein 1, putative	PF3D7_0628600.1-p1	PF3D7_0628600.1-p1	433
		15.7322	15.4181	14.5375	15.1199	15.0251	15.5238			3	3	3	12.3	12.3	12.3	35.659	0	30.237	523230	15	0.987648	0.990316	0.00640519	0.0131012	| transcript=PF3D7_0520400.1 | gene=PF3D7_0520400 | organism=Plasmodium_falciparum_3D7 | gene_product=single-stranded DNA-binding protein, putative | transcript_product=single-stranded DNA-binding protein, putative | location=Pf3D7_05_v3:839655-840560(-) |	single-stranded DNA-binding protein, putative	PF3D7_0520400.1-p1	PF3D7_0520400.1-p1	340
		19.2512	19.2788	19.5572	19.175	19.484	19.4063			12	12	12	44.6	44.6	44.6	26.362	0	158.62	13618000	63	0.959479	0.986834	0.00728607	0.0310344	| transcript=PF3D7_1012400.1 | gene=PF3D7_1012400 | organism=Plasmodium_falciparum_3D7 | gene_product=hypoxanthine-guanine phosphoribosyltransferase | transcript_product=hypoxanthine-guanine phosphoribosyltransferase | location=Pf3D7_10_v3:475327-476563(-)	hypoxanthine-guanine phosphoribosyltransferase	PF3D7_1012400.1-p1	PF3D7_1012400.1-p1	693
		13.4255	13.3305	13.2612	13.4029	13.7291	12.8624			2	2	2	12.4	12.4	12.4	20.248	0.0043668	11.094	103460	3	0.977854	0.989735	0.00759506	0.0212644	| transcript=PF3D7_1034700.1 | gene=PF3D7_1034700 | organism=Plasmodium_falciparum_3D7 | gene_product=ADP-ribosylation factor, putative | transcript_product=ADP-ribosylation factor, putative | location=Pf3D7_10_v3:1378759-1379295(+) | protein_length=178 |	ADP-ribosylation factor, putative	PF3D7_1034700.1-p1;PF3D7_1442000.1-p1	PF3D7_1034700.1-p1;PF3D7_1442000.1-p1	746
		17.1054	17.5097	17.7832	17.0525	18.1098	17.213			2	2	1	19.5	19.5	8.5	13.014	0.0042735	10.235	1414100	5	0.984988	0.990192	0.0076739	0.0158762	| transcript=PF3D7_1103100.1 | gene=PF3D7_1103100 | organism=Plasmodium_falciparum_3D7 | gene_product=60S acidic ribosomal protein P1, putative | transcript_product=60S acidic ribosomal protein P1, putative | location=Pf3D7_11_v3:140048-140801(-) | protein	60S acidic ribosomal protein P1, putative	PF3D7_1103100.1-p1	PF3D7_1103100.1-p1	757
		12.9149	13.3192	13.6137	13.2619	13.1793	13.383			2	2	2	6.3	6.3	6.3	36.668	0.0042882	10.767	85925	2	0.972068	0.990712	0.00786146	0.0252759	| transcript=PF3D7_1144600.1 | gene=PF3D7_1144600 | organism=Plasmodium_falciparum_3D7 | gene_product=transcription initiation factor IIF subunit beta, putative | transcript_product=transcription initiation factor IIF subunit beta, putative | location=Pf3D	transcription initiation factor IIF subunit beta, putative	PF3D7_1144600.1-p1	PF3D7_1144600.1-p1	875
		17.6762	16.8105	17.1063	17.0981	16.7694	17.7014			3	3	3	17.4	17.4	17.4	21.601	0	27.451	1962100	22	0.983777	0.989942	0.00806618	0.0170584	| transcript=PF3D7_1323100.1 | gene=PF3D7_1323100 | organism=Plasmodium_falciparum_3D7 | gene_product=60S ribosomal protein L6, putative | transcript_product=60S ribosomal protein L6, putative | location=Pf3D7_13_v3:965486-966280(-) | protein_length=190 |	60S ribosomal protein L6, putative	PF3D7_1323100.1-p1	PF3D7_1323100.1-p1	1036
		14.2729	13.983	14.5224	14.0168	14.7924	13.9389			2	2	2	4.8	4.8	4.8	47.004	0.0020367	14.095	205850	9	0.976005	0.99076	0.0100444	0.0242689	| transcript=PF3D7_0501500.1 | gene=PF3D7_0501500 | organism=Plasmodium_falciparum_3D7 | gene_product=rhoptry-associated protein 3 | transcript_product=rhoptry-associated protein 3 | location=Pf3D7_05_v3:81134-82336(-) | protein_length=400 | sequence_SO=ch	rhoptry-associated protein 3	PF3D7_0501500.1-p1	PF3D7_0501500.1-p1	289
		14.4863	14.6513	14.3643	14.2655	14.7923	14.4114			4	4	4	9.7	9.7	9.7	53.489	0	33.657	390950	14	0.953787	0.982713	0.010958	0.0394602	| transcript=PF3D7_1438700.1 | gene=PF3D7_1438700 | organism=Plasmodium_falciparum_3D7 | gene_product=DNA primase small subunit | transcript_product=DNA primase small subunit | location=Pf3D7_14_v3:1564575-1567839(+) | protein_length=452 | sequence_SO=chro	DNA primase small subunit	PF3D7_1438700.1-p1	PF3D7_1438700.1-p1	1260
		17.1807	17.2573	17.3533	17.2205	17.1606	17.3765			41	41	41	34.2	34.2	34.2	131.62	0	323.31	11138000	180	0.897427	0.966283	0.0111828	0.0616309	| transcript=PF3D7_1011800.1 | gene=PF3D7_1011800 | organism=Plasmodium_falciparum_3D7 | gene_product=PRE-binding protein | transcript_product=PRE-binding protein | location=Pf3D7_10_v3:455398-458817(+) | protein_length=1139 | sequence_SO=chromosome | SO=p	PRE-binding protein	PF3D7_1011800.1-p1	PF3D7_1011800.1-p1	691
		15.6148	15.7785	15.5273	15.5876	15.6459	15.6507			9	9	9	10.4	10.4	10.4	116.01	0	57.761	1158000	24	0.881244	0.964312	0.0121539	0.0689173	| transcript=PF3D7_1206200.1 | gene=PF3D7_1206200 | organism=Plasmodium_falciparum_3D7 | gene_product=eukaryotic translation initiation factor 3 subunit C, putative | transcript_product=eukaryotic translation initiation factor 3 subunit C, putative | locat	eukaryotic translation initiation factor 3 subunit C, putative	PF3D7_1206200.1-p1	PF3D7_1206200.1-p1	897
		15.016	15.534	14.9802	15.9505	14.8065	14.7367			4	4	4	8.9	8.9	8.9	50.81	0	25.112	477200	8	0.978876	0.989611	0.0121768	0.0228775	| transcript=PF3D7_1311400.1 | gene=PF3D7_1311400 | organism=Plasmodium_falciparum_3D7 | gene_product=AP-1 complex subunit mu-1 | transcript_product=AP-1 complex subunit mu-1 | location=Pf3D7_13_v3:487511-488824(+) | protein_length=437 | sequence_SO=chromo	AP-1 complex subunit mu-1	PF3D7_1311400.1-p1	PF3D7_1311400.1-p1	1013
		15.8522	16.2815	16.1884	15.9443	16.2732	16.0673			7	7	7	27.7	27.7	27.7	28.388	0	67.784	1360600	25	0.942448	0.975875	0.0124381	0.0474934	| transcript=PF3D7_0727400.1 | gene=PF3D7_0727400 | organism=Plasmodium_falciparum_3D7 | gene_product=proteasome subunit alpha type-5, putative | transcript_product=proteasome subunit alpha type-5, putative | location=Pf3D7_07_v3:1162710-1163831(+) | prote	proteasome subunit alpha type-5, putative	PF3D7_0727400.1-p1	PF3D7_0727400.1-p1	490
		14.5387	15.6807	15.5366	14.62	16.243	14.8508			5	5	5	41.6	41.6	41.6	16.931	0	52.368	636930	15	0.983013	0.988419	0.0140715	0.0195109	| transcript=PF3D7_1434200.1 | gene=PF3D7_1434200 | organism=Plasmodium_falciparum_3D7 | gene_product=calmodulin | transcript_product=calmodulin | location=Pf3D7_14_v3:1368815-1369796(-) | protein_length=149 | sequence_SO=chromosome | SO=protein_coding_gen	calmodulin	PF3D7_1434200.1-p1	PF3D7_1434200.1-p1	1247
		17.5572	17.6789	17.6185	17.3992	17.7679	17.643			9	9	9	53	53	53	20.912	0	198.28	6456400	60	0.902865	0.964979	0.0147915	0.069181	| transcript=PF3D7_1020900.1 | gene=PF3D7_1020900 | organism=Plasmodium_falciparum_3D7 | gene_product=ADP-ribosylation factor 1 | transcript_product=ADP-ribosylation factor 1 | location=Pf3D7_10_v3:845086-846192(-) | protein_length=181 | sequence_SO=chromo	ADP-ribosylation factor 1	PF3D7_1020900.1-p1	PF3D7_1020900.1-p1	713
		15.6243	15.5874	15.1863	15.4083	15.3899	15.5541			9	9	9	24.7	24.7	24.7	44.669	0	86.258	1565300	38	0.923717	0.965291	0.0152454	0.0610874	| transcript=PF3D7_0629200.1 | gene=PF3D7_0629200 | organism=Plasmodium_falciparum_3D7 | gene_product=DnaJ protein, putative | transcript_product=DnaJ protein, putative | location=Pf3D7_06_v3:1199853-1200995(-) | protein_length=380 | sequence_SO=chromosome	DnaJ protein, putative	PF3D7_0629200.1-p1	PF3D7_0629200.1-p1	435
		16.3683	16.2899	16.0175	16.2617	16.1463	16.22			33	33	33	17.2	17.2	17.2	264.91	0	323.31	5011400	131	0.893508	0.963613	0.0159047	0.0751848	| transcript=PF3D7_0703500.1 | gene=PF3D7_0703500 | organism=Plasmodium_falciparum_3D7 | gene_product=erythrocyte membrane-associated antigen | transcript_product=erythrocyte membrane-associated antigen | location=Pf3D7_07_v3:135606-142505(+) | protein_len	erythrocyte membrane-associated antigen	PF3D7_0703500.1-p1	PF3D7_0703500.1-p1	440
		17.9192	17.946	18.0824	17.5105	18.3116	18.0758			15	15	15	38.7	38.7	38.7	42.465	0	190.4	14130000	97	0.948895	0.9754	0.0165742	0.0483208	| transcript=PF3D7_1029600.1 | gene=PF3D7_1029600 | organism=Plasmodium_falciparum_3D7 | gene_product=adenosine deaminase | transcript_product=adenosine deaminase | location=Pf3D7_10_v3:1206302-1207405(+) | protein_length=367 | sequence_SO=chromosome | SO=	adenosine deaminase	PF3D7_1029600.1-p1	PF3D7_1029600.1-p1	729
		15.3275	15.7593	15.1891	15.3637	15.4367	15.4187			10	10	9	26	26	20.4	46.801	0	71.627	955590	27	0.918098	0.965517	0.0189511	0.0693902	| transcript=PF3D7_1030500.1 | gene=PF3D7_1030500 | organism=Plasmodium_falciparum_3D7 | gene_product=26S proteasome regulatory subunit RPN9, putative | transcript_product=26S proteasome regulatory subunit RPN9, putative | location=Pf3D7_10_v3:1244215-1245	26S proteasome regulatory subunit RPN9, putative	PF3D7_1030500.1-p1	PF3D7_1030500.1-p1	731
		13.049	12.9913	13.155	13.3246	13.3665	12.4424			3	3	3	3.1	3.1	3.1	133.69	0	19.522	80142	4	0.94945	0.974192	0.0205812	0.0508093	| transcript=PF3D7_0817700.1 | gene=PF3D7_0817700 | organism=Plasmodium_falciparum_3D7 | gene_product=rhoptry neck protein 5 | transcript_product=rhoptry neck protein 5 | location=Pf3D7_08_v3:805797-813465(-) | protein_length=1156 | sequence_SO=chromosome	rhoptry neck protein 5	PF3D7_0817700.1-p1	PF3D7_0817700.1-p1	542
		15.1799	14.9505	14.96	15.1236	14.8398	15.0607			5	5	5	25.3	25.3	25.3	28.255	0	36.778	517070	16	0.855909	0.94478	0.022097	0.103196	| transcript=PF3D7_1301700.1 | gene=PF3D7_1301700 | organism=Plasmodium_falciparum_3D7 | gene_product=CX3CL1-binding protein 2 | transcript_product=CX3CL1-binding protein 2 | location=Pf3D7_13_v3:99548-100521(+) | protein_length=245 | sequence_SO=chromosom	CX3CL1-binding protein 2	PF3D7_1301700.1-p1	PF3D7_1301700.1-p1	993
		16.05	16.1919	16.534	16.0397	16.6722	15.9912			7	7	7	26.1	26.1	26.1	33.268	0	68.541	1541100	29	0.930684	0.963422	0.0242761	0.0670242	| transcript=PF3D7_1226300.1 | gene=PF3D7_1226300 | organism=Plasmodium_falciparum_3D7 | gene_product=haloacid dehalogenase-like hydrolase, putative | transcript_product=haloacid dehalogenase-like hydrolase, putative | location=Pf3D7_12_v3:1065796-1066683(	haloacid dehalogenase-like hydrolase, putative	PF3D7_1226300.1-p1	PF3D7_1226300.1-p1	939
		15.0355	14.733	15.0532	14.6769	15.2511	14.8194			2	2	2	9.3	9.3	9.3	24.752	0.0026978	11.639	365690	5	0.908153	0.959224	0.0247533	0.0821014	| transcript=PF3D7_1320600.1 | gene=PF3D7_1320600 | organism=Plasmodium_falciparum_3D7 | gene_product=ras-related protein Rab-11A | transcript_product=ras-related protein Rab-11A | location=Pf3D7_13_v3:847090-848383(+) | protein_length=216 | sequence_SO=ch	ras-related protein Rab-11A	PF3D7_1320600.1-p1	PF3D7_1320600.1-p1	1033
		13.7202	13.4372	13.9516	13.2468	13.908	13.876			2	2	2	7.2	7.2	7.2	33.092	0.0019455	12.896	104620	6	0.925482	0.963921	0.0260499	0.0720322	| transcript=PF3D7_0808400.1 | gene=PF3D7_0808400 | organism=Plasmodium_falciparum_3D7 | gene_product=coatomer subunit epsilon, putative | transcript_product=coatomer subunit epsilon, putative | location=Pf3D7_08_v3:423527-424536(+) | protein_length=278 |	coatomer subunit epsilon, putative	PF3D7_0808400.1-p1	PF3D7_0808400.1-p1	517
		NaN	14.018	12.0048	NaN	12.8437	NaN			2	2	2	5	5	5	56.652	0.0020325	14.034	53941	3	0.976595	0.988725	0.0262521	0.0278964	| transcript=PF3D7_1351600.1 | gene=PF3D7_1351600 | organism=Plasmodium_falciparum_3D7 | gene_product=glycerol kinase | transcript_product=glycerol kinase | location=Pf3D7_13_v3:2055216-2056721(+) | protein_length=501 | sequence_SO=chromosome | SO=protein_	glycerol kinase	PF3D7_1351600.1-p1	PF3D7_1351600.1-p1	1107
		14.1091	13.7591	13.708	13.6935	13.8007	14.001			2	2	2	2.4	2.4	2.4	131.7	0	30.457	138550	7	0.870121	0.944712	0.027002	0.105912	| transcript=PF3D7_1004300.1 | gene=PF3D7_1004300 | organism=Plasmodium_falciparum_3D7 | gene_product=E3 ubiquitin-protein ligase, putative | transcript_product=E3 ubiquitin-protein ligase, putative | location=Pf3D7_10_v3:199452-202844(-) | protein_length=	E3 ubiquitin-protein ligase, putative	PF3D7_1004300.1-p1	PF3D7_1004300.1-p1	673
		13.3939	13.1259	13.4569	13.4463	13.0359	13.4108			2	2	2	2.1	2.1	2.1	114.23	0.0019763	13.152	96370	2	0.874755	0.944767	0.0278734	0.104811	| transcript=PF3D7_0914000.1 | gene=PF3D7_0914000 | organism=Plasmodium_falciparum_3D7 | gene_product=pseudouridylate synthase, putative | transcript_product=pseudouridylate synthase, putative | location=Pf3D7_09_v3:597694-600561(+) | protein_length=955 |	pseudouridylate synthase, putative	PF3D7_0914000.1-p1	PF3D7_0914000.1-p1	609
		16.2529	15.9807	15.9681	15.9608	16.0508	16.1057			6	6	6	8.3	8.3	8.3	116.53	0	57.299	780300	29	0.796523	0.928068	0.0281254	0.139194	| transcript=PF3D7_0922400.1 | gene=PF3D7_0922400 | organism=Plasmodium_falciparum_3D7 | gene_product=para-aminobenzoic acid synthetase | transcript_product=para-aminobenzoic acid synthetase | location=Pf3D7_09_v3:908724-912061(+) | protein_length=979 | se	para-aminobenzoic acid synthetase	PF3D7_0922400.1-p1	PF3D7_0922400.1-p1	630
		15.4355	15.4855	15.2703	15.2138	15.4921	15.3994			3	3	3	13.4	13.4	13.4	25.542	0	34.232	674940	12	0.7972	0.927807	0.0287034	0.140348	| transcript=PF3D7_1432700.1 | gene=PF3D7_1432700 | organism=Plasmodium_falciparum_3D7 | gene_product=protein-L-isoaspartate(D-aspartate) O-methyltransferase, putative | transcript_product=protein-L-isoaspartate(D-aspartate) O-methyltransferase, putative |	protein-L-isoaspartate(D-aspartate) O-methyltransferase, putative	PF3D7_1432700.1-p1	PF3D7_1432700.1-p1	1242
		15.6571	15.4822	15.4885	15.3162	15.5526	15.6727			6	6	6	16	16	16	45.142	0	42.158	1027800	25	0.821378	0.928771	0.0287724	0.131159	| transcript=PF3D7_0916700.1 | gene=PF3D7_0916700 | organism=Plasmodium_falciparum_3D7 | gene_product=RNA-binding protein musashi, putative | transcript_product=RNA-binding protein musashi, putative | location=Pf3D7_09_v3:696863-698029(-) | protein_length=	RNA-binding protein musashi, putative	PF3D7_0916700.1-p1	PF3D7_0916700.1-p1	614
		17.4052	17.366	17.4494	17.3892	17.2937	17.447			18	18	18	33.4	33.4	33.4	60.958	0	171.14	6175100	68	0.583748	0.901573	0.0302372	0.20051	| transcript=PF3D7_0214000.1 | gene=PF3D7_0214000 | organism=Plasmodium_falciparum_3D7 | gene_product=T-complex protein 1 subunit theta | transcript_product=T-complex protein 1 subunit theta | location=Pf3D7_02_v3:566121-567894(+) | protein_length=542 | se	T-complex protein 1 subunit theta	PF3D7_0214000.1-p1	PF3D7_0214000.1-p1	168
		15.2338	15.1549	14.9332	15.0269	15.2059	14.9914			13	13	13	22.4	22.4	22.4	76.832	0	93.716	1086000	34	0.785274	0.922627	0.0325743	0.153792	| transcript=PF3D7_1438000.1 | gene=PF3D7_1438000 | organism=Plasmodium_falciparum_3D7 | gene_product=eukaryotic translation initiation factor eIF2A, putative | transcript_product=eukaryotic translation initiation factor eIF2A, putative | location=Pf3D7_14	eukaryotic translation initiation factor eIF2A, putative	PF3D7_1438000.1-p1	PF3D7_1438000.1-p1	1259
		15.4145	15.3522	15.4367	15.2125	15.4866	15.4054			3	3	2	45.1	45.1	25.6	9.1418	0.0020899	15.364	522940	2	0.718152	0.911606	0.032987	0.178176	| transcript=PF3D7_1308300.1 | gene=PF3D7_1308300 | organism=Plasmodium_falciparum_3D7 | gene_product=40S ribosomal protein S27 | transcript_product=40S ribosomal protein S27 | location=Pf3D7_13_v3:372260-372646(+) | protein_length=82 | sequence_SO=chromos	40S ribosomal protein S27	PF3D7_1308300.1-p1	PF3D7_1308300.1-p1	1005
		18.2085	18.4355	18.3518	18.0657	18.2711	18.5571			1	1	1	1.4	1.4	1.4	81.259	0.0055511	6.8117	2374000	6	0.839171	0.929196	0.034029	0.132327	Lysine decarboxylase OS=Escherichia coli (strain B / BL21-DE3) OX=469008 GN=ECBD_3899 PE=3 SV=1	Lysine decarboxylase OS=Escherichia coli (strain B / BL21-DE3) OX=469008 GN=ECBD_3899 PE=3 SV=1	A0A140NEP4	A0A140NEP4	6
		19.0438	19.1618	19.2977	18.9574	19.1726	19.2702			9	9	9	34.7	34.7	34.7	13.513	0	163.46	8045500	49	0.785402	0.920468	0.0343507	0.157588	| transcript=PF3D7_1003500.1 | gene=PF3D7_1003500 | organism=Plasmodium_falciparum_3D7 | gene_product=40S ribosomal protein S20e, putative | transcript_product=40S ribosomal protein S20e, putative | location=Pf3D7_10_v3:160316-160962(-) | protein_length=11	40S ribosomal protein S20e, putative	PF3D7_1003500.1-p1	PF3D7_1003500.1-p1	669
		16.7748	16.5683	16.3001	16.4816	16.5445	16.5136			12	12	12	32.7	32.7	32.7	41.717	0	139.21	2814700	53	0.815543	0.928288	0.0345313	0.144714	| transcript=PF3D7_1472900.1 | gene=PF3D7_1472900 | organism=Plasmodium_falciparum_3D7 | gene_product=dihydroorotase, putative | transcript_product=dihydroorotase, putative | location=Pf3D7_14_v3:2972978-2974054(+) | protein_length=358 | sequence_SO=chromo	dihydroorotase, putative	PF3D7_1472900.1-p1	PF3D7_1472900.1-p1	1340
		NaN	12.782	11.9383	NaN	12.1544	NaN			1	1	1	2	2	2	69.259	0.004886	7.0796	20336	3	0.94734	0.966924	0.0351585	0.0585753	| transcript=PF3D7_1107100.1 | gene=PF3D7_1107100 | organism=Plasmodium_falciparum_3D7 | gene_product=nucleic acid binding protein, putative | transcript_product=nucleic acid binding protein, putative | location=Pf3D7_11_v3:294151-296979(+) | protein_lengt	nucleic acid binding protein, putative	PF3D7_1107100.1-p1	PF3D7_1107100.1-p1	771
		16.6846	16.6558	16.3215	16.3717	16.4634	16.7212			7	7	7	8.5	8.5	8.5	100.77	0	56.736	1544300	24	0.83336	0.928236	0.0351607	0.137021	| transcript=PF3D7_1466100.1 | gene=PF3D7_1466100 | organism=Plasmodium_falciparum_3D7 | gene_product=protein phosphatase containing kelch-like domains | transcript_product=protein phosphatase containing kelch-like domains | location=Pf3D7_14_v3:2690504-26	protein phosphatase containing kelch-like domains	PF3D7_1466100.1-p1	PF3D7_1466100.1-p1	1322
		14.0705	14.3411	13.6463	13.9933	14.1269	13.8317			2	2	2	3.4	3.4	3.4	61.77	0.0028116	12.244	176740	7	0.87986	0.943711	0.0353438	0.110637	| transcript=PF3D7_0217100.1 | gene=PF3D7_0217100 | organism=Plasmodium_falciparum_3D7 | gene_product=ATP synthase subunit alpha, mitochondrial | transcript_product=ATP synthase subunit alpha, mitochondrial | location=Pf3D7_02_v3:707738-709393(+) | protein	ATP synthase subunit alpha, mitochondrial	PF3D7_0217100.1-p1	PF3D7_0217100.1-p1	173
		17.8316	18.0505	17.5945	17.6287	17.9217	17.8191			14	14	14	50.9	50.9	50.9	34.967	0	100.59	7053200	53	0.831572	0.928097	0.0356763	0.13872	| transcript=PF3D7_1130200.1 | gene=PF3D7_1130200 | organism=Plasmodium_falciparum_3D7 | gene_product=60S ribosomal protein P0 | transcript_product=60S ribosomal protein P0 | location=Pf3D7_11_v3:1165221-1166171(+) | protein_length=316 | sequence_SO=chromo	60S ribosomal protein P0	PF3D7_1130200.1-p1	PF3D7_1130200.1-p1	840
		14.2245	13.9725	13.8026	14.0362	13.8475	14.0078			3	3	3	5.7	5.7	5.7	65.868	0	18.578	201080	5	0.804035	0.921987	0.0360222	0.152712	| transcript=PF3D7_0505200.1 | gene=PF3D7_0505200 | organism=Plasmodium_falciparum_3D7 | gene_product=actin-like protein, putative | transcript_product=actin-like protein, putative | location=Pf3D7_05_v3:230695-232392(+) | protein_length=565 | sequence_SO=	actin-like protein, putative	PF3D7_0505200.1-p1	PF3D7_0505200.1-p1	297
		12.8882	14.0283	13.7977	13.3266	13.5008	13.7754			3	3	3	9.3	9.3	9.3	47.828	0	53.495	198830	13	0.925228	0.962397	0.0371373	0.0787254	| transcript=PF3D7_1434100.1 | gene=PF3D7_1434100 | organism=Plasmodium_falciparum_3D7 | gene_product=queuine tRNA-ribosyltransferase, putative | transcript_product=queuine tRNA-ribosyltransferase, putative | location=Pf3D7_14_v3:1366979-1368202(+) | prote	queuine tRNA-ribosyltransferase, putative	PF3D7_1434100.1-p1	PF3D7_1434100.1-p1	1246
		17.3477	17.1331	17.0995	17.1016	17.1674	17.1982			6	6	6	19.5	19.5	19.5	36.413	0	52.861	2733400	39	0.672582	0.901704	0.0376816	0.206157	| transcript=PF3D7_0831400.1 | gene=PF3D7_0831400 | organism=Plasmodium_falciparum_3D7 | gene_product=Plasmodium exported protein, unknown function | transcript_product=Plasmodium exported protein, unknown function | location=Pf3D7_08_v3:1344405-1345487(-)	Plasmodium exported protein, unknown function	PF3D7_0831400.1-p1	PF3D7_0831400.1-p1	572
		13.2812	13.1911	13.3939	13.4077	12.8213	13.5179			1	1	1	1.6	1.6	1.6	73.865	0.0054517	6.5979	87932	3	0.867726	0.93341	0.039765	0.122731	| transcript=PF3D7_1317600.1 | gene=PF3D7_1317600 | organism=Plasmodium_falciparum_3D7 | gene_product=conserved Plasmodium protein, unknown function | transcript_product=conserved Plasmodium protein, unknown function | location=Pf3D7_13_v3:735538-738068(+)	conserved Plasmodium protein, unknown function	PF3D7_1317600.1-p1	PF3D7_1317600.1-p1	1029
		16.4933	17.1911	16.9707	16.6046	16.776	17.1505			2	2	2	18	18	18	14.993	0.0020855	15.094	973880	8	0.881953	0.941619	0.041378	0.114453	| transcript=PF3D7_1331800.1 | gene=PF3D7_1331800 | organism=Plasmodium_falciparum_3D7 | gene_product=60S ribosomal protein L23, putative | transcript_product=60S ribosomal protein L23, putative | location=Pf3D7_13_v3:1324012-1324802(+) | protein_length=13	60S ribosomal protein L23, putative	PF3D7_1331800.1-p1	PF3D7_1331800.1-p1	1056
		11.8372	12.9188	11.7414	11.7571	11.932	12.6797			2	2	2	1.9	1.9	1.9	169.34	0.002004	13.446	39929	2	0.931943	0.963127	0.0428839	0.075001	| transcript=PF3D7_1466900.1 | gene=PF3D7_1466900 | organism=Plasmodium_falciparum_3D7 | gene_product=conserved Plasmodium protein, unknown function | transcript_product=conserved Plasmodium protein, unknown function | location=Pf3D7_14_v3:2736908-2741325(	conserved Plasmodium protein, unknown function	PF3D7_1466900.1-p1	PF3D7_1466900.1-p1	1325
		18.3415	18.4314	18.4443	18.2898	18.3909	18.4054			24	24	24	31.8	31.8	31.8	70.497	0	323.31	18775000	149	0.420512	0.858774	0.0436338	0.293526	| transcript=PF3D7_0211800.1 | gene=PF3D7_0211800 | organism=Plasmodium_falciparum_3D7 | gene_product=asparagine--tRNA ligase | transcript_product=asparagine--tRNA ligase | location=Pf3D7_02_v3:475242-477074(+) | protein_length=610 | sequence_SO=chromosome	asparagine--tRNA ligase	PF3D7_0211800.1-p1;A0A140N8Q9	PF3D7_0211800.1-p1	163
		12.9942	13.1476	12.9643	12.9021	13.0044	13.0675			4	4	4	5.8	5.8	5.8	97.789	0	26.109	114400	7	0.586158	0.879623	0.0440149	0.252313	| transcript=PF3D7_0611400.1 | gene=PF3D7_0611400 | organism=Plasmodium_falciparum_3D7 | gene_product=SWI/SNF-related matrix-associated actin-dependent regulator of chromatin | transcript_product=SWI/SNF-related matrix-associated actin-dependent regulator	SWI/SNF-related matrix-associated actin-dependent regulator of chromatin	PF3D7_0611400.1-p1	PF3D7_0611400.1-p1	394
		15.3101	15.5492	15.0944	15.1843	15.2301	15.4032			6	6	6	9.2	9.2	9.2	90.782	0	125.76	858840	32	0.773416	0.910425	0.0453701	0.183477	| transcript=PF3D7_0629400.1 | gene=PF3D7_0629400 | organism=Plasmodium_falciparum_3D7 | gene_product=polyadenylate-binding protein 3, putative | transcript_product=polyadenylate-binding protein 3, putative | location=Pf3D7_06_v3:1210420-1212762(+) | prote	polyadenylate-binding protein 3, putative	PF3D7_0629400.1-p1	PF3D7_0629400.1-p1	436
		16.2808	16.4247	16.499	16.1757	16.394	16.4972			10	10	10	39.6	39.6	39.6	25.322	0	61.553	1898500	33	0.709132	0.899272	0.0458285	0.213777	| transcript=PF3D7_1010600.1 | gene=PF3D7_1010600 | organism=Plasmodium_falciparum_3D7 | gene_product=eukaryotic translation initiation factor 2 subunit beta | transcript_product=eukaryotic translation initiation factor 2 subunit beta | location=Pf3D7_10_v	eukaryotic translation initiation factor 2 subunit beta	PF3D7_1010600.1-p1	PF3D7_1010600.1-p1	688
		14.4621	14.8179	15.3837	15.0154	15.0524	14.4576			5	5	5	13.2	13.2	13.2	35.386	0	40.164	451250	12	0.89576	0.945096	0.0460745	0.107109	| transcript=PF3D7_0823900.1 | gene=PF3D7_0823900 | organism=Plasmodium_falciparum_3D7 | gene_product=dicarboxylate/tricarboxylate carrier | transcript_product=dicarboxylate/tricarboxylate carrier | location=Pf3D7_08_v3:1047551-1048507(+) | protein_length=	dicarboxylate/tricarboxylate carrier	PF3D7_0823900.1-p1	PF3D7_0823900.1-p1	562
		14.047	14.21	13.7913	13.948	14.1474	13.8107			3	3	3	4.5	4.5	4.5	62.881	0	17.468	228530	8	0.776756	0.909854	0.0473909	0.184953	| transcript=PF3D7_1123400.1 | gene=PF3D7_1123400 | organism=Plasmodium_falciparum_3D7 | gene_product=eukaryotic peptide chain release factor GTP-binding subunit, putative | transcript_product=eukaryotic peptide chain release factor GTP-binding subunit, pu	eukaryotic peptide chain release factor GTP-binding subunit, putative	PF3D7_1123400.1-p1	PF3D7_1123400.1-p1	817
		13.9867	14.0403	13.3181	14.1797	13.9582	13.0612			4	4	4	2.1	2.1	2.1	296.45	0	36.186	232490	18	0.91189	0.951415	0.0487073	0.0948711	| transcript=PF3D7_0419400.1 | gene=PF3D7_0419400 | organism=Plasmodium_falciparum_3D7 | gene_product=conserved Plasmodium protein, unknown function | transcript_product=conserved Plasmodium protein, unknown function | location=Pf3D7_04_v3:857998-865957(+)	conserved Plasmodium protein, unknown function	PF3D7_0419400.1-p1	PF3D7_0419400.1-p1	278
		19.4949	19.7452	19.6685	19.4185	19.775	19.5685			52	52	52	55.4	55.4	55.4	72.387	0	323.31	78295000	370	0.720271	0.899856	0.0488656	0.215139	| transcript=PF3D7_0917900.1 | gene=PF3D7_0917900 | organism=Plasmodium_falciparum_3D7 | gene_product=heat shock protein 70 | transcript_product=heat shock protein 70 | location=Pf3D7_09_v3:737985-740276(+) | protein_length=652 | sequence_SO=chromosome | S	heat shock protein 70	PF3D7_0917900.1-p1;A0A140NFV3	PF3D7_0917900.1-p1	617
		15.0755	15.8749	15.6241	15.4476	15.6832	15.2947			13	13	13	14.2	14.2	14.2	96.373	0	107.41	1669400	44	0.858807	0.928621	0.0496362	0.137229	| transcript=PF3D7_1145400.1 | gene=PF3D7_1145400 | organism=Plasmodium_falciparum_3D7 | gene_product=dynamin-like protein | transcript_product=dynamin-like protein | location=Pf3D7_11_v3:1800544-1803550(-) | protein_length=837 | sequence_SO=chromosome | S	dynamin-like protein	PF3D7_1145400.1-p1	PF3D7_1145400.1-p1	879
		NaN	13.7429	13.8268	NaN	14.4951	NaN			1	1	1	54.7	54.7	54.7	62.946	0.0054988	6.7229	68562	1	0.959369	0.975471	0.0504173	0.0489456	| transcript=PF3D7_1035200.1 | gene=PF3D7_1035200 | organism=Plasmodium_falciparum_3D7 | gene_product=S-antigen | transcript_product=S-antigen | location=Pf3D7_10_v3:1394839-1396596(+) | protein_length=585 | sequence_SO=chromosome | SO=protein_coding_gene	S-antigen	PF3D7_1035200.1-p1	PF3D7_1035200.1-p1	748
		12.6687	13.1051	13.0146	12.9349	12.8331	12.8652			1	1	1	1.3	1.3	1.3	110.62	0.0041806	7.8771	55506	4	0.723905	0.896987	0.0516809	0.218673	| transcript=PF3D7_1453000.1 | gene=PF3D7_1453000 | organism=Plasmodium_falciparum_3D7 | gene_product=conserved Plasmodium protein, unknown function | transcript_product=conserved Plasmodium protein, unknown function | location=Pf3D7_14_v3:2173027-2175822(	conserved Plasmodium protein, unknown function	PF3D7_1453000.1-p1	PF3D7_1453000.1-p1	1293
		16.4771	16.3971	16.3894	16.4614	16.3387	16.3002			11	11	11	22.3	22.3	22.3	34.129	0	69.146	1564400	27	0.387013	0.831008	0.0544478	0.348719	| transcript=PF3D7_1407100.1 | gene=PF3D7_1407100 | organism=Plasmodium_falciparum_3D7 | gene_product=rRNA 2-O-methyltransferase fibrillarin, putative | transcript_product=rRNA 2-O-methyltransferase fibrillarin, putative | location=Pf3D7_14_v3:258746-259	rRNA 2-O-methyltransferase fibrillarin, putative	PF3D7_1407100.1-p1	PF3D7_1407100.1-p1	1170
		16.984	17.1158	17.0797	16.8265	17.0792	17.1019			19	19	19	30.6	30.6	30.6	60.662	0	188.92	4106400	69	0.584741	0.86083	0.0573489	0.291677	| transcript=PF3D7_1229500.1 | gene=PF3D7_1229500 | organism=Plasmodium_falciparum_3D7 | gene_product=T-complex protein 1 subunit gamma | transcript_product=T-complex protein 1 subunit gamma | location=Pf3D7_12_v3:1211788-1213563(+) | protein_length=542 |	T-complex protein 1 subunit gamma	PF3D7_1229500.1-p1	PF3D7_1229500.1-p1	947
		16.1773	16.3319	15.8565	16.0162	16.1606	16.016			11	11	11	21.3	21.3	21.3	60.657	0	130.69	3412100	53	0.717051	0.890434	0.0576118	0.232233	| transcript=PF3D7_1422800.1 | gene=PF3D7_1422800 | organism=Plasmodium_falciparum_3D7 | gene_product=actin-related protein ARP4 | transcript_product=actin-related protein ARP4 | location=Pf3D7_14_v3:918429-919997(-) | protein_length=522 | sequence_SO=chro	actin-related protein ARP4	PF3D7_1422800.1-p1	PF3D7_1422800.1-p1	1222
		18.102	18.3265	18.6452	18.3055	18.3894	18.2001			11	11	11	32.4	32.4	32.4	33.411	0	113.37	9652300	56	0.739102	0.895477	0.0595709	0.22324	| transcript=PF3D7_1471100.1 | gene=PF3D7_1471100 | organism=Plasmodium_falciparum_3D7 | gene_product=exported protein 2 | transcript_product=exported protein 2 | location=Pf3D7_14_v3:2905163-2906565(-) | protein_length=287 | sequence_SO=chromosome | SO=pr	exported protein 2	PF3D7_1471100.1-p1	PF3D7_1471100.1-p1	1337
		16.9874	17.1585	17.0464	16.9178	17.123	16.9705			13	13	12	28	28	25.3	49.545	0	198.08	3619600	55	0.489719	0.840138	0.0603269	0.336263	| transcript=PF3D7_1248900.1 | gene=PF3D7_1248900 | organism=Plasmodium_falciparum_3D7 | gene_product=26S protease regulatory subunit 8, putative | transcript_product=26S protease regulatory subunit 8, putative | location=Pf3D7_12_v3:2002723-2004030(-) | p	26S protease regulatory subunit 8, putative	PF3D7_1248900.1-p1	PF3D7_1248900.1-p1	986
		14.1482	14.2404	13.8254	14.6383	14.2735	13.1187			4	4	4	13.6	13.6	13.6	41.547	0	25.02	222400	10	0.903741	0.945007	0.0611734	0.10639	| transcript=PF3D7_0927900.1 | gene=PF3D7_0927900 | organism=Plasmodium_falciparum_3D7 | gene_product=phosphatidylserine decarboxylase | transcript_product=phosphatidylserine decarboxylase | location=Pf3D7_09_v3:1131074-1132135(-) | protein_length=353 | se	phosphatidylserine decarboxylase	PF3D7_0927900.1-p1	PF3D7_0927900.1-p1	644
		19.4068	19.4243	19.4935	19.3289	19.3992	19.41			34	34	34	38.1	38.1	38.1	93.522	0	323.31	57774000	199	0.165669	0.775442	0.062156	0.454659	| transcript=PF3D7_1451100.1 | gene=PF3D7_1451100 | organism=Plasmodium_falciparum_3D7 | gene_product=elongation factor 2 | transcript_product=elongation factor 2 | location=Pf3D7_14_v3:2090902-2093400(+) | protein_length=832 | sequence_SO=chromosome | SO=	elongation factor 2	PF3D7_1451100.1-p1	PF3D7_1451100.1-p1	1288
		15.7399	15.8533	15.9619	15.7512	15.7693	15.8478			21	21	21	13.5	13.5	13.5	165.13	0	147.6	3389800	71	0.427525	0.822181	0.0622864	0.365084	| transcript=PF3D7_1367700.1 | gene=PF3D7_1367700 | organism=Plasmodium_falciparum_3D7 | gene_product=alanine--tRNA ligase | transcript_product=alanine--tRNA ligase | location=Pf3D7_13_v3:2695655-2699881(+) | protein_length=1408 | sequence_SO=chromosome |	alanine--tRNA ligase	PF3D7_1367700.1-p1	PF3D7_1367700.1-p1	1153
		16.6446	16.3764	16.2361	16.262	16.5311	16.2712			7	7	7	24.6	24.6	24.6	36.595	0	76.029	2572200	40	0.688137	0.879663	0.0642478	0.258244	| transcript=PF3D7_1129000.1 | gene=PF3D7_1129000 | organism=Plasmodium_falciparum_3D7 | gene_product=spermidine synthase | transcript_product=spermidine synthase | location=Pf3D7_11_v3:1121930-1123377(+) | protein_length=321 | sequence_SO=chromosome | SO=	spermidine synthase	PF3D7_1129000.1-p1	PF3D7_1129000.1-p1	833
		14.7645	14.6609	14.8879	15.0267	14.6337	14.4601			7	7	7	11.5	11.5	11.5	70.269	0	54.221	623520	20	0.739119	0.89172	0.064257	0.229502	| transcript=PF3D7_1368200.1 | gene=PF3D7_1368200 | organism=Plasmodium_falciparum_3D7 | gene_product=ABC transporter E family member 1, putative | transcript_product=ABC transporter E family member 1, putative | location=Pf3D7_13_v3:2713463-2715436(-) | p	ABC transporter E family member 1, putative	PF3D7_1368200.1-p1	PF3D7_1368200.1-p1	1155
		14.446	14.4998	14.3902	14.3151	14.527	14.3			7	7	7	4	4	4	231.32	0	49.011	647670	23	0.463797	0.826316	0.0646019	0.359226	| transcript=PF3D7_1248700.1 | gene=PF3D7_1248700 | organism=Plasmodium_falciparum_3D7 | gene_product=conserved protein, unknown function | transcript_product=conserved protein, unknown function | location=Pf3D7_12_v3:1994775-2000744(+) | protein_length=19	conserved protein, unknown function	PF3D7_1248700.1-p1	PF3D7_1248700.1-p1	985
		14.0736	14.5775	14.1266	13.8037	14.7077	14.0707			4	4	4	5.5	5.5	5.5	106.46	0	43.45	215180	9	0.844805	0.920192	0.0651833	0.158144	| transcript=PF3D7_0907400.1 | gene=PF3D7_0907400 | organism=Plasmodium_falciparum_3D7 | gene_product=ATP-dependent protease ATPase subunit ClpY | transcript_product=ATP-dependent protease ATPase subunit ClpY | location=Pf3D7_09_v3:351955-354723(-) | prote	ATP-dependent protease ATPase subunit ClpY	PF3D7_0907400.1-p1	PF3D7_0907400.1-p1	591
		15.5467	15.2278	15.0755	15.1876	15.3877	15.0751			4	4	4	23.4	23.4	23.4	24.792	0	46.774	675870	19	0.709478	0.880555	0.066522	0.249865	| transcript=PF3D7_0721400.1 | gene=PF3D7_0721400 | organism=Plasmodium_falciparum_3D7 | gene_product=rhoptry protein, putative | transcript_product=rhoptry protein, putative | location=Pf3D7_07_v3:926692-928028(+) | protein_length=214 | sequence_SO=chromo	rhoptry protein, putative	PF3D7_0721400.1-p1	PF3D7_0721400.1-p1	475
		13.3637	13.7645	13.5204	13.4111	13.3393	13.6982			3	3	3	6.2	6.2	6.2	53.576	0	17.472	149440	5	0.698407	0.878	0.0666615	0.256349	| transcript=PF3D7_0603100.1 | gene=PF3D7_0603100 | organism=Plasmodium_falciparum_3D7 | gene_product=RNA-binding protein, putative | transcript_product=RNA-binding protein, putative | location=Pf3D7_06_v3:125458-126816(-) | protein_length=452 | sequence_S	RNA-binding protein, putative	PF3D7_0603100.1-p1	PF3D7_0603100.1-p1	375
		13.4371	13.9789	13.6883	13.7496	13.7397	13.4144			3	3	3	5.7	5.7	5.7	66.511	0	27.948	213290	10	0.744429	0.890867	0.0668631	0.229469	| transcript=PF3D7_1329300.1 | gene=PF3D7_1329300 | organism=Plasmodium_falciparum_3D7 | gene_product=chromatin assembly factor 1 subunit B, putative | transcript_product=chromatin assembly factor 1 subunit B, putative | location=Pf3D7_13_v3:1239486-124123	chromatin assembly factor 1 subunit B, putative	PF3D7_1329300.1-p1	PF3D7_1329300.1-p1	1051
		13.8613	13.8129	13.6436	13.5882	14.0725	13.456			6	6	6	8.5	8.5	8.5	107	0	42.173	278700	13	0.752751	0.895201	0.067036	0.224454	| transcript=PF3D7_1443900.1 | gene=PF3D7_1443900 | organism=Plasmodium_falciparum_3D7 | gene_product=heat shock protein 90, putative | transcript_product=heat shock protein 90, putative | location=Pf3D7_14_v3:1797288-1800071(+) | protein_length=927 | sequ	heat shock protein 90, putative	PF3D7_1443900.1-p1	PF3D7_1443900.1-p1	1275
		19.4799	19.476	19.3083	19.3791	19.2635	19.4172			23	23	23	43.8	43.8	43.8	55.261	0	323.31	32736000	121	0.403855	0.805249	0.0681076	0.393604	| transcript=PF3D7_0624000.1 | gene=PF3D7_0624000 | organism=Plasmodium_falciparum_3D7 | gene_product=hexokinase | transcript_product=hexokinase | location=Pf3D7_06_v3:981066-982547(+) | protein_length=493 | sequence_SO=chromosome | SO=protein_coding_gene	hexokinase	PF3D7_0624000.1-p1	PF3D7_0624000.1-p1	423
		14.0005	14.1592	13.7966	13.8688	14.1401	13.7418			8	8	8	3.2	3.2	3.2	373.16	0	58.242	427660	14	0.685896	0.875491	0.0685406	0.26617	| transcript=PF3D7_0726500.1 | gene=PF3D7_0726500 | organism=Plasmodium_falciparum_3D7 | gene_product=ubiquitin carboxyl-terminal hydrolase, putative | transcript_product=ubiquitin carboxyl-terminal hydrolase, putative | location=Pf3D7_07_v3:1126556-113657	ubiquitin carboxyl-terminal hydrolase, putative	PF3D7_0726500.1-p1	PF3D7_0726500.1-p1	488
		12.1834	13.188	12.7018	12.986	12.3914	12.4884			2	2	2	9.8	9.8	9.8	51.375	0.0020284	13.924	57172	4	0.850438	0.922188	0.0690921	0.155759	| transcript=PF3D7_0925700.1 | gene=PF3D7_0925700 | organism=Plasmodium_falciparum_3D7 | gene_product=histone deacetylase 1 | transcript_product=histone deacetylase 1 | location=Pf3D7_09_v3:1028661-1030010(-) | protein_length=449 | sequence_SO=chromosome |	histone deacetylase 1	PF3D7_0925700.1-p1	PF3D7_0925700.1-p1	639
		21.0247	20.9375	20.5082	20.7138	20.6619	20.8869			24	24	24	49.5	49.5	49.5	55.66	0	323.31	102240000	204	0.710124	0.879809	0.0692635	0.253253	| transcript=PF3D7_0626800.1 | gene=PF3D7_0626800 | organism=Plasmodium_falciparum_3D7 | gene_product=pyruvate kinase | transcript_product=pyruvate kinase | location=Pf3D7_06_v3:1078995-1081320(+) | protein_length=511 | sequence_SO=chromosome | SO=protein_	pyruvate kinase	PF3D7_0626800.1-p1	PF3D7_0626800.1-p1	428
		17.0754	17.1704	17.083	16.9939	17.0159	17.1108			15	15	15	26.1	26.1	26.1	60.26	0	120.86	5516900	68	0.214743	0.764213	0.0693525	0.471521	| transcript=PF3D7_1132200.1 | gene=PF3D7_1132200 | organism=Plasmodium_falciparum_3D7 | gene_product=T-complex protein 1 subunit alpha | transcript_product=T-complex protein 1 subunit alpha | location=Pf3D7_11_v3:1248310-1250232(-) | protein_length=544 |	T-complex protein 1 subunit alpha	PF3D7_1132200.1-p1	PF3D7_1132200.1-p1	845
		18.031	18.1412	17.9792	18.4325	18.0981	17.4067			3	3	3	1.7	1.7	1.7	214.67	0	17.339	2433700	6	0.826838	0.912937	0.0714016	0.175957	| transcript=PF3D7_1130700.1 | gene=PF3D7_1130700 | organism=Plasmodium_falciparum_3D7 | gene_product=structural maintenance of chromosomes protein 1, putative | transcript_product=structural maintenance of chromosomes protein 1, putative | location=Pf3D7_	structural maintenance of chromosomes protein 1, putative	PF3D7_1130700.1-p1	PF3D7_1130700.1-p1	843
		17.7649	17.6683	17.9453	18.0678	17.6177	17.4748			7	7	7	9.7	9.7	9.7	65.778	0	47.259	2011100	23	0.729659	0.88142	0.0727482	0.245566	| transcript=PF3D7_1029200.1 | gene=PF3D7_1029200 | organism=Plasmodium_falciparum_3D7 | gene_product=WD repeat-containing protein, putative | transcript_product=WD repeat-containing protein, putative | location=Pf3D7_10_v3:1195677-1197344(+) | protein_len	WD repeat-containing protein, putative	PF3D7_1029200.1-p1	PF3D7_1029200.1-p1	728
		NaN	14.2202	14.8821	12.9566	13.9577	13.7633			2	2	2	10.1	10.1	10.1	23.333	0.0027778	12.061	181290	6	0.944686	0.964247	0.0729065	0.0670461	| transcript=PF3D7_0618200.1 | gene=PF3D7_0618200 | organism=Plasmodium_falciparum_3D7 | gene_product=conserved protein, unknown function | transcript_product=conserved protein, unknown function | location=Pf3D7_06_v3:764667-765492(-) | protein_length=199	conserved protein, unknown function	PF3D7_0618200.1-p1	PF3D7_0618200.1-p1	408
		15.4466	15.7155	15.6952	15.5502	15.6828	15.4032			12	12	12	10.2	10.2	10.2	143	0	102.3	1554900	31	0.567257	0.840331	0.0736548	0.337412	| transcript=PF3D7_1315900.1 | gene=PF3D7_1315900 | organism=Plasmodium_falciparum_3D7 | gene_product=exportin-T, putative | transcript_product=exportin-T, putative | location=Pf3D7_13_v3:663741-667929(+) | protein_length=1232 | sequence_SO=chromosome | SO	exportin-T, putative	PF3D7_1315900.1-p1	PF3D7_1315900.1-p1	1023
		13.168	14.0315	13.57	13.6012	13.6686	13.2766			3	3	3	2.6	2.6	2.6	159.36	0	18.163	137050	3	0.801771	0.900741	0.0743834	0.197153	| transcript=PF3D7_0621100.1 | gene=PF3D7_0621100 | organism=Plasmodium_falciparum_3D7 | gene_product=conserved Plasmodium protein, unknown function | transcript_product=conserved Plasmodium protein, unknown function | location=Pf3D7_06_v3:865845-869909(-)	conserved Plasmodium protein, unknown function	PF3D7_0621100.1-p1	PF3D7_0621100.1-p1	413
		17.9234	17.889	17.7776	17.7464	17.8392	17.7801			14	14	14	45.3	45.3	45.3	30.586	0	225.71	8783600	68	0.221851	0.751816	0.0747096	0.492529	| transcript=PF3D7_1361900.1 | gene=PF3D7_1361900 | organism=Plasmodium_falciparum_3D7 | gene_product=proliferating cell nuclear antigen 1 | transcript_product=proliferating cell nuclear antigen 1 | location=Pf3D7_13_v3:2482472-2483296(-) | protein_length=	proliferating cell nuclear antigen 1	PF3D7_1361900.1-p1	PF3D7_1361900.1-p1	1138
		17.199	17.0889	17.0399	17.1554	17.0446	16.9029			21	21	21	30.8	30.8	30.8	69.863	0	153.36	8947300	88	0.437052	0.806141	0.074962	0.401055	| transcript=PF3D7_0309500.1 | gene=PF3D7_0309500 | organism=Plasmodium_falciparum_3D7 | gene_product=asparagine synthetase [glutamine-hydrolyzing], putative | transcript_product=asparagine synthetase [glutamine-hydrolyzing], putative | location=Pf3D7_03_v	asparagine synthetase [glutamine-hydrolyzing], putative	PF3D7_0309500.1-p1	PF3D7_0309500.1-p1	213
		17.8573	17.8924	17.783	17.8059	17.5684	17.9328			11	11	11	27.1	27.1	27.1	46.441	0	94.932	4715700	45	0.537026	0.829676	0.0752341	0.355621	| transcript=PF3D7_1442300.1 | gene=PF3D7_1442300 | organism=Plasmodium_falciparum_3D7 | gene_product=tRNA import protein tRIP | transcript_product=tRNA import protein tRIP | location=Pf3D7_14_v3:1712626-1714065(-) | protein_length=402 | sequence_SO=chromo	tRNA import protein tRIP	PF3D7_1442300.1-p1	PF3D7_1442300.1-p1	1271
		15.2902	15.5518	15.7731	15.2015	15.6082	15.5796			19	19	18	33.2	33.2	33	52.98	0	152.68	2564400	66	0.714127	0.8804	0.0752977	0.258375	| transcript=PF3D7_0617200.1 | gene=PF3D7_0617200 | organism=Plasmodium_falciparum_3D7 | gene_product=BFR1 domain-containing protein, putative | transcript_product=BFR1 domain-containing protein, putative | location=Pf3D7_06_v3:717050-718917(+) | protein_l	BFR1 domain-containing protein, putative	PF3D7_0617200.1-p1	PF3D7_0617200.1-p1	404
		NaN	12.289	12.1109	NaN	12.1306	12.5253			2	2	2	0.6	0.6	0.6	453	0.0043706	11.131	30510	2	0.79084	0.901838	0.0764608	0.206833	| transcript=PF3D7_1008100.1 | gene=PF3D7_1008100 | organism=Plasmodium_falciparum_3D7 | gene_product=PHD finger protein PHD1 | transcript_product=PHD finger protein PHD1 | location=Pf3D7_10_v3:331246-342807(+) | protein_length=3853 | sequence_SO=chromosom	PHD finger protein PHD1	PF3D7_1008100.1-p1	PF3D7_1008100.1-p1	681
		16.0889	16.2874	15.9154	15.935	16.007	16.1192			9	9	9	21.2	21.2	21.2	44.666	0	116.4	2569600	38	0.557071	0.832034	0.0768464	0.349147	| transcript=PF3D7_0413600.1 | gene=PF3D7_0413600 | organism=Plasmodium_falciparum_3D7 | gene_product=26S protease regulatory subunit 6B, putative | transcript_product=26S protease regulatory subunit 6B, putative | location=Pf3D7_04_v3:616914-618350(-) | p	26S protease regulatory subunit 6B, putative	PF3D7_0413600.1-p1	PF3D7_0413600.1-p1	265
		11.5063	13.1896	13.6229	NaN	13.4061	13.2048			3	3	3	2.7	2.7	2.7	173.92	0	113.19	90748	7	0.935101	0.962747	0.0771192	0.0779112	| transcript=PF3D7_1110400.1 | gene=PF3D7_1110400 | organism=Plasmodium_falciparum_3D7 | gene_product=RNA-binding protein, putative | transcript_product=RNA-binding protein, putative | location=Pf3D7_11_v3:414797-419556(+) | protein_length=1483 | sequence_	RNA-binding protein, putative	PF3D7_1110400.1-p1	PF3D7_1110400.1-p1	782
		17.3187	16.6959	16.4172	16.5093	16.6694	17.018			16	16	16	33.9	33.9	33.9	45.5	0	182.79	3964300	71	0.810477	0.902299	0.0783469	0.193032	| transcript=PF3D7_0936800.1 | gene=PF3D7_0936800 | organism=Plasmodium_falciparum_3D7 | gene_product=Plasmodium exported protein (PHISTc), unknown function | transcript_product=Plasmodium exported protein (PHISTc), unknown function | location=Pf3D7_09_v3:	Plasmodium exported protein (PHISTc), unknown function	PF3D7_0936800.1-p1	PF3D7_0936800.1-p1	663
		15.2841	15.3637	15.6476	15.324	15.5252	15.2091			5	5	5	21.7	21.7	21.7	27.268	0	40.371	818710	21	0.611944	0.844736	0.0790431	0.324127	| transcript=PF3D7_0518300.1 | gene=PF3D7_0518300 | organism=Plasmodium_falciparum_3D7 | gene_product=proteasome subunit beta type-1, putative | transcript_product=proteasome subunit beta type-1, putative | location=Pf3D7_05_v3:759831-760998(-) | protein_l	proteasome subunit beta type-1, putative	PF3D7_0518300.1-p1	PF3D7_0518300.1-p1	332
		14.0546	13.9275	14.0679	13.6353	14.2001	13.9741			3	3	3	14.2	14.2	14.2	30.89	0	18.435	204840	7	0.662022	0.859024	0.0801643	0.29678	| transcript=PF3D7_1333400.1 | gene=PF3D7_1333400 | organism=Plasmodium_falciparum_3D7 | gene_product=AMMECR1 domain-containing protein, putative | transcript_product=AMMECR1 domain-containing protein, putative | location=Pf3D7_13_v3:1369745-1370799(+) | p	AMMECR1 domain-containing protein, putative	PF3D7_1333400.1-p1	PF3D7_1333400.1-p1	1060
		13.6869	14.0215	14.1009	13.588	13.9749	14.0039			4	4	4	5.3	5.3	5.3	94.403	0	32.601	240260	8	0.683871	0.865551	0.0808678	0.284198	| transcript=PF3D7_1120500.1 | gene=PF3D7_1120500 | organism=Plasmodium_falciparum_3D7 | gene_product=tRNA nucleotidyltransferase, putative | transcript_product=tRNA nucleotidyltransferase, putative | location=Pf3D7_11_v3:772539-775042(+) | protein_length=	tRNA nucleotidyltransferase, putative	PF3D7_1120500.1-p1	PF3D7_1120500.1-p1	812
		15.8285	16.1066	15.6143	15.6147	15.8105	15.8812			7	7	7	20.3	20.3	20.3	37.922	0	47.141	1081300	22	0.645907	0.851157	0.0809943	0.307621	| transcript=PF3D7_0218000.1 | gene=PF3D7_0218000 | organism=Plasmodium_falciparum_3D7 | gene_product=replication factor C subunit 2, putative | transcript_product=replication factor C subunit 2, putative | location=Pf3D7_02_v3:738860-739852(+) | protein_l	replication factor C subunit 2, putative	PF3D7_0218000.1-p1	PF3D7_0218000.1-p1	177
		14.2415	14.3231	14.3811	14.2066	14.2443	14.2479			2	2	2	15.7	15.7	15.7	24.916	0.0020964	15.65	207880	5	0.125219	0.698302	0.0823441	0.577553	| transcript=PF3D7_1147900.1 | gene=PF3D7_1147900 | organism=Plasmodium_falciparum_3D7 | gene_product=peroxisome assembly protein 22, putative | transcript_product=peroxisome assembly protein 22, putative | location=Pf3D7_11_v3:1907055-1907708(-) | protein	peroxisome assembly protein 22, putative	PF3D7_1147900.1-p1	PF3D7_1147900.1-p1	881
		15.0749	15.3247	15.4138	14.8114	15.2868	15.4679			7	7	7	15.4	15.4	15.4	66.039	0	56.854	733010	25	0.727465	0.878724	0.0824343	0.25722	| transcript=PF3D7_1347700.1 | gene=PF3D7_1347700 | organism=Plasmodium_falciparum_3D7 | gene_product=ethanolamine-phosphate cytidylyltransferase | transcript_product=ethanolamine-phosphate cytidylyltransferase | location=Pf3D7_13_v3:1908960-1910885(+) | p	ethanolamine-phosphate cytidylyltransferase	PF3D7_1347700.1-p1	PF3D7_1347700.1-p1	1098
		15.854	15.9201	15.8857	15.7865	15.815	15.8088			15	15	15	18.1	18.1	18.1	112.77	0	155.11	2699300	76	0.0165419	0.637662	0.0831798	0.687702	| transcript=PF3D7_1412100.1 | gene=PF3D7_1412100 | organism=Plasmodium_falciparum_3D7 | gene_product=mini-chromosome maintenance complex-binding protein | transcript_product=mini-chromosome maintenance complex-binding protein | location=Pf3D7_14_v3:484438	mini-chromosome maintenance complex-binding protein	PF3D7_1412100.1-p1	PF3D7_1412100.1-p1	1185
		14.2958	15.1481	14.679	14.8732	14.7022	14.2978			3	3	3	7.6	7.6	7.6	42.357	0	21.892	369790	10	0.794965	0.901367	0.0832583	0.208274	| transcript=PF3D7_0709700.1 | gene=PF3D7_0709700 | organism=Plasmodium_falciparum_3D7 | gene_product=prodrug activation and resistance esterase | transcript_product=prodrug activation and resistance esterase | location=Pf3D7_07_v3:435089-436195(-) | prote	prodrug activation and resistance esterase	PF3D7_0709700.1-p1	PF3D7_0709700.1-p1	456
		16.1492	15.9719	16.1739	15.9508	16.141	15.9532			12	12	12	21.7	21.7	21.7	62.453	0	75.182	1711700	25	0.404701	0.785668	0.0833305	0.439653	| transcript=PF3D7_0717700.1 | gene=PF3D7_0717700 | organism=Plasmodium_falciparum_3D7 | gene_product=serine--tRNA ligase, putative | transcript_product=serine--tRNA ligase, putative | location=Pf3D7_07_v3:764794-766413(-) | protein_length=539 | sequence_S	serine--tRNA ligase, putative	PF3D7_0717700.1-p1	PF3D7_0717700.1-p1	467
		14.7873	15.1381	15.2706	14.9191	15.1244	14.902			11	11	11	9.7	9.7	9.7	139.18	0	155.97	1229000	40	0.631135	0.844209	0.0835231	0.320108	| transcript=PF3D7_0910100.1 | gene=PF3D7_0910100 | organism=Plasmodium_falciparum_3D7 | gene_product=exportin-7, putative | transcript_product=exportin-7, putative | location=Pf3D7_09_v3:456959-461318(-) | protein_length=1198 | sequence_SO=chromosome | SO	exportin-7, putative	PF3D7_0910100.1-p1	PF3D7_0910100.1-p1	596
		14.8729	15.0236	15.1874	14.8525	14.9944	14.9863			2	2	2	1.7	1.7	1.7	136.38	0.0042918	10.769	248040	3	0.457892	0.79552	0.0835562	0.414041	| transcript=PF3D7_1235400.1 | gene=PF3D7_1235400 | organism=Plasmodium_falciparum_3D7 | gene_product=tetQ family GTPase, putative | transcript_product=tetQ family GTPase, putative | location=Pf3D7_12_v3:1476529-1480014(-) | protein_length=1161 | sequence_	tetQ family GTPase, putative	PF3D7_1235400.1-p1;REV__PF3D7_0720700.1-p1	PF3D7_1235400.1-p1;REV__PF3D7_0720700.1-p1	957
		12.3962	12.9246	12.2491	NaN	NaN	12.1658			1	1	1	2.7	2.7	2.7	51.688	0.0042481	9.1937	26434	2	0.807587	0.901382	0.0836811	0.198457	| transcript=PF3D7_0829400.1 | gene=PF3D7_0829400 | organism=Plasmodium_falciparum_3D7 | gene_product=prolyl 4-hydroxylase subunit alpha, putative | transcript_product=prolyl 4-hydroxylase subunit alpha, putative | location=Pf3D7_08_v3:1257716-1259041(-) |	prolyl 4-hydroxylase subunit alpha, putative	PF3D7_0829400.1-p1	PF3D7_0829400.1-p1	571
		16.158	15.914	16.1427	15.8198	15.9703	16.1733			8	8	8	21	21	21	28.379	0	129.23	2020500	29	0.552566	0.823058	0.0837393	0.365168	| transcript=PF3D7_1357900.1 | gene=PF3D7_1357900 | organism=Plasmodium_falciparum_3D7 | gene_product=pyrroline-5-carboxylate reductase, putative | transcript_product=pyrroline-5-carboxylate reductase, putative | location=Pf3D7_13_v3:2295637-2297156(+) | p	pyrroline-5-carboxylate reductase, putative	PF3D7_1357900.1-p1	PF3D7_1357900.1-p1	1123
		15.4644	15.3202	15.264	15.3265	15.2098	15.2604			14	14	14	19.6	19.6	19.6	86.684	0	148.48	1376400	46	0.288208	0.746346	0.0839256	0.497833	| transcript=PF3D7_1037100.1 | gene=PF3D7_1037100 | organism=Plasmodium_falciparum_3D7 | gene_product=pyruvate kinase 2 | transcript_product=pyruvate kinase 2 | location=Pf3D7_10_v3:1469990-1472227(-) | protein_length=745 | sequence_SO=chromosome | SO=prot	pyruvate kinase 2	PF3D7_1037100.1-p1	PF3D7_1037100.1-p1	752
		14.2589	14.5293	14.2161	14.2233	14.1206	14.4054			5	5	5	9.9	9.9	9.9	52.971	0	51.642	417330	15	0.544822	0.82086	0.0850032	0.371803	| transcript=PF3D7_0527600.1 | gene=PF3D7_0527600 | organism=Plasmodium_falciparum_3D7 | gene_product=conserved Plasmodium protein, unknown function | transcript_product=conserved Plasmodium protein, unknown function | location=Pf3D7_05_v3:1145857-1148810(	conserved Plasmodium protein, unknown function	PF3D7_0527600.1-p1	PF3D7_0527600.1-p1	359
		NaN	13.4449	13.3022	NaN	13.3603	13.3442			2	2	2	4.1	4.1	4.1	69.874	0.0028818	12.631	71482	3	0.858327	0.921567	0.0854464	0.155651	| transcript=PF3D7_0616200.1 | gene=PF3D7_0616200 | organism=Plasmodium_falciparum_3D7 | gene_product=kinetochore protein NDC80, putative | transcript_product=kinetochore protein NDC80, putative | location=Pf3D7_06_v3:674118-676375(+) | protein_length=591	kinetochore protein NDC80, putative	PF3D7_0616200.1-p1	PF3D7_0616200.1-p1	401
		15.549	15.4138	15.3799	14.9175	15.6182	15.5481			9	9	9	14.3	14.3	14.3	81.483	0	111.42	1128300	26	0.725011	0.877224	0.086332	0.262628	| transcript=PF3D7_1232100.1 | gene=PF3D7_1232100 | organism=Plasmodium_falciparum_3D7 | gene_product=60 kDa chaperonin | transcript_product=60 kDa chaperonin | location=Pf3D7_12_v3:1328311-1331371(-) | protein_length=718 | sequence_SO=chromosome | SO=prot	60 kDa chaperonin	PF3D7_1232100.1-p1	PF3D7_1232100.1-p1	953
		17.5422	17.5798	17.7558	17.607	17.6153	17.3963			16	16	16	30.8	30.8	30.8	44.22	0	173.32	7179300	60	0.424932	0.786479	0.0863794	0.437753	| transcript=PF3D7_1027800.1 | gene=PF3D7_1027800 | organism=Plasmodium_falciparum_3D7 | gene_product=60S ribosomal protein L3 | transcript_product=60S ribosomal protein L3 | location=Pf3D7_10_v3:1153271-1154431(-) | protein_length=386 | sequence_SO=chromo	60S ribosomal protein L3	PF3D7_1027800.1-p1	PF3D7_1027800.1-p1	726
		16.2384	16.3015	16.3019	16.1931	16.1837	16.2009			10	10	10	20.6	20.6	20.6	46.624	0	312.77	3164600	47	0.0153918	0.630027	0.0879866	0.72304	| transcript=PF3D7_1129200.1 | gene=PF3D7_1129200 | organism=Plasmodium_falciparum_3D7 | gene_product=26S proteasome regulatory subunit RPN7, putative | transcript_product=26S proteasome regulatory subunit RPN7, putative | location=Pf3D7_11_v3:1128774-1130	26S proteasome regulatory subunit RPN7, putative	PF3D7_1129200.1-p1	PF3D7_1129200.1-p1	835
		15.6526	15.2864	15.2983	15.403	15.1872	15.3784			19	19	19	22.5	22.5	22.5	108.53	0	147.83	2390400	73	0.551926	0.817771	0.0896149	0.376285	| transcript=PF3D7_1331700.1 | gene=PF3D7_1331700 | organism=Plasmodium_falciparum_3D7 | gene_product=glutamine--tRNA ligase, putative | transcript_product=glutamine--tRNA ligase, putative | location=Pf3D7_13_v3:1319089-1321845(-) | protein_length=918 | se	glutamine--tRNA ligase, putative	PF3D7_1331700.1-p1	PF3D7_1331700.1-p1	1055
		13.4584	13.6359	13.5599	13.4236	13.8411	13.1178			3	3	3	2.5	2.5	2.5	154.63	0	18.129	183710	7	0.696314	0.863542	0.090573	0.286768	| transcript=PF3D7_0826500.1 | gene=PF3D7_0826500 | organism=Plasmodium_falciparum_3D7 | gene_product=ubiquitin conjugation factor E4 B, putative | transcript_product=ubiquitin conjugation factor E4 B, putative | location=Pf3D7_08_v3:1152302-1156282(+) | p	ubiquitin conjugation factor E4 B, putative	PF3D7_0826500.1-p1	PF3D7_0826500.1-p1	565
		18.1225	17.9295	18.0384	17.845	17.9748	17.9955			10	10	10	36.4	36.4	36.4	25.164	0	103.71	7339300	41	0.277906	0.734675	0.0916824	0.529734	| transcript=PF3D7_0802200.1 | gene=PF3D7_0802200 | organism=Plasmodium_falciparum_3D7 | gene_product=1-cys peroxiredoxin | transcript_product=1-cys peroxiredoxin | location=Pf3D7_08_v3:165416-166078(+) | protein_length=220 | sequence_SO=chromosome | SO=pr	1-cys peroxiredoxin	PF3D7_0802200.1-p1	PF3D7_0802200.1-p1	502
		13.8824	14.7515	14.5422	14.2135	14.5498	14.1314			4	4	4	12.9	12.9	12.9	40.346	0	29.551	388650	12	0.763713	0.887139	0.0938145	0.239614	| transcript=PF3D7_1111100.1 | gene=PF3D7_1111100 | organism=Plasmodium_falciparum_3D7 | gene_product=replication factor C subunit 5, putative | transcript_product=replication factor C subunit 5, putative | location=Pf3D7_11_v3:437171-438220(-) | protein_l	replication factor C subunit 5, putative	PF3D7_1111100.1-p1	PF3D7_1111100.1-p1	785
		15.7256	15.5471	15.7155	15.675	15.5288	15.5024			7	7	7	15.4	15.4	15.4	50.064	0	56.982	1345600	29	0.299506	0.734751	0.0940253	0.525433	| transcript=PF3D7_1354500.1 | gene=PF3D7_1354500 | organism=Plasmodium_falciparum_3D7 | gene_product=adenylosuccinate synthetase | transcript_product=adenylosuccinate synthetase | location=Pf3D7_13_v3:2174346-2175797(+) | protein_length=442 | sequence_SO=	adenylosuccinate synthetase	PF3D7_1354500.1-p1	PF3D7_1354500.1-p1	1111
		16.4486	16.6227	16.3444	16.4171	16.5012	16.2152			11	11	11	46.5	46.5	46.5	24.423	0	76.191	3214000	45	0.467999	0.788768	0.0940698	0.432629	| transcript=PF3D7_1231100.1 | gene=PF3D7_1231100 | organism=Plasmodium_falciparum_3D7 | gene_product=ras-related protein Rab-2 | transcript_product=ras-related protein Rab-2 | location=Pf3D7_12_v3:1276257-1277734(+) | protein_length=213 | sequence_SO=chro	ras-related protein Rab-2	PF3D7_1231100.1-p1	PF3D7_1231100.1-p1	951
		15.4851	15.8055	15.4373	15.4768	15.5133	15.4538			7	7	7	15.8	15.8	15.8	52.169	0	48.772	990830	25	0.463444	0.785884	0.0946569	0.436448	| transcript=PF3D7_1431600.1 | gene=PF3D7_1431600 | organism=Plasmodium_falciparum_3D7 | gene_product=succinate--CoA ligase [ADP-forming] subunit beta | transcript_product=succinate--CoA ligase [ADP-forming] subunit beta | location=Pf3D7_14_v3:1244018-1245	succinate--CoA ligase [ADP-forming] subunit beta	PF3D7_1431600.1-p1	PF3D7_1431600.1-p1	1239
		21.5863	22.0492	21.9297	21.8717	21.6141	21.7925			14	14	14	48.3	48.3	48.3	29.856	0	323.31	89280000	142	0.578207	0.819889	0.0956542	0.370361	| transcript=PF3D7_1026800.1 | gene=PF3D7_1026800 | organism=Plasmodium_falciparum_3D7 | gene_product=40S ribosomal protein S2 | transcript_product=40S ribosomal protein S2 | location=Pf3D7_10_v3:1122962-1124037(+) | protein_length=263 | sequence_SO=chromo	40S ribosomal protein S2	PF3D7_1026800.1-p1	PF3D7_1026800.1-p1	722
		15.0133	15.6043	15.429	15.4892	15.1355	15.1342			5	5	5	16	16	16	39.101	0	36.742	871780	23	0.673525	0.851144	0.0958897	0.308012	| transcript=PF3D7_0412200.1 | gene=PF3D7_0412200 | organism=Plasmodium_falciparum_3D7 | gene_product=conserved Plasmodium protein, unknown function | transcript_product=conserved Plasmodium protein, unknown function | location=Pf3D7_04_v3:541811-542809(-)	conserved Plasmodium protein, unknown function	PF3D7_0412200.1-p1	PF3D7_0412200.1-p1	263
		15.3923	15.5545	14.2731	14.9711	14.998	14.9612			1	1	1	7.8	7.8	7.8	17.808	0.0041288	7.445	270320	7	0.822458	0.902347	0.0965281	0.191917	| transcript=PF3D7_0213700.1 | gene=PF3D7_0213700 | organism=Plasmodium_falciparum_3D7 | gene_product=conserved protein, unknown function | transcript_product=conserved protein, unknown function | location=Pf3D7_02_v3:557048-557696(+) | protein_length=154	conserved protein, unknown function	PF3D7_0213700.1-p1	PF3D7_0213700.1-p1	167
		14.2245	14.5792	14.343	14.212	14.2889	14.3559			2	2	2	13.2	13.2	13.2	18.588	0.001056	16.541	169850	6	0.438055	0.77567	0.096583	0.455052	| transcript=PF3D7_1116300.1 | gene=PF3D7_1116300 | organism=Plasmodium_falciparum_3D7 | gene_product=peptidyl-prolyl cis-trans isomerase | transcript_product=peptidyl-prolyl cis-trans isomerase | location=Pf3D7_11_v3:618312-619778(+) | protein_length=167	peptidyl-prolyl cis-trans isomerase	PF3D7_1116300.1-p1	PF3D7_1116300.1-p1	796
		14.9052	15.4322	15.1163	15.0499	15.281	14.8324			8	8	8	17.6	17.6	17.6	53.829	0	78.553	1122000	32	0.65455	0.84546	0.096803	0.322082	| transcript=PF3D7_1306600.1 | gene=PF3D7_1306600 | organism=Plasmodium_falciparum_3D7 | gene_product=V-type proton ATPase subunit H, putative | transcript_product=V-type proton ATPase subunit H, putative | location=Pf3D7_13_v3:315042-316784(-) | protein_l	V-type proton ATPase subunit H, putative	PF3D7_1306600.1-p1	PF3D7_1306600.1-p1	1002
		13.944	13.975	13.8696	13.7602	13.9398	13.7897			6	6	6	4.1	4.1	4.1	206.87	0	38.782	335790	12	0.19336	0.678708	0.0996084	0.608194	| transcript=PF3D7_1107800.1 | gene=PF3D7_1107800 | organism=Plasmodium_falciparum_3D7 | gene_product=AP2 domain transcription factor, putative | transcript_product=AP2 domain transcription factor, putative | location=Pf3D7_11_v3:329867-335601(-) | protein	AP2 domain transcription factor, putative	PF3D7_1107800.1-p1	PF3D7_1107800.1-p1	775
		15.1055	15.0181	15.0054	14.7557	15.1042	14.9698			3	3	3	20.5	20.5	20.5	21.177	0	20.271	395310	11	0.401054	0.759874	0.0997286	0.48354	| transcript=PF3D7_0817500.1 | gene=PF3D7_0817500 | organism=Plasmodium_falciparum_3D7 | gene_product=histidine triad nucleotide-binding protein 1 | transcript_product=histidine triad nucleotide-binding protein 1 | location=Pf3D7_08_v3:798777-800205(+) | p	histidine triad nucleotide-binding protein 1	PF3D7_0817500.1-p1	PF3D7_0817500.1-p1	541
		16.4167	16.4779	16.5203	16.4665	16.117	16.5305			9	5	5	7	4	4	126.92	0	35.101	948340	12	0.489553	0.786333	0.100302	0.4324	| transcript=PF3D7_1149200.1 | gene=PF3D7_1149200 | organism=Plasmodium_falciparum_3D7 | gene_product=ring-infected erythrocyte surface antigen | transcript_product=ring-infected erythrocyte surface antigen | location=Pf3D7_11_v3:1976407-1979804(+) | prote	ring-infected erythrocyte surface antigen	PF3D7_1149200.1-p1	PF3D7_1149200.1-p1	884
		17.1178	16.982	16.7988	16.8184	16.6972	17.081			2	2	2	5.1	5.1	5.1	30.491	0.0027675	11.983	957730	7	0.528937	0.800177	0.100657	0.40888	| transcript=PF3D7_1453700.1 | gene=PF3D7_1453700 | organism=Plasmodium_falciparum_3D7 | gene_product=HSP90 co-chaperone p23 | transcript_product=HSP90 co-chaperone p23 | location=Pf3D7_14_v3:2207027-2208320(+) | protein_length=275 | sequence_SO=chromosome	HSP90 co-chaperone p23	PF3D7_1453700.1-p1	PF3D7_1453700.1-p1	1294
		14.9093	15.2593	15.0302	14.7213	15.0388	15.1362			5	5	5	18	18	18	39.232	0	57.627	554610	19	0.567061	0.812518	0.100887	0.385147	| transcript=PF3D7_1463200.1 | gene=PF3D7_1463200 | organism=Plasmodium_falciparum_3D7 | gene_product=replication factor C subunit 3, putative | transcript_product=replication factor C subunit 3, putative | location=Pf3D7_14_v3:2570434-2571719(+) | protein	replication factor C subunit 3, putative	PF3D7_1463200.1-p1	PF3D7_1463200.1-p1	1316
		17.2447	17.2702	17.3087	16.9436	17.4653	17.1106			5	5	5	11.3	11.3	11.3	51.48	0	51.663	3606900	35	0.548806	0.806747	0.101322	0.397455	| transcript=PF3D7_1408000.1 | gene=PF3D7_1408000 | organism=Plasmodium_falciparum_3D7 | gene_product=plasmepsin II | transcript_product=plasmepsin II | location=Pf3D7_14_v3:293471-294832(+) | protein_length=453 | sequence_SO=chromosome | SO=protein_coding	plasmepsin II	PF3D7_1408000.1-p1	PF3D7_1408000.1-p1	1173
		15.1919	15.9265	15.6536	15.2177	15.8144	15.4353			2	2	2	12.5	12.5	12.5	30.596	0	18.485	368270	8	0.731928	0.873333	0.101523	0.269777	| transcript=PF3D7_1011400.1 | gene=PF3D7_1011400 | organism=Plasmodium_falciparum_3D7 | gene_product=proteasome subunit beta type-5 | transcript_product=proteasome subunit beta type-5 | location=Pf3D7_10_v3:441140-441955(-) | protein_length=271 | sequence	proteasome subunit beta type-5	PF3D7_1011400.1-p1	PF3D7_1011400.1-p1	690
		19.7186	19.2861	19.9362	19.5768	19.5509	19.5073			16	16	16	55.1	55.1	55.1	24.875	0	254.11	33590000	109	0.623794	0.831689	0.101936	0.348954	| transcript=PF3D7_1117700.1 | gene=PF3D7_1117700 | organism=Plasmodium_falciparum_3D7 | gene_product=GTP-binding nuclear protein RAN/TC4 | transcript_product=GTP-binding nuclear protein RAN/TC4 | location=Pf3D7_11_v3:670711-671515(-) | protein_length=214	GTP-binding nuclear protein RAN/TC4	PF3D7_1117700.1-p1	PF3D7_1117700.1-p1	801
		18.2784	18.3756	18.2241	17.9527	18.4439	18.1735			32	32	32	40.7	40.7	40.7	95.017	0	323.31	18807000	153	0.528101	0.79727	0.102672	0.412694	| transcript=PF3D7_1222300.1 | gene=PF3D7_1222300 | organism=Plasmodium_falciparum_3D7 | gene_product=endoplasmin, putative | transcript_product=endoplasmin, putative | location=Pf3D7_12_v3:883567-886032(-) | protein_length=821 | sequence_SO=chromosome | S	endoplasmin, putative	PF3D7_1222300.1-p1	PF3D7_1222300.1-p1	930
		15.3221	15.4098	15.1999	15.4053	15.0092	15.2082			11	11	11	9.2	9.2	9.2	154.9	0	133.59	1163100	33	0.471018	0.778959	0.103015	0.448776	| transcript=PF3D7_1244100.1 | gene=PF3D7_1244100 | organism=Plasmodium_falciparum_3D7 | gene_product=N-alpha-acetyltransferase 15, NatA auxiliary subunit, putative | transcript_product=N-alpha-acetyltransferase 15, NatA auxiliary subunit, putative | locat	N-alpha-acetyltransferase 15, NatA auxiliary subunit, putative	PF3D7_1244100.1-p1	PF3D7_1244100.1-p1	976
		16.6333	16.6114	16.6038	16.339	16.5069	16.6929			15	15	15	31.3	31.3	31.3	59.198	0	136.65	4636100	89	0.371325	0.742656	0.103197	0.509415	| transcript=PF3D7_0306800.1 | gene=PF3D7_0306800 | organism=Plasmodium_falciparum_3D7 | gene_product=T-complex protein 1 subunit beta | transcript_product=T-complex protein 1 subunit beta | location=Pf3D7_03_v3:306108-307984(-) | protein_length=533 | sequ	T-complex protein 1 subunit beta	PF3D7_0306800.1-p1	PF3D7_0306800.1-p1	202
		19.5583	19.5569	19.6771	19.5989	19.1946	19.6729			13	13	13	38.5	38.5	38.5	33.013	0	219.04	19905000	105	0.519255	0.788301	0.108603	0.427781	| transcript=PF3D7_0621200.1 | gene=PF3D7_0621200 | organism=Plasmodium_falciparum_3D7 | gene_product=pyridoxine biosynthesis protein PDX1 | transcript_product=pyridoxine biosynthesis protein PDX1 | location=Pf3D7_06_v3:871297-872202(-) | protein_length=30	pyridoxine biosynthesis protein PDX1	PF3D7_0621200.1-p1	PF3D7_0621200.1-p1	414
		16.2332	16.4496	16.7593	16.0638	16.5097	16.5417			1	1	1	17.9	17.9	17.9	7.4937	0.0048662	7.0354	646610	5	0.641944	0.834277	0.108979	0.343756	| transcript=PF3D7_1461300.1 | gene=PF3D7_1461300 | organism=Plasmodium_falciparum_3D7 | gene_product=40S ribosomal protein S28e, putative | transcript_product=40S ribosomal protein S28e, putative | location=Pf3D7_14_v3:2492166-2492369(+) | protein_length=	40S ribosomal protein S28e, putative	PF3D7_1461300.1-p1	PF3D7_1461300.1-p1	1313
		16.6648	16.6863	16.5399	16.5169	16.5282	16.5175			10	10	9	32.6	32.6	29.3	42.939	0	146.62	2048000	35	0.0752115	0.613715	0.109473	0.750767	| transcript=PF3D7_0212900.1 | gene=PF3D7_0212900 | organism=Plasmodium_falciparum_3D7 | gene_product=arginyl-tRNA--protein transferase | transcript_product=arginyl-tRNA--protein transferase | location=Pf3D7_02_v3:533253-534350(+) | protein_length=365 | se	arginyl-tRNA--protein transferase	PF3D7_0212900.1-p1	PF3D7_0212900.1-p1	165
		15.9166	15.6853	15.7324	15.5231	15.4986	15.9802			8	8	8	3.2	3.2	3.2	295.83	0	52.375	1074400	22	0.554129	0.800981	0.110782	0.407606	| transcript=PF3D7_1468100.1 | gene=PF3D7_1468100 | organism=Plasmodium_falciparum_3D7 | gene_product=MORC family protein | transcript_product=MORC family protein | location=Pf3D7_14_v3:2786308-2794323(-) | protein_length=2558 | sequence_SO=chromosome | SO	MORC family protein	PF3D7_1468100.1-p1	PF3D7_1468100.1-p1	1328
		16.0219	13.8093	13.7213	14.5872	14.3125	14.3192			1	1	1	1.1	1.1	1.1	147.41	0.0049221	7.1997	183470	1	0.890522	0.929677	0.111147	0.129535	| transcript=PF3D7_0811700.1 | gene=PF3D7_0811700 | organism=Plasmodium_falciparum_3D7 | gene_product=conserved Plasmodium protein, unknown function | transcript_product=conserved Plasmodium protein, unknown function | location=Pf3D7_08_v3:589821-593489(+)	conserved Plasmodium protein, unknown function	PF3D7_0811700.1-p1	PF3D7_0811700.1-p1	525
		14.085	14.0419	13.7961	13.731	14.0393	13.8191			2	2	2	4.6	4.6	4.6	60.064	0.0020408	14.18	134120	8	0.43552	0.756089	0.1112	0.486738	| transcript=PF3D7_1324800.1 | gene=PF3D7_1324800 | organism=Plasmodium_falciparum_3D7 | gene_product=dihydrofolate synthase/folylpolyglutamate synthase | transcript_product=dihydrofolate synthase/folylpolyglutamate synthase | location=Pf3D7_13_v3:1036543-	dihydrofolate synthase/folylpolyglutamate synthase	PF3D7_1324800.1-p1	PF3D7_1324800.1-p1	1041
		12.9201	13.5167	13.2274	13.2261	12.9333	13.1705			2	2	2	27.5	27.5	27.5	10.34	0.0028355	12.38	84281	3	0.596798	0.815818	0.111464	0.378819	| transcript=PF3D7_1366000.1 | gene=PF3D7_1366000 | organism=Plasmodium_falciparum_3D7 | gene_product=conserved Plasmodium protein, unknown function | transcript_product=conserved Plasmodium protein, unknown function | location=Pf3D7_13_v3:2635213-2635488(	conserved Plasmodium protein, unknown function	PF3D7_1366000.1-p1	PF3D7_1366000.1-p1	1146
		14.6149	14.2262	13.931	14.2631	14.1592	14.0151			3	3	3	7.2	7.2	7.2	55.734	0	20.412	235150	12	0.624393	0.825441	0.111597	0.359177	| transcript=PF3D7_0933600.1 | gene=PF3D7_0933600 | organism=Plasmodium_falciparum_3D7 | gene_product=mitochondrial-processing peptidase subunit beta, putative | transcript_product=mitochondrial-processing peptidase subunit beta, putative | location=Pf3D7_	mitochondrial-processing peptidase subunit beta, putative	PF3D7_0933600.1-p1	PF3D7_0933600.1-p1	657
		17.3515	16.9506	16.9052	17.1035	16.9253	16.8405			15	15	15	23.7	23.7	23.7	71.736	0	181.35	6187500	91	0.523999	0.785461	0.112683	0.43076	| transcript=PF3D7_0417200.1 | gene=PF3D7_0417200 | organism=Plasmodium_falciparum_3D7 | gene_product=bifunctional dihydrofolate reductase-thymidylate synthase | transcript_product=bifunctional dihydrofolate reductase-thymidylate synthase | location=Pf3D7_	bifunctional dihydrofolate reductase-thymidylate synthase	PF3D7_0417200.1-p1	PF3D7_0417200.1-p1	276
		NaN	13.2793	13.1489	12.1792	13.1221	12.8065			2	2	2	1	1	1	214.69	0.0035619	11.463	71277	4	0.825779	0.902288	0.114165	0.194856	| transcript=PF3D7_0815800.1 | gene=PF3D7_0815800 | organism=Plasmodium_falciparum_3D7 | gene_product=vacuolar protein sorting-associated protein 9, putative | transcript_product=vacuolar protein sorting-associated protein 9, putative | location=Pf3D7_08_v	vacuolar protein sorting-associated protein 9, putative	PF3D7_0815800.1-p1	PF3D7_0815800.1-p1	536
		13.7859	12.5798	13.3662	12.6407	13.4817	13.2663			2	2	2	4.8	4.8	4.8	55.979	0.0044014	11.272	92947	4	0.805223	0.900448	0.114392	0.21413	| transcript=PF3D7_1450100.1 | gene=PF3D7_1450100 | organism=Plasmodium_falciparum_3D7 | gene_product=signal recognition particle subunit SRP54 | transcript_product=signal recognition particle subunit SRP54 | location=Pf3D7_14_v3:2051621-2053123(-) | prote	signal recognition particle subunit SRP54	PF3D7_1450100.1-p1	PF3D7_1450100.1-p1	1286
		14.9154	14.7717	14.8612	14.5269	14.9213	14.7559			6	6	6	20.8	20.8	20.8	30.715	0	42.732	760970	28	0.399409	0.738367	0.114758	0.517417	| transcript=PF3D7_0501000.1 | gene=PF3D7_0501000 | organism=Plasmodium_falciparum_3D7 | gene_product=Plasmodium exported protein, unknown function | transcript_product=Plasmodium exported protein, unknown function | location=Pf3D7_05_v3:55841-56872(+) | p	Plasmodium exported protein, unknown function	PF3D7_0501000.1-p1	PF3D7_0501000.1-p1	286
		15.8735	16.1611	16.2565	15.7036	16.186	16.0571			5	5	5	27.9	27.9	27.9	23.791	0	113.1	1074200	18	0.567479	0.80404	0.114822	0.403563	| transcript=PF3D7_0415400.1 | gene=PF3D7_0415400 | organism=Plasmodium_falciparum_3D7 | gene_product=coatomer subunit zeta, putative | transcript_product=coatomer subunit zeta, putative | location=Pf3D7_04_v3:686414-687040(-) | protein_length=208 | sequen	coatomer subunit zeta, putative	PF3D7_0415400.1-p1	PF3D7_0415400.1-p1	271
		15.9565	16.2653	15.908	15.8759	16.0494	15.8596			9	9	9	17.2	17.2	17.2	65.634	0	77.587	2045100	38	0.417534	0.744442	0.114972	0.505803	| transcript=PF3D7_0932300.1 | gene=PF3D7_0932300 | organism=Plasmodium_falciparum_3D7 | gene_product=M18 aspartyl aminopeptidase | transcript_product=M18 aspartyl aminopeptidase | location=Pf3D7_09_v3:1289315-1291027(-) | protein_length=570 | sequence_SO=	M18 aspartyl aminopeptidase	PF3D7_0932300.1-p1	PF3D7_0932300.1-p1	654
		14.0465	15.1459	14.2933	14.3311	14.6441	14.1653			3	3	3	9.3	9.3	9.3	38.776	0	19.14	235390	7	0.766093	0.880182	0.115084	0.249417	| transcript=PF3D7_1328300.1 | gene=PF3D7_1328300 | organism=Plasmodium_falciparum_3D7 | gene_product=conserved protein, unknown function | transcript_product=conserved protein, unknown function | location=Pf3D7_13_v3:1196229-1197509(-) | protein_length=33	conserved protein, unknown function	PF3D7_1328300.1-p1	PF3D7_1328300.1-p1	1048
		13.9674	14.4626	14.4769	14.6093	14.1926	13.7578			3	3	3	8.9	8.9	8.9	50.37	0	17.512	192740	6	0.717088	0.860435	0.115714	0.291137	| transcript=PF3D7_0626200.1 | gene=PF3D7_0626200 | organism=Plasmodium_falciparum_3D7 | gene_product=conserved Plasmodium protein, unknown function | transcript_product=conserved Plasmodium protein, unknown function | location=Pf3D7_06_v3:1058666-1059922(	conserved Plasmodium protein, unknown function	PF3D7_0626200.1-p1	PF3D7_0626200.1-p1	426
		15.2993	15.2561	15.4129	15.2562	15.255	15.1068			14	14	14	13.8	13.8	13.8	112.36	0	119.26	1708000	49	0.161969	0.637499	0.11673	0.694144	| transcript=PF3D7_0607000.1 | gene=PF3D7_0607000 | organism=Plasmodium_falciparum_3D7 | gene_product=translation initiation factor IF-2, putative | transcript_product=translation initiation factor IF-2, putative | location=Pf3D7_06_v3:293864-296797(+) | p	translation initiation factor IF-2, putative	PF3D7_0607000.1-p1	PF3D7_0607000.1-p1	386
		16.1556	16.1921	16.2924	16.0745	16.5123	15.6998			21	21	21	24.6	24.6	24.6	104.85	0	210.16	4238200	93	0.646796	0.83025	0.117878	0.348426	| transcript=PF3D7_0905400.1 | gene=PF3D7_0905400 | organism=Plasmodium_falciparum_3D7 | gene_product=high molecular weight rhoptry protein 3 | transcript_product=high molecular weight rhoptry protein 3 | location=Pf3D7_09_v3:270740-274789(-) | protein_len	high molecular weight rhoptry protein 3	PF3D7_0905400.1-p1	PF3D7_0905400.1-p1	585
		16.4419	16.3759	16.1395	16.2187	16.0087	16.3705			8	8	8	22.8	22.8	22.8	36.82	0	62.108	1792000	45	0.438485	0.745124	0.119824	0.500523	| transcript=PF3D7_0918300.1 | gene=PF3D7_0918300 | organism=Plasmodium_falciparum_3D7 | gene_product=eukaryotic translation initiation factor 3 subunit F, putative | transcript_product=eukaryotic translation initiation factor 3 subunit F, putative | locat	eukaryotic translation initiation factor 3 subunit F, putative	PF3D7_0918300.1-p1	PF3D7_0918300.1-p1	619
		12.9665	13.9845	13.9571	13.3327	13.6251	13.5866			4	4	4	6.3	6.3	6.3	86.742	0	26.337	150390	7	0.744589	0.873245	0.121218	0.271066	| transcript=PF3D7_0803200.1 | gene=PF3D7_0803200 | organism=Plasmodium_falciparum_3D7 | gene_product=filament assembling protein, putative | transcript_product=filament assembling protein, putative | location=Pf3D7_08_v3:204241-206661(-) | protein_length=	filament assembling protein, putative	PF3D7_0803200.1-p1	PF3D7_0803200.1-p1	503
		15.4513	15.226	15.2309	15.0356	15.4755	15.0313			3	3	3	16.4	16.4	16.4	22.862	0	21.009	531410	10	0.500893	0.771926	0.121964	0.460196	| transcript=PF3D7_1470900.1 | gene=PF3D7_1470900 | organism=Plasmodium_falciparum_3D7 | gene_product=proteasome subunit beta type-2, putative | transcript_product=proteasome subunit beta type-2, putative | location=Pf3D7_14_v3:2897916-2898657(+) | protein	proteasome subunit beta type-2, putative	PF3D7_1470900.1-p1	PF3D7_1470900.1-p1	1336
		18.1629	18.3791	18.245	18.2201	18.0994	18.1013			28	28	28	48.3	48.3	48.3	53.593	0	300.54	18567000	130	0.177145	0.638999	0.122054	0.699059	| transcript=PF3D7_1345700.1 | gene=PF3D7_1345700 | organism=Plasmodium_falciparum_3D7 | gene_product=isocitrate dehydrogenase [NADP], mitochondrial | transcript_product=isocitrate dehydrogenase [NADP], mitochondrial | location=Pf3D7_13_v3:1828283-1829689(	isocitrate dehydrogenase [NADP], mitochondrial	PF3D7_1345700.1-p1	PF3D7_1345700.1-p1	1091
		17.6385	17.4891	17.5734	17.476	17.573	17.2846			32	32	32	44.5	44.5	44.5	69.111	0	317.85	14104000	146	0.267492	0.678677	0.122432	0.627462	| transcript=PF3D7_0511800.1 | gene=PF3D7_0511800 | organism=Plasmodium_falciparum_3D7 | gene_product=inositol-3-phosphate synthase | transcript_product=inositol-3-phosphate synthase | location=Pf3D7_05_v3:520720-522693(-) | protein_length=604 | sequence_S	inositol-3-phosphate synthase	PF3D7_0511800.1-p1	PF3D7_0511800.1-p1	313
		14.5795	14.269	14.2096	14.6126	14.1189	13.9587			1	1	1	2.3	2.3	2.3	67.156	0	59.71	144010	6	0.618892	0.818256	0.122608	0.374095	| transcript=PF3D7_0105200.1 | gene=PF3D7_0105200 | organism=Plasmodium_falciparum_3D7 | gene_product=heptatricopeptide repeat and RAP domain-containing protein, putative | transcript_product=heptatricopeptide repeat and RAP domain-containing protein, puta	heptatricopeptide repeat and RAP domain-containing protein, putative	PF3D7_0105200.1-p1	PF3D7_0105200.1-p1	127
		15.1934	15.3561	15.2086	15.0561	15.7365	14.5963			16	16	16	25.8	25.8	25.8	90.052	0	175.89	1699800	52	0.732144	0.866052	0.123057	0.282748	| transcript=PF3D7_1410400.1 | gene=PF3D7_1410400 | organism=Plasmodium_falciparum_3D7 | gene_product=rhoptry-associated protein 1 | transcript_product=rhoptry-associated protein 1 | location=Pf3D7_14_v3:420442-422790(+) | protein_length=782 | sequence_SO=	rhoptry-associated protein 1	PF3D7_1410400.1-p1	PF3D7_1410400.1-p1	1182
		16.9194	16.7983	16.836	16.8854	16.7221	16.5767			17	17	17	32	32	32	59.066	0	126.73	2918700	51	0.269044	0.679782	0.123155	0.628179	| transcript=PF3D7_1338100.1 | gene=PF3D7_1338100 | organism=Plasmodium_falciparum_3D7 | gene_product=26S proteasome regulatory subunit RPN3, putative | transcript_product=26S proteasome regulatory subunit RPN3, putative | location=Pf3D7_13_v3:1542080-1543	26S proteasome regulatory subunit RPN3, putative	PF3D7_1338100.1-p1	PF3D7_1338100.1-p1	1070
		13.7381	13.6821	13.4058	13.2777	13.511	13.6674			3	3	3	5.7	5.7	5.7	71.307	0	18.594	143820	5	0.465192	0.755873	0.123298	0.487562	| transcript=PF3D7_1230800.1 | gene=PF3D7_1230800 | organism=Plasmodium_falciparum_3D7 | gene_product=pre-mRNA-splicing regulator WTAP, putative | transcript_product=pre-mRNA-splicing regulator WTAP, putative | location=Pf3D7_12_v3:1263661-1265593(+) | pro	pre-mRNA-splicing regulator WTAP, putative	PF3D7_1230800.1-p1	PF3D7_1230800.1-p1	950
		12.2123	12.8291	13.1037	12.3429	13.3788	12.0509			3	3	3	7.6	7.6	7.6	43.219	0.0010571	16.675	109760	4	0.809211	0.89842	0.124162	0.213543	| transcript=PF3D7_1345600.1 | gene=PF3D7_1345600 | organism=Plasmodium_falciparum_3D7 | gene_product=inner membrane complex protein | transcript_product=inner membrane complex protein | location=Pf3D7_13_v3:1826411-1827649(+) | protein_length=370 | sequen	inner membrane complex protein	PF3D7_1345600.1-p1	PF3D7_1345600.1-p1	1090
		13.5551	13.7953	13.9707	13.4366	13.802	13.7097			9	9	9	3.4	3.4	3.4	334.41	0	54.495	419940	18	0.488176	0.764437	0.124269	0.472601	| transcript=PF3D7_0604500.1 | gene=PF3D7_0604500 | organism=Plasmodium_falciparum_3D7 | gene_product=GYF domain-containing protein, putative | transcript_product=GYF domain-containing protein, putative | location=Pf3D7_06_v3:189012-198078(+) | protein_len	GYF domain-containing protein, putative	PF3D7_0604500.1-p1	PF3D7_0604500.1-p1	379
		14.8735	15.0054	14.4466	14.7639	14.5653	14.6178			2	2	2	13.5	13.5	13.5	18.234	0.0010549	16.357	248990	7	0.519264	0.77637	0.126186	0.452619	| transcript=PF3D7_1118100.1 | gene=PF3D7_1118100 | organism=Plasmodium_falciparum_3D7 | gene_product=AP-1 complex subunit sigma, putative | transcript_product=AP-1 complex subunit sigma, putative | location=Pf3D7_11_v3:687235-687781(+) | protein_length=15	AP-1 complex subunit sigma, putative	PF3D7_1118100.1-p1	PF3D7_1118100.1-p1	802
		12.4193	NaN	13.199	12.5681	12.3023	12.5508			2	2	2	10.5	10.5	10.5	34.461	0.0027881	12.094	50318	2	0.708316	0.852028	0.127815	0.305749	| transcript=PF3D7_1127000.1 | gene=PF3D7_1127000 | organism=Plasmodium_falciparum_3D7 | gene_product=protein phosphatase, putative | transcript_product=protein phosphatase, putative | location=Pf3D7_11_v3:1056198-1058054(-) | protein_length=287 | sequence	protein phosphatase, putative	PF3D7_1127000.1-p1	PF3D7_1127000.1-p1	828
		16.3224	17.2389	16.9284	17.3443	16.501	16.2594			4	4	4	5.9	5.9	5.9	95.824	0	27.595	959020	8	0.777631	0.881762	0.12837	0.24455	| transcript=PF3D7_1443400.1 | gene=PF3D7_1443400 | organism=Plasmodium_falciparum_3D7 | gene_product=WD repeat-containing protein | transcript_product=WD repeat-containing protein | location=Pf3D7_14_v3:1776958-1779606(-) | protein_length=819 | sequence_S	WD repeat-containing protein	PF3D7_1443400.1-p1	PF3D7_1443400.1-p1	1274
		15.4612	15.3403	15.6342	15.284	15.1422	15.6233			3	3	3	25	25	25	17.411	0	33.127	565810	9	0.481938	0.758985	0.128744	0.483534	| transcript=PF3D7_0527100.1 | gene=PF3D7_0527100 | organism=Plasmodium_falciparum_3D7 | gene_product=ubiquitin-conjugating enzyme E2 13 | transcript_product=ubiquitin-conjugating enzyme E2 13 | location=Pf3D7_05_v3:1129959-1130754(-) | protein_length=152	ubiquitin-conjugating enzyme E2 13	PF3D7_0527100.1-p1	PF3D7_0527100.1-p1	356
		16.0993	16.47	16.0116	16.089	16.1467	15.9539			13	13	13	31	31	31	40.387	0	132.12	2919600	81	0.438198	0.738394	0.130451	0.518366	| transcript=PF3D7_1015800.1 | gene=PF3D7_1015800 | organism=Plasmodium_falciparum_3D7 | gene_product=ribonucleoside-diphosphate reductase small chain, putative | transcript_product=ribonucleoside-diphosphate reductase small chain, putative | location=Pf3D	ribonucleoside-diphosphate reductase small chain, putative	PF3D7_1015800.1-p1	PF3D7_1015800.1-p1	704
		13.5375	13.9049	13.7734	13.6831	13.6381	13.5001			2	2	2	4.5	4.5	4.5	104.78	0.0028064	12.222	134300	6	0.337416	0.688118	0.13151	0.595673	| transcript=PF3D7_1316600.1 | gene=PF3D7_1316600 | organism=Plasmodium_falciparum_3D7 | gene_product=choline-phosphate cytidylyltransferase | transcript_product=choline-phosphate cytidylyltransferase | location=Pf3D7_13_v3:691014-694125(+) | protein_lengt	choline-phosphate cytidylyltransferase	PF3D7_1316600.1-p1	PF3D7_1316600.1-p1	1025
		17.6947	17.5109	17.495	17.3148	17.3569	17.6332			20	20	20	33.3	33.3	33.3	59.175	0	176.72	9239900	65	0.328589	0.683593	0.131894	0.603235	| transcript=PF3D7_0320300.1 | gene=PF3D7_0320300 | organism=Plasmodium_falciparum_3D7 | gene_product=T-complex protein 1 subunit epsilon | transcript_product=T-complex protein 1 subunit epsilon | location=Pf3D7_03_v3:845713-847320(+) | protein_length=535	T-complex protein 1 subunit epsilon	PF3D7_0320300.1-p1	PF3D7_0320300.1-p1	236
		13.1544	13.655	13.8636	12.9686	13.6434	13.6652			1	1	1	0.7	0.7	0.7	212.53	0.0035714	11.485	86054	5	0.693007	0.845479	0.131932	0.32119	| transcript=PF3D7_1349300.1 | gene=PF3D7_1349300 | organism=Plasmodium_falciparum_3D7 | gene_product=tyrosine kinase-like protein | transcript_product=tyrosine kinase-like protein | location=Pf3D7_13_v3:1977269-1982692(+) | protein_length=1807 | sequence_	tyrosine kinase-like protein	PF3D7_1349300.1-p1	PF3D7_1349300.1-p1	1101
		15.6233	15.055	15.3036	15.1127	15.3417	15.1257			3	3	3	14	14	14	26.671	0	17.844	463430	5	0.499318	0.763375	0.133904	0.477418	| transcript=PF3D7_0211200.1 | gene=PF3D7_0211200 | organism=Plasmodium_falciparum_3D7 | gene_product=ras-related protein Rab-5A | transcript_product=ras-related protein Rab-5A | location=Pf3D7_02_v3:455579-456286(-) | protein_length=235 | sequence_SO=chro	ras-related protein Rab-5A	PF3D7_0211200.1-p1	PF3D7_0211200.1-p1	162
		14.8352	15.0567	15.6896	14.9098	15.2181	15.0505			2	2	2	10.3	10.3	10.3	33.006	0	25.45	306980	5	0.646048	0.824077	0.134393	0.362177	| transcript=PF3D7_0512700.1 | gene=PF3D7_0512700 | organism=Plasmodium_falciparum_3D7 | gene_product=orotate phosphoribosyltransferase | transcript_product=orotate phosphoribosyltransferase | location=Pf3D7_05_v3:546734-547579(-) | protein_length=281 | se	orotate phosphoribosyltransferase	PF3D7_0512700.1-p1	PF3D7_0512700.1-p1	317
		18.3174	18.2957	18.2219	17.8829	18.3643	18.1837			11	11	11	26.5	26.5	26.5	50.296	0	179.55	8100200	53	0.400776	0.717337	0.134644	0.553291	| transcript=PF3D7_0903700.1 | gene=PF3D7_0903700 | organism=Plasmodium_falciparum_3D7 | gene_product=alpha tubulin 1 | transcript_product=alpha tubulin 1 | location=Pf3D7_09_v3:175542-177442(+) | protein_length=453 | sequence_SO=chromosome | SO=protein_co	alpha tubulin 1	PF3D7_0903700.1-p1;PF3D7_0422300.1-p1	PF3D7_0903700.1-p1;PF3D7_0422300.1-p1	577
		13.8825	13.9068	14.0454	13.7498	13.9848	13.6952			2	2	2	2.6	2.6	2.6	115.89	0.0019569	13.022	179380	6	0.257548	0.655274	0.134967	0.667131	| transcript=PF3D7_1328500.1 | gene=PF3D7_1328500 | organism=Plasmodium_falciparum_3D7 | gene_product=alpha/beta-hydrolase, putative | transcript_product=alpha/beta-hydrolase, putative | location=Pf3D7_13_v3:1204186-1207200(-) | protein_length=1004 | seque	alpha/beta-hydrolase, putative	PF3D7_1328500.1-p1;PF3D7_1001600.1-p1	PF3D7_1328500.1-p1;PF3D7_1001600.1-p1	1049
		13.9363	14.5283	14.288	13.625	14.5864	14.1314			1	1	1	14.3	14.3	14.3	9.8306	0.0042808	10.376	140360	5	0.697226	0.84556	0.136591	0.320217	| transcript=PF3D7_0203400.1 | gene=PF3D7_0203400 | organism=Plasmodium_falciparum_3D7 | gene_product=conserved protein, unknown function | transcript_product=conserved protein, unknown function | location=Pf3D7_02_v3:162065-162900(-) | protein_length=91 |	conserved protein, unknown function	PF3D7_0203400.1-p1	PF3D7_0203400.1-p1	150
		15.7273	15.4801	15.2298	15.5033	15.279	15.244			11	11	11	10.3	10.3	10.3	128.54	0	122.55	1249900	44	0.453067	0.738	0.136997	0.516964	| transcript=PF3D7_1136300.1 | gene=PF3D7_1136300 | organism=Plasmodium_falciparum_3D7 | gene_product=tudor staphylococcal nuclease | transcript_product=tudor staphylococcal nuclease | location=Pf3D7_11_v3:1422744-1426201(+) | protein_length=1098 | sequenc	tudor staphylococcal nuclease	PF3D7_1136300.1-p1	PF3D7_1136300.1-p1	858
		15.7892	15.5995	15.7168	15.4904	15.692	15.5013			7	7	7	20.7	20.7	20.7	29.961	0	41.728	899380	21	0.176102	0.612436	0.140593	0.757239	| transcript=PF3D7_1328100.1 | gene=PF3D7_1328100 | organism=Plasmodium_falciparum_3D7 | gene_product=proteasome subunit beta type-7, putative | transcript_product=proteasome subunit beta type-7, putative | location=Pf3D7_13_v3:1184208-1185020(+) | protein	proteasome subunit beta type-7, putative	PF3D7_1328100.1-p1	PF3D7_1328100.1-p1	1047
		14.8149	14.5637	14.6908	14.5506	14.6727	14.4239			6	6	6	8	8	8	86.314	0	37.079	805270	21	0.240095	0.638963	0.140714	0.696364	| transcript=PF3D7_1206800.1 | gene=PF3D7_1206800 | organism=Plasmodium_falciparum_3D7 | gene_product=conserved Plasmodium protein, unknown function | transcript_product=conserved Plasmodium protein, unknown function | location=Pf3D7_12_v3:308214-310397(+)	conserved Plasmodium protein, unknown function	PF3D7_1206800.1-p1	PF3D7_1206800.1-p1	898
		15.1518	15.1159	15.2227	14.9047	14.8094	15.3532			1	1	1	1.6	1.6	1.6	93.593	0.0042123	8.1833	251630	6	0.454771	0.737332	0.141036	0.521272	| transcript=PF3D7_1459600.1 | gene=PF3D7_1459600 | organism=Plasmodium_falciparum_3D7 | gene_product=AP-4 complex accessory subunit Tepsin, putative | transcript_product=AP-4 complex accessory subunit Tepsin, putative | location=Pf3D7_14_v3:2441345-244389	AP-4 complex accessory subunit Tepsin, putative	PF3D7_1459600.1-p1	PF3D7_1459600.1-p1	1306
		14.7242	14.7567	14.8568	14.7481	14.6382	14.5265			9	9	9	15.6	15.6	15.6	74.688	0	90.877	814690	24	0.133436	0.59234	0.141644	0.807629	| transcript=PF3D7_0306400.1 | gene=PF3D7_0306400 | organism=Plasmodium_falciparum_3D7 | gene_product=FAD-dependent glycerol-3-phosphate dehydrogenase, putative | transcript_product=FAD-dependent glycerol-3-phosphate dehydrogenase, putative | location=Pf3D	FAD-dependent glycerol-3-phosphate dehydrogenase, putative	PF3D7_0306400.1-p1	PF3D7_0306400.1-p1	201
		14.937	14.8023	15.041	14.8151	14.7874	14.7509			3	3	3	10.8	10.8	10.8	49.355	0	17.797	281000	4	0.117727	0.575913	0.142252	0.829182	| transcript=PF3D7_0908000.1 | gene=PF3D7_0908000 | organism=Plasmodium_falciparum_3D7 | gene_product=plasma membrane protein 1, putative | transcript_product=plasma membrane protein 1, putative | location=Pf3D7_09_v3:369870-371554(-) | protein_length=416	plasma membrane protein 1, putative	PF3D7_0908000.1-p1	PF3D7_0908000.1-p1	593
		14.283	14.4301	13.4893	14.24	13.715	13.8172			7	7	7	2.8	2.8	2.8	355.24	0	44.952	298770	10	0.689257	0.844037	0.143424	0.330898	| transcript=PF3D7_1200600.1 | gene=PF3D7_1200600 | organism=Plasmodium_falciparum_3D7 | gene_product=erythrocyte membrane protein 1, PfEMP1 | transcript_product=erythrocyte membrane protein 1, PfEMP1 | location=Pf3D7_12_v3:46788-56805(-) | protein_length=	erythrocyte membrane protein 1, PfEMP1	PF3D7_1200600.1-p1	PF3D7_1200600.1-p1	885
		15.2622	15.5847	15.2959	15.1477	15.0321	15.5312			5	5	5	41.8	41.8	41.8	17.841	0	45.266	892650	24	0.473893	0.742721	0.14394	0.509924	| transcript=PF3D7_0719000.1 | gene=PF3D7_0719000 | organism=Plasmodium_falciparum_3D7 | gene_product=conserved protein, unknown function | transcript_product=conserved protein, unknown function | location=Pf3D7_07_v3:838135-838596(+) | protein_length=153	conserved protein, unknown function	PF3D7_0719000.1-p1	PF3D7_0719000.1-p1	469
		15.0019	14.986	14.8017	14.9532	14.527	14.8745			11	11	11	13.7	13.7	13.7	102.87	0	71.295	1010400	37	0.376685	0.692377	0.14493	0.589451	| transcript=PF3D7_1116800.1 | gene=PF3D7_1116800 | organism=Plasmodium_falciparum_3D7 | gene_product=heat shock protein 101 | transcript_product=heat shock protein 101 | location=Pf3D7_11_v3:636094-639511(-) | protein_length=906 | sequence_SO=chromosome |	heat shock protein 101	PF3D7_1116800.1-p1	PF3D7_1116800.1-p1	798
		15.0173	14.8672	14.1928	14.4142	14.1958	15.0228			2	2	2	17.5	17.5	17.5	14.125	0.002103	16.055	278060	10	0.697351	0.843954	0.148124	0.326058	| transcript=PF3D7_1304900.1 | gene=PF3D7_1304900 | organism=Plasmodium_falciparum_3D7 | gene_product=DNA-directed RNA polymerase II subunit RPB11, putative | transcript_product=DNA-directed RNA polymerase II subunit RPB11, putative | location=Pf3D7_13_v3:	DNA-directed RNA polymerase II subunit RPB11, putative	PF3D7_1304900.1-p1	PF3D7_1304900.1-p1	997
		15.8243	16.0432	15.8931	15.8392	15.6993	15.7766			4	4	4	22.2	22.2	22.2	18.786	0	31.548	963780	15	0.123221	0.570177	0.148541	0.842798	| transcript=PF3D7_1367000.1 | gene=PF3D7_1367000 | organism=Plasmodium_falciparum_3D7 | gene_product=suppressor of kinetochore protein 1, putative | transcript_product=suppressor of kinetochore protein 1, putative | location=Pf3D7_13_v3:2679415-2680425(-)	suppressor of kinetochore protein 1, putative	PF3D7_1367000.1-p1	PF3D7_1367000.1-p1	1152
		16.4121	16.4194	15.8569	15.9975	16.1975	16.0478			9	9	9	20.6	20.6	20.6	51.636	0	82.884	2035700	33	0.49016	0.746095	0.148552	0.502306	| transcript=PF3D7_0803700.1 | gene=PF3D7_0803700 | organism=Plasmodium_falciparum_3D7 | gene_product=tubulin gamma chain | transcript_product=tubulin gamma chain | location=Pf3D7_08_v3:231398-232756(+) | protein_length=452 | sequence_SO=chromosome | SO=pr	tubulin gamma chain	PF3D7_0803700.1-p1	PF3D7_0803700.1-p1	504
		12.6784	12.9805	13.2267	12.5503	13.3767	12.5125			2	2	2	3.9	3.9	3.9	59.686	0.0028382	12.397	108380	5	0.669581	0.831844	0.148726	0.351183	| transcript=PF3D7_0923800.2 | gene=PF3D7_0923800 | organism=Plasmodium_falciparum_3D7 | gene_product=thioredoxin reductase | transcript_product=thioredoxin reductase | location=Pf3D7_09_v3:961933-963558(-) | protein_length=541 | sequence_SO=chromosome | S	thioredoxin reductase	PF3D7_0923800.2-p1;PF3D7_0923800.1-p1	PF3D7_0923800.2-p1;PF3D7_0923800.1-p1	634
		14.3221	14.2447	14.4127	13.8271	14.5762	14.1244			3	3	3	6.2	6.2	6.2	79.674	0	23.337	234720	8	0.536878	0.766724	0.150532	0.465865	| transcript=PF3D7_0917500.1 | gene=PF3D7_0917500 | organism=Plasmodium_falciparum_3D7 | gene_product=conserved protein, unknown function | transcript_product=conserved protein, unknown function | location=Pf3D7_09_v3:726703-728748(+) | protein_length=681	conserved protein, unknown function	PF3D7_0917500.1-p1	PF3D7_0917500.1-p1	616
		14.9243	14.8708	15.5774	15.0485	14.7363	15.1319			2	2	2	24.3	24.3	24.3	12.418	0.0021075	16.233	442540	11	0.586219	0.788255	0.151953	0.425575	| transcript=PF3D7_0306300.1 | gene=PF3D7_0306300 | organism=Plasmodium_falciparum_3D7 | gene_product=glutaredoxin 1 | transcript_product=glutaredoxin 1 | location=Pf3D7_03_v3:295107-296094(-) | protein_length=111 | sequence_SO=chromosome | SO=protein_codi	glutaredoxin 1	PF3D7_0306300.1-p1	PF3D7_0306300.1-p1	200
		14.3718	14.4001	14.3368	13.8361	14.4284	14.3841			3	3	3	9.8	9.8	9.8	37.389	0	50.455	293970	14	0.467673	0.734415	0.153385	0.526488	| transcript=PF3D7_0301700.1 | gene=PF3D7_0301700 | organism=Plasmodium_falciparum_3D7 | gene_product=Plasmodium exported protein, unknown function | transcript_product=Plasmodium exported protein, unknown function | location=Pf3D7_03_v3:96568-97907(-) | p	Plasmodium exported protein, unknown function	PF3D7_0301700.1-p1	PF3D7_0301700.1-p1	184
		19.7691	19.5412	19.6103	19.4817	19.348	19.6274			10	10	10	27.6	27.6	27.6	36.255	0	323.31	13455000	59	0.2158	0.611976	0.154491	0.752961	| transcript=PF3D7_0813300.1 | gene=PF3D7_0813300 | organism=Plasmodium_falciparum_3D7 | gene_product=NPL domain-containing protein, putative | transcript_product=NPL domain-containing protein, putative | location=Pf3D7_08_v3:656078-657630(+) | protein_len	NPL domain-containing protein, putative	PF3D7_0813300.1-p1	PF3D7_0813300.1-p1	528
		13.8204	13.9929	14.1831	13.7449	13.8317	13.9551			2	2	2	5.2	5.2	5.2	36.505	0.0027624	11.957	194200	6	0.270401	0.639195	0.154887	0.700204	| transcript=PF3D7_1032800.1 | gene=PF3D7_1032800 | organism=Plasmodium_falciparum_3D7 | gene_product=leucine-rich repeat protein | transcript_product=leucine-rich repeat protein | location=Pf3D7_10_v3:1313255-1314721(-) | protein_length=309 | sequence_SO=	leucine-rich repeat protein	PF3D7_1032800.1-p1	PF3D7_1032800.1-p1	737
		NaN	12.978	11.8172	NaN	13.0153	12.306			1	1	1	0.8	0.8	0.8	204.85	0.0041982	7.9589	32457	2	0.792056	0.885444	0.154943	0.238454	| transcript=PF3D7_1205500.1 | gene=PF3D7_1205500 | organism=Plasmodium_falciparum_3D7 | gene_product=zinc finger protein, putative | transcript_product=zinc finger protein, putative | location=Pf3D7_12_v3:242811-248168(+) | protein_length=1785 | sequence_	zinc finger protein, putative	PF3D7_1205500.1-p1	PF3D7_1205500.1-p1	895
		13.2519	13.4667	13.3414	13.0874	13.2631	13.2381			3	3	3	3.3	3.3	3.3	131.37	0	38.425	133580	10	0.13131	0.560941	0.157147	0.858636	| transcript=PF3D7_1369500.1 | gene=PF3D7_1369500 | organism=Plasmodium_falciparum_3D7 | gene_product=conserved protein, unknown function | transcript_product=conserved protein, unknown function | location=Pf3D7_13_v3:2769916-2773480(+) | protein_length=11	conserved protein, unknown function	PF3D7_1369500.1-p1	PF3D7_1369500.1-p1	1156
		15.0527	15.2624	15.2559	15.0669	15.1423	14.8857			11	11	11	15	15	15	78.38	0	69.009	1080600	24	0.197041	0.599912	0.158661	0.782978	| transcript=PF3D7_1402300.1 | gene=PF3D7_1402300 | organism=Plasmodium_falciparum_3D7 | gene_product=26S proteasome regulatory subunit RPN6 | transcript_product=26S proteasome regulatory subunit RPN6 | location=Pf3D7_14_v3:85883-87883(-) | protein_length=	26S proteasome regulatory subunit RPN6	PF3D7_1402300.1-p1	PF3D7_1402300.1-p1	1160
		14.2259	14.3261	13.8825	13.8372	14.1777	13.9379			7	7	7	8.9	8.9	8.9	98.47	0	43.721	448040	21	0.393439	0.685928	0.160564	0.599021	| transcript=PF3D7_0413900.1 | gene=PF3D7_0413900 | organism=Plasmodium_falciparum_3D7 | gene_product=ubiquitin carboxyl-terminal hydrolase 13, putative | transcript_product=ubiquitin carboxyl-terminal hydrolase 13, putative | location=Pf3D7_04_v3:623168-6	ubiquitin carboxyl-terminal hydrolase 13, putative	PF3D7_0413900.1-p1	PF3D7_0413900.1-p1	267
		16.6069	17.1024	16.9379	16.6067	16.896	16.6621			11	11	11	28.5	28.5	28.5	37.63	0	95.976	4013300	61	0.399272	0.689217	0.16077	0.594198	| transcript=PF3D7_1136500.1 | gene=PF3D7_1136500 | organism=Plasmodium_falciparum_3D7 | gene_product=casein kinase 1 | transcript_product=casein kinase 1 | location=Pf3D7_11_v3:1433141-1435170(-) | protein_length=323 | sequence_SO=chromosome | SO=protein_	casein kinase 1	PF3D7_1136500.1-p1;PF3D7_1136500.2-p1	PF3D7_1136500.1-p1;PF3D7_1136500.2-p1	860
		14.067	13.7956	13.5285	13.8097	13.9217	13.1772			1	1	1	1.6	1.6	1.6	86.954	0.0054348	6.5562	98299	4	0.595301	0.788452	0.160833	0.424261	| transcript=PF3D7_1105300.1 | gene=PF3D7_1105300 | organism=Plasmodium_falciparum_3D7 | gene_product=conserved Plasmodium protein, unknown function | transcript_product=conserved Plasmodium protein, unknown function | location=Pf3D7_11_v3:231847-234238(-)	conserved Plasmodium protein, unknown function	PF3D7_1105300.1-p1	PF3D7_1105300.1-p1	765
		14.5803	14.7906	14.4505	14.3614	14.6566	14.3188			11	11	11	8.7	8.7	8.7	156.44	0	67.056	731060	18	0.328443	0.66135	0.16152	0.658608	| transcript=PF3D7_0505500.1 | gene=PF3D7_0505500 | organism=Plasmodium_falciparum_3D7 | gene_product=DNA mismatch repair protein MSH6, putative | transcript_product=DNA mismatch repair protein MSH6, putative | location=Pf3D7_05_v3:239456-243880(-) | prote	DNA mismatch repair protein MSH6, putative	PF3D7_0505500.1-p1	PF3D7_0505500.1-p1	298
		15.6469	15.8441	15.8848	15.6641	15.7229	15.4991			13	13	13	11.5	11.5	11.5	132.77	0	90.719	2093700	49	0.17597	0.584013	0.163209	0.818472	| transcript=PF3D7_1466300.1 | gene=PF3D7_1466300 | organism=Plasmodium_falciparum_3D7 | gene_product=26S proteasome regulatory subunit RPN2, putative | transcript_product=26S proteasome regulatory subunit RPN2, putative | location=Pf3D7_14_v3:2709418-2713	26S proteasome regulatory subunit RPN2, putative	PF3D7_1466300.1-p1	PF3D7_1466300.1-p1	1323
		12.1002	12.8033	12.6413	NaN	13.1466	NaN			1	1	1	3.4	3.4	3.4	44.979	0.00556	6.817	34458	4	0.735917	0.858993	0.163643	0.296183	| transcript=PF3D7_1226800.1 | gene=PF3D7_1226800 | organism=Plasmodium_falciparum_3D7 | gene_product=ataxin-3, putative | transcript_product=ataxin-3, putative | location=Pf3D7_12_v3:1085387-1087264(+) | protein_length=381 | sequence_SO=chromosome | SO=pr	ataxin-3, putative	PF3D7_1226800.1-p1	PF3D7_1226800.1-p1	941
		17.9761	17.8377	17.6105	17.7579	17.6953	17.4784			22	22	22	27.3	27.3	27.3	101.42	0	318.35	9353300	118	0.294073	0.638331	0.164237	0.69557	| transcript=PF3D7_1349200.1 | gene=PF3D7_1349200 | organism=Plasmodium_falciparum_3D7 | gene_product=glutamate--tRNA ligase, putative | transcript_product=glutamate--tRNA ligase, putative | location=Pf3D7_13_v3:1971890-1974481(-) | protein_length=863 | se	glutamate--tRNA ligase, putative	PF3D7_1349200.1-p1	PF3D7_1349200.1-p1	1100
		13.5817	13.8825	14.2626	13.6451	13.8309	13.7552			2	2	2	7.6	7.6	7.6	37.204	0.0020387	14.134	146510	3	0.463996	0.725629	0.165207	0.542971	| transcript=PF3D7_1315700.1 | gene=PF3D7_1315700 | organism=Plasmodium_falciparum_3D7 | gene_product=tRNA (adenine(58)-N(1))-methyltransferase catalytic subunit TRM61, putative | transcript_product=tRNA (adenine(58)-N(1))-methyltransferase catalytic subun	tRNA (adenine(58)-N(1))-methyltransferase catalytic subunit TRM61, putative	PF3D7_1315700.1-p1	PF3D7_1315700.1-p1	1022
		13.5549	13.977	13.5177	13.4299	13.2796	13.8419			2	2	2	2.9	2.9	2.9	93.754	0.002002	13.414	118930	7	0.498646	0.740254	0.166087	0.51344	| transcript=PF3D7_0914300.1 | gene=PF3D7_0914300 | organism=Plasmodium_falciparum_3D7 | gene_product=met-10+ like protein, putative | transcript_product=met-10+ like protein, putative | location=Pf3D7_09_v3:612976-615492(-) | protein_length=781 | sequence	met-10+ like protein, putative	PF3D7_0914300.1-p1	PF3D7_0914300.1-p1	610
		13.7721	14.5618	15.3235	14.2926	14.4506	14.4074			4	4	4	12.7	12.7	12.7	35.986	0	24.394	343960	10	0.72657	0.851381	0.168968	0.307014	| transcript=PF3D7_1349600.1 | gene=PF3D7_1349600 | organism=Plasmodium_falciparum_3D7 | gene_product=conserved Plasmodium protein, unknown function | transcript_product=conserved Plasmodium protein, unknown function | location=Pf3D7_13_v3:1997023-1998282(	conserved Plasmodium protein, unknown function	PF3D7_1349600.1-p1	PF3D7_1349600.1-p1	1102
		15.7248	15.9762	15.3845	15.3604	15.498	15.7198			10	10	10	35.2	35.2	35.2	37.284	0	68.532	1484700	34	0.447248	0.710248	0.169108	0.562063	| transcript=PF3D7_0716800.1 | gene=PF3D7_0716800 | organism=Plasmodium_falciparum_3D7 | gene_product=eukaryotic translation initiation factor 3 subunit I, putative | transcript_product=eukaryotic translation initiation factor 3 subunit I, putative | locat	eukaryotic translation initiation factor 3 subunit I, putative	PF3D7_0716800.1-p1	PF3D7_0716800.1-p1	465
		14.2163	13.0308	13.3556	NaN	15.2337	13.5805			2	2	2	10	10	10	23.659	0.001073	17.163	135370	4	0.894392	0.928877	0.169655	0.130519	| transcript=PF3D7_1237700.1 | gene=PF3D7_1237700 | organism=Plasmodium_falciparum_3D7 | gene_product=conserved protein, unknown function | transcript_product=conserved protein, unknown function | location=Pf3D7_12_v3:1572371-1573557(+) | protein_length=21	conserved protein, unknown function	PF3D7_1237700.1-p1	PF3D7_1237700.1-p1	964
		16.2249	16.2471	16.0897	15.8092	16.1877	16.0491			5	5	5	20.9	20.9	20.9	32.601	0	38.274	1300600	29	0.228417	0.603981	0.171909	0.777885	| transcript=PF3D7_0931800.1 | gene=PF3D7_0931800 | organism=Plasmodium_falciparum_3D7 | gene_product=proteasome subunit beta type-6, putative | transcript_product=proteasome subunit beta type-6, putative | location=Pf3D7_09_v3:1273082-1273930(-) | protein	proteasome subunit beta type-6, putative	PF3D7_0931800.1-p1	PF3D7_0931800.1-p1	652
		18.54	18.3516	18.3249	18.1976	18.2605	18.2404			21	21	21	33.8	33.8	33.8	47.777	0	321.75	16904000	133	0.0696637	0.47099	0.172675	1.01465	| transcript=PF3D7_1338300.1 | gene=PF3D7_1338300 | organism=Plasmodium_falciparum_3D7 | gene_product=elongation factor 1-gamma, putative | transcript_product=elongation factor 1-gamma, putative | location=Pf3D7_13_v3:1548692-1550396(+) | protein_length=41	elongation factor 1-gamma, putative	PF3D7_1338300.1-p1	PF3D7_1338300.1-p1	1072
		16.5758	16.6351	16.5371	16.2872	16.4451	16.4955			13	13	13	29.3	29.3	29.3	48.063	0	124.73	2943100	38	0.0657179	0.465372	0.173376	1.02625	| transcript=PF3D7_0212300.1 | gene=PF3D7_0212300 | organism=Plasmodium_falciparum_3D7 | gene_product=eukaryotic peptide chain release factor subunit 1, putative | transcript_product=eukaryotic peptide chain release factor subunit 1, putative | location=Pf	eukaryotic peptide chain release factor subunit 1, putative	PF3D7_0212300.1-p1	PF3D7_0212300.1-p1	164
		14.5296	14.6768	14.3712	14.3322	14.3244	14.3967			3	3	3	6.6	6.6	6.6	57.721	0	20.4	260580	7	0.127756	0.528779	0.174772	0.914157	| transcript=PF3D7_0308000.1 | gene=PF3D7_0308000 | organism=Plasmodium_falciparum_3D7 | gene_product=DNA polymerase delta small subunit, putative | transcript_product=DNA polymerase delta small subunit, putative | location=Pf3D7_03_v3:353549-355045(+) | p	DNA polymerase delta small subunit, putative	PF3D7_0308000.1-p1	PF3D7_0308000.1-p1	207
		14.5597	14.8695	15.1962	14.7118	14.8064	14.5817			12	12	12	10.5	10.5	10.5	132.84	0	75.273	1164300	36	0.419736	0.689129	0.17518	0.593874	| transcript=PF3D7_0627700.1 | gene=PF3D7_0627700 | organism=Plasmodium_falciparum_3D7 | gene_product=transportin | transcript_product=transportin | location=Pf3D7_06_v3:1108197-1111640(+) | protein_length=1147 | sequence_SO=chromosome | SO=protein_coding_	transportin	PF3D7_0627700.1-p1	PF3D7_0627700.1-p1	430
		15.0124	15.3246	15.4879	14.8184	15.1419	15.338			5	5	5	40.1	40.1	40.1	16.653	0	35.038	954910	21	0.442099	0.700261	0.175514	0.573682	| transcript=PF3D7_1416900.1 | gene=PF3D7_1416900 | organism=Plasmodium_falciparum_3D7 | gene_product=prefoldin subunit 2, putative | transcript_product=prefoldin subunit 2, putative | location=Pf3D7_14_v3:685437-686368(-) | protein_length=147 | sequence_S	prefoldin subunit 2, putative	PF3D7_1416900.1-p1	PF3D7_1416900.1-p1	1199
		20.1437	19.9833	20.1138	20.0437	19.8946	19.7721			53	53	53	40.5	40.5	40.5	159.45	0	323.31	78499000	326	0.129142	0.528384	0.176768	0.917427	| transcript=PF3D7_0915400.1 | gene=PF3D7_0915400 | organism=Plasmodium_falciparum_3D7 | gene_product=ATP-dependent 6-phosphofructokinase | transcript_product=ATP-dependent 6-phosphofructokinase | location=Pf3D7_09_v3:650585-654841(-) | protein_length=1418	ATP-dependent 6-phosphofructokinase	PF3D7_0915400.1-p1	PF3D7_0915400.1-p1	613
		15.0602	15.0697	14.7356	14.8703	15.0695	14.3934			8	8	8	6.6	6.6	6.6	140.26	0	50.004	712050	23	0.481175	0.72622	0.17742	0.53978	| transcript=PF3D7_1211900.1 | gene=PF3D7_1211900 | organism=Plasmodium_falciparum_3D7 | gene_product=non-SERCA-type Ca2+ -transporting P-ATPase | transcript_product=non-SERCA-type Ca2+ -transporting P-ATPase | location=Pf3D7_12_v3:529005-532799(-) | prote	non-SERCA-type Ca2+ -transporting P-ATPase	PF3D7_1211900.1-p1	PF3D7_1211900.1-p1	907
		14.5594	14.4256	14.6144	13.6333	14.9222	14.5108			1	1	1	2	2	2	60.523	0.0089753	6.2328	168170	4	0.667681	0.820162	0.177734	0.367077	Na+/H+ antiporter OS=Escherichia coli (strain B / BL21-DE3) OX=469008 GN=ECBD_3967 PE=3 SV=1	Na+/H+ antiporter OS=Escherichia coli (strain B / BL21-DE3) OX=469008 GN=ECBD_3967 PE=3 SV=1	A0A140ND28	A0A140ND28	4
		15.2697	15.3929	15.3806	15.1189	15.2396	15.1499			4	4	4	14.3	14.3	14.3	37.637	0	27.902	692870	20	0.02873	0.408472	0.1783	1.16292	| transcript=PF3D7_1241700.1 | gene=PF3D7_1241700 | organism=Plasmodium_falciparum_3D7 | gene_product=replication factor C subunit 4, putative | transcript_product=replication factor C subunit 4, putative | location=Pf3D7_12_v3:1778154-1779411(+) | protein	replication factor C subunit 4, putative	PF3D7_1241700.1-p1	PF3D7_1241700.1-p1	972
		14.3811	14.3424	14.4538	14.1019	14.1876	14.3525			2	2	2	6.8	6.8	6.8	36.442	0.0019666	13.092	173200	7	0.0908424	0.483739	0.178468	0.988887	| transcript=PF3D7_1245900.1 | gene=PF3D7_1245900 | organism=Plasmodium_falciparum_3D7 | gene_product=ankyrin-repeat protein, putative | transcript_product=ankyrin-repeat protein, putative | location=Pf3D7_12_v3:1910963-1911898(+) | protein_length=311 | se	ankyrin-repeat protein, putative	PF3D7_1245900.1-p1	PF3D7_1245900.1-p1	981
		15.2595	15.5118	15.0302	15.1286	15.2121	14.9046			8	8	8	24.9	24.9	24.9	44.799	0	92.645	715100	29	0.328299	0.63787	0.185381	0.695236	| transcript=PF3D7_0422700.1 | gene=PF3D7_0422700 | organism=Plasmodium_falciparum_3D7 | gene_product=eukaryotic initiation factor 4A-III, putative | transcript_product=eukaryotic initiation factor 4A-III, putative | location=Pf3D7_04_v3:1040470-1041642(+)	eukaryotic initiation factor 4A-III, putative	PF3D7_0422700.1-p1	PF3D7_0422700.1-p1	282
		14.4757	14.7062	14.6861	14.545	14.495	14.2718			9	9	9	22.6	22.6	22.6	57.969	0	61.126	820210	26	0.17243	0.549623	0.185401	0.87558	| transcript=PF3D7_1103600.1 | gene=PF3D7_1103600 | organism=Plasmodium_falciparum_3D7 | gene_product=actin-like protein, putative | transcript_product=actin-like protein, putative | location=Pf3D7_11_v3:156614-158113(+) | protein_length=499 | sequence_SO=	actin-like protein, putative	PF3D7_1103600.1-p1	PF3D7_1103600.1-p1	758
		16.304	16.5171	16.6342	16.0718	16.3535	16.4738			10	10	10	9.2	9.2	9.2	146.65	0	111.27	2385400	41	0.293341	0.622576	0.185441	0.731748	| transcript=PF3D7_1312900.1 | gene=PF3D7_1312900 | organism=Plasmodium_falciparum_3D7 | gene_product=eukaryotic translation initation factor 4 gamma | transcript_product=eukaryotic translation initation factor 4 gamma | location=Pf3D7_13_v3:548586-552841(	eukaryotic translation initation factor 4 gamma	PF3D7_1312900.1-p1	PF3D7_1312900.1-p1	1018
		16.4054	16.2809	16.2606	16.1469	16.2613	15.9813			23	23	23	20.3	20.3	20.3	131.78	0	184.55	4363700	93	0.116546	0.501544	0.185777	0.962381	| transcript=PF3D7_1225800.1 | gene=PF3D7_1225800 | organism=Plasmodium_falciparum_3D7 | gene_product=ubiquitin-activating enzyme E1 | transcript_product=ubiquitin-activating enzyme E1 | location=Pf3D7_12_v3:1045995-1049831(+) | protein_length=1140 | seque	ubiquitin-activating enzyme E1	PF3D7_1225800.1-p1	PF3D7_1225800.1-p1	938
		14.8863	15.3394	15.2349	15.2067	14.98	14.7125			7	7	7	10.1	10.1	10.1	94.738	0	46.186	634270	21	0.39789	0.678878	0.187121	0.628169	| transcript=PF3D7_1427500.1 | gene=PF3D7_1427500 | organism=Plasmodium_falciparum_3D7 | gene_product=DNA mismatch repair protein MSH2, putative | transcript_product=DNA mismatch repair protein MSH2, putative | location=Pf3D7_14_v3:1081773-1084208(+) | pro	DNA mismatch repair protein MSH2, putative	PF3D7_1427500.1-p1	PF3D7_1427500.1-p1	1232
		14.0132	14.0082	13.9586	13.966	13.583	13.8667			2	2	2	1.6	1.6	1.6	182.09	0	31.485	130510	9	0.180427	0.555123	0.188108	0.870567	| transcript=PF3D7_0922100.1 | gene=PF3D7_0922100 | organism=Plasmodium_falciparum_3D7 | gene_product=ubiquitin-like protein, putative | transcript_product=ubiquitin-like protein, putative | location=Pf3D7_09_v3:895415-900304(+) | protein_length=1542 | seq	ubiquitin-like protein, putative	PF3D7_0922100.1-p1	PF3D7_0922100.1-p1	628
		15.0019	15.7896	15.6335	15.0797	15.3614	15.4192			2	2	2	7.1	7.1	7.1	32.478	0	18.652	561270	11	0.513208	0.738907	0.188233	0.519038	| transcript=PF3D7_1418000.1 | gene=PF3D7_1418000 | organism=Plasmodium_falciparum_3D7 | gene_product=ubiquitin fusion degradation protein 1, putative | transcript_product=ubiquitin fusion degradation protein 1, putative | location=Pf3D7_14_v3:759360-76142	ubiquitin fusion degradation protein 1, putative	PF3D7_1418000.1-p1	PF3D7_1418000.1-p1	1206
		16.581	16.7097	16.3025	16.172	16.4219	16.4345			7	7	7	11.1	11.1	11.1	78.129	0	56.446	1332100	24	0.270787	0.611173	0.18826	0.760778	| transcript=PF3D7_0612100.1 | gene=PF3D7_0612100 | organism=Plasmodium_falciparum_3D7 | gene_product=eukaryotic translation initiation factor 3 subunit L, putative | transcript_product=eukaryotic translation initiation factor 3 subunit L, putative | locat	eukaryotic translation initiation factor 3 subunit L, putative	PF3D7_0612100.1-p1	PF3D7_0612100.1-p1	396
		16.8215	16.7569	17.0278	16.4748	16.6204	16.9446			7	7	7	14.1	14.1	14.1	50.832	0	48.838	1206000	20	0.306118	0.630444	0.188842	0.723305	| transcript=PF3D7_1223100.1 | gene=PF3D7_1223100 | organism=Plasmodium_falciparum_3D7 | gene_product=cAMP-dependent protein kinase regulatory subunit | transcript_product=cAMP-dependent protein kinase regulatory subunit | location=Pf3D7_12_v3:927825-92999	cAMP-dependent protein kinase regulatory subunit	PF3D7_1223100.1-p1	PF3D7_1223100.1-p1	931
		15.8825	15.741	15.8562	15.7295	15.6598	15.523			18	18	18	18.4	18.4	18.4	119.54	0	123.71	3076300	67	0.0643731	0.442521	0.189131	1.08304	| transcript=PF3D7_1126000.1 | gene=PF3D7_1126000 | organism=Plasmodium_falciparum_3D7 | gene_product=threonine--tRNA ligase | transcript_product=threonine--tRNA ligase | location=Pf3D7_11_v3:1014334-1017375(-) | protein_length=1013 | sequence_SO=chromosom	threonine--tRNA ligase	PF3D7_1126000.1-p1	PF3D7_1126000.1-p1	825
		16.0816	16.7629	16.8418	16.3003	16.3168	16.5008			6	6	6	10.5	10.5	10.5	62.673	0	85.561	1575500	19	0.490221	0.725931	0.189497	0.54184	| transcript=PF3D7_1334200.1 | gene=PF3D7_1334200 | organism=Plasmodium_falciparum_3D7 | gene_product=chaperone binding protein, putative | transcript_product=chaperone binding protein, putative | location=Pf3D7_13_v3:1398271-1399845(+) | protein_length=52	chaperone binding protein, putative	PF3D7_1334200.1-p1	PF3D7_1334200.1-p1	1062
		13.6968	14.0587	13.5947	13.3211	13.6658	13.7938			5	5	5	10.4	10.4	10.4	59.916	0	29.991	262840	9	0.394958	0.677667	0.189808	0.634055	| transcript=PF3D7_1420600.1 | gene=PF3D7_1420600 | organism=Plasmodium_falciparum_3D7 | gene_product=pantothenate kinase 1 | transcript_product=pantothenate kinase 1 | location=Pf3D7_14_v3:854094-855963(-) | protein_length=519 | sequence_SO=chromosome | S	pantothenate kinase 1	PF3D7_1420600.1-p1	PF3D7_1420600.1-p1	1214
		13.0772	12.7436	12.8016	12.5386	12.6128	12.8999			5	5	5	9.7	9.7	9.7	84.211	0	31.511	101010	5	0.275336	0.610886	0.190353	0.759084	| transcript=PF3D7_1107200.1 | gene=PF3D7_1107200 | organism=Plasmodium_falciparum_3D7 | gene_product=conserved protein, unknown function | transcript_product=conserved protein, unknown function | location=Pf3D7_11_v3:297823-300734(+) | protein_length=713	conserved protein, unknown function	PF3D7_1107200.1-p1	PF3D7_1107200.1-p1	772
		16.7296	16.9701	16.6866	16.8033	16.9171	16.0942			41	41	41	28.8	28.8	28.8	162.66	0	323.31	8634300	174	0.522381	0.740879	0.190542	0.512043	| transcript=PF3D7_0929400.1 | gene=PF3D7_0929400 | organism=Plasmodium_falciparum_3D7 | gene_product=high molecular weight rhoptry protein 2 | transcript_product=high molecular weight rhoptry protein 2 | location=Pf3D7_09_v3:1175203-1180762(+) | protein_l	high molecular weight rhoptry protein 2	PF3D7_0929400.1-p1	PF3D7_0929400.1-p1	646
		16.3187	16.707	16.4885	16.1152	16.4383	16.3887			11	11	11	18.6	18.6	18.6	105.4	0	107.18	2192300	41	0.274655	0.610545	0.190652	0.76032	| transcript=PF3D7_1138500.1 | gene=PF3D7_1138500 | organism=Plasmodium_falciparum_3D7 | gene_product=protein phosphatase PPM2 | transcript_product=protein phosphatase PPM2 | location=Pf3D7_11_v3:1518464-1521238(+) | protein_length=924 | sequence_SO=chromo	protein phosphatase PPM2	PF3D7_1138500.1-p1	PF3D7_1138500.1-p1	862
		13.0472	13.8196	13.5475	13.1713	13.2439	13.4267			2	2	2	1.7	1.7	1.7	153.72	0.0043821	11.191	96585	3	0.468664	0.710552	0.190813	0.563543	| transcript=PF3D7_0602600.1 | gene=PF3D7_0602600 | organism=Plasmodium_falciparum_3D7 | gene_product=SAC3 domain-containing protein, putative | transcript_product=SAC3 domain-containing protein, putative | location=Pf3D7_06_v3:107037-111664(-) | protein_l	SAC3 domain-containing protein, putative	PF3D7_0602600.1-p1	PF3D7_0602600.1-p1	374
		14.3884	14.4524	14.7096	13.8198	14.908	14.249			6	6	6	6.2	6.2	6.2	112.57	0	36.561	516650	15	0.594745	0.78364	0.191236	0.443367	| transcript=PF3D7_1420700.1 | gene=PF3D7_1420700 | organism=Plasmodium_falciparum_3D7 | gene_product=surface protein P113 | transcript_product=surface protein P113 | location=Pf3D7_14_v3:860011-863080(+) | protein_length=969 | sequence_SO=chromosome | SO=	surface protein P113	PF3D7_1420700.1-p1	PF3D7_1420700.1-p1	1215
		12.6667	13.4359	13.3339	12.4392	12.9578	13.4654			2	2	2	3.8	3.8	3.8	70.285	0.0027599	11.94	82619	4	0.642789	0.805474	0.191341	0.396939	| transcript=PF3D7_1358500.1 | gene=PF3D7_1358500 | organism=Plasmodium_falciparum_3D7 | gene_product=zinc finger protein, putative | transcript_product=zinc finger protein, putative | location=Pf3D7_13_v3:2318686-2320527(+) | protein_length=613 | sequence	zinc finger protein, putative	PF3D7_1358500.1-p1	PF3D7_1358500.1-p1	1124
		14.0619	14.4502	14.1634	13.9215	14.0694	14.1106			3	3	3	3.9	3.9	3.9	98.381	0	20.496	213780	9	0.21405	0.576641	0.191357	0.833188	| transcript=PF3D7_0515000.1 | gene=PF3D7_0515000 | organism=Plasmodium_falciparum_3D7 | gene_product=pre-mRNA-splicing factor CWC2, putative | transcript_product=pre-mRNA-splicing factor CWC2, putative | location=Pf3D7_05_v3:620810-623356(-) | protein_len	pre-mRNA-splicing factor CWC2, putative	PF3D7_0515000.1-p1	PF3D7_0515000.1-p1	321
		16.9455	16.7681	16.7458	16.5665	16.5623	16.7546			19	19	19	17.2	17.2	17.2	104.3	0	147.04	4280300	64	0.0985003	0.472236	0.192016	1.01325	| transcript=PF3D7_1420400.1 | gene=PF3D7_1420400 | organism=Plasmodium_falciparum_3D7 | gene_product=glycine--tRNA ligase | transcript_product=glycine--tRNA ligase | location=Pf3D7_14_v3:846508-849177(+) | protein_length=889 | sequence_SO=chromosome | SO=	glycine--tRNA ligase	PF3D7_1420400.1-p1	PF3D7_1420400.1-p1	1213
		22.0125	21.9849	22.1407	21.8059	21.9182	21.8342			28	28	28	58	58	58	44.843	0	323.31	171880000	217	0.0300763	0.385974	0.193239	1.21804	| transcript=PF3D7_0922200.1 | gene=PF3D7_0922200 | organism=Plasmodium_falciparum_3D7 | gene_product=S-adenosylmethionine synthetase | transcript_product=S-adenosylmethionine synthetase | location=Pf3D7_09_v3:903362-904570(+) | protein_length=402 | sequen	S-adenosylmethionine synthetase	PF3D7_0922200.1-p1	PF3D7_0922200.1-p1	629
		13.6222	14.1567	13.8562	13.5415	13.8456	13.6647			4	4	4	4.2	4.2	4.2	124.92	0	25.161	285560	10	0.336341	0.639909	0.194465	0.699157	| transcript=PF3D7_0919800.1 | gene=PF3D7_0919800 | organism=Plasmodium_falciparum_3D7 | gene_product=TLD domain-containing protein | transcript_product=TLD domain-containing protein | location=Pf3D7_09_v3:804417-807920(-) | protein_length=1078 | sequence_	TLD domain-containing protein	PF3D7_0919800.1-p1	PF3D7_0919800.1-p1	624
		16.7844	16.7567	16.6934	16.3547	16.641	16.6524			8	8	8	34.6	34.6	34.6	25.195	0	62.187	2211600	38	0.125209	0.495789	0.19547	0.972198	| transcript=PF3D7_1304500.1 | gene=PF3D7_1304500 | organism=Plasmodium_falciparum_3D7 | gene_product=small heat shock protein, putative | transcript_product=small heat shock protein, putative | location=Pf3D7_13_v3:235800-236435(-) | protein_length=211 |	small heat shock protein, putative	PF3D7_1304500.1-p1	PF3D7_1304500.1-p1	996
		16.1406	16.3703	16.0547	15.8652	16.0341	16.0794			5	5	5	38.2	38.2	38.2	19.573	0	47.89	1430700	22	0.162861	0.527482	0.195618	0.911785	| transcript=PF3D7_1127100.1 | gene=PF3D7_1127100 | organism=Plasmodium_falciparum_3D7 | gene_product=deoxyuridine 5-triphosphate nucleotidohydrolase | transcript_product=deoxyuridine 5-triphosphate nucleotidohydrolase | location=Pf3D7_11_v3:1060262-1060	deoxyuridine 5-triphosphate nucleotidohydrolase	PF3D7_1127100.1-p1	PF3D7_1127100.1-p1	829
		13.2653	13.2677	13.0995	12.7901	13.5079	12.7476			3	3	3	6.3	6.3	6.3	60.799	0	18.875	123310	7	0.482325	0.717795	0.195636	0.5544	| transcript=PF3D7_0217500.1 | gene=PF3D7_0217500 | organism=Plasmodium_falciparum_3D7 | gene_product=calcium-dependent protein kinase 1 | transcript_product=calcium-dependent protein kinase 1 | location=Pf3D7_02_v3:720437-722661(+) | protein_length=524 |	calcium-dependent protein kinase 1	PF3D7_0217500.1-p1	PF3D7_0217500.1-p1	174
		17.173	17.3261	17.0182	16.8588	17.1294	16.9368			33	33	33	35	35	35	92.386	0	257.66	10537000	146	0.174782	0.54071	0.19749	0.89823	| transcript=PF3D7_0619400.1 | gene=PF3D7_0619400 | organism=Plasmodium_falciparum_3D7 | gene_product=cell division cycle protein 48 homologue, putative | transcript_product=cell division cycle protein 48 homologue, putative | location=Pf3D7_06_v3:815622-8	cell division cycle protein 48 homologue, putative	PF3D7_0619400.1-p1	PF3D7_0619400.1-p1	410
		14.5783	14.3384	14.5191	14.1565	14.4571	14.2275			8	8	8	9	9	9	104.18	0	53.263	459410	19	0.162347	0.528118	0.198261	0.918263	| transcript=PF3D7_0219600.1 | gene=PF3D7_0219600 | organism=Plasmodium_falciparum_3D7 | gene_product=replication factor C subunit 1 | transcript_product=replication factor C subunit 1 | location=Pf3D7_02_v3:779418-782132(-) | protein_length=904 | sequence	replication factor C subunit 1	PF3D7_0219600.1-p1	PF3D7_0219600.1-p1	182
		15.7329	15.5473	15.8162	15.488	15.5221	15.4892			19	12	12	28.9	20	20	75.052	0	111.11	1979700	53	0.0682327	0.431927	0.199012	1.10405	| transcript=PF3D7_0831700.1 | gene=PF3D7_0831700 | organism=Plasmodium_falciparum_3D7 | gene_product=heat shock protein 70 | transcript_product=heat shock protein 70 | location=Pf3D7_08_v3:1365467-1367506(-) | protein_length=679 | sequence_SO=chromosome |	heat shock protein 70	PF3D7_0831700.1-p1	PF3D7_0831700.1-p1	574
		17.0897	17.2042	16.9399	16.8648	16.8294	16.9395			18	18	18	30.9	30.9	30.9	48.469	0	189.05	4485200	75	0.0738809	0.438619	0.200014	1.09217	| transcript=PF3D7_1437900.1 | gene=PF3D7_1437900 | organism=Plasmodium_falciparum_3D7 | gene_product=HSP40, subfamily A | transcript_product=HSP40, subfamily A | location=Pf3D7_14_v3:1533329-1534947(+) | protein_length=424 | sequence_SO=chromosome | SO=pr	HSP40, subfamily A	PF3D7_1437900.1-p1	PF3D7_1437900.1-p1	1258
		14.0012	13.4169	14.5379	13.7778	13.476	14.1011			2	2	2	0.6	0.6	0.6	391.94	0.0043516	11.026	116410	3	0.617384	0.788794	0.200406	0.425847	| transcript=PF3D7_1103800.1 | gene=PF3D7_1103800 | organism=Plasmodium_falciparum_3D7 | gene_product=CCR4-NOT transcription complex subunit NOT1-G, putative | transcript_product=CCR4-NOT transcription complex subunit NOT1-G, putative | location=Pf3D7_11_v	CCR4-NOT transcription complex subunit NOT1-G, putative	PF3D7_1103800.1-p1	PF3D7_1103800.1-p1	759
		15.8492	15.5617	16.1579	15.5017	15.7247	15.7405			6	6	6	28.4	28.4	28.4	24.984	0	47.083	1223800	24	0.347466	0.637123	0.200618	0.69508	| transcript=PF3D7_1346300.1 | gene=PF3D7_1346300 | organism=Plasmodium_falciparum_3D7 | gene_product=DNA/RNA-binding protein Alba 2 | transcript_product=DNA/RNA-binding protein Alba 2 | location=Pf3D7_13_v3:1849528-1850517(+) | protein_length=211 | sequen	DNA/RNA-binding protein Alba 2	PF3D7_1346300.1-p1	PF3D7_1346300.1-p1	1095
		15.8135	16.0137	15.8585	15.9061	15.8613	15.3149			13	13	13	16.4	16.4	16.4	108.36	0	119.51	2427400	60	0.370367	0.651228	0.201137	0.671603	| transcript=PF3D7_0205900.1 | gene=PF3D7_0205900 | organism=Plasmodium_falciparum_3D7 | gene_product=26S proteasome regulatory subunit RPN1, putative | transcript_product=26S proteasome regulatory subunit RPN1, putative | location=Pf3D7_02_v3:235237-23881	26S proteasome regulatory subunit RPN1, putative	PF3D7_0205900.1-p1	PF3D7_0205900.1-p1	153
		14.8015	14.6229	14.7851	14.2555	14.405	14.9435			3	3	3	6.5	6.5	6.5	58.319	0	52.774	417190	12	0.40416	0.676238	0.201817	0.637503	| transcript=PF3D7_0728900.1 | gene=PF3D7_0728900 | organism=Plasmodium_falciparum_3D7 | gene_product=RNA-binding protein, putative | transcript_product=RNA-binding protein, putative | location=Pf3D7_07_v3:1232272-1234672(-) | protein_length=492 | sequence	RNA-binding protein, putative	PF3D7_0728900.1-p1	PF3D7_0728900.1-p1	494
		14.8103	15.0049	15.1689	14.6658	14.8363	14.8748			6	6	6	11.1	11.1	11.1	67.59	0	40.096	709320	19	0.172205	0.527985	0.20241	0.912099	| transcript=PF3D7_1350100.1 | gene=PF3D7_1350100 | organism=Plasmodium_falciparum_3D7 | gene_product=lysine--tRNA ligase | transcript_product=lysine--tRNA ligase | location=Pf3D7_13_v3:2005962-2007950(-) | protein_length=583 | sequence_SO=chromosome | SO=	lysine--tRNA ligase	PF3D7_1350100.1-p1	PF3D7_1350100.1-p1	1103
		17.4436	17.452	17.6843	17.2665	17.3512	17.3493			5	5	5	25.5	25.5	25.5	23.988	0	95.94	3993800	29	0.0710523	0.433463	0.204281	1.11233	| transcript=PF3D7_1352500.1 | gene=PF3D7_1352500 | organism=Plasmodium_falciparum_3D7 | gene_product=thioredoxin-related protein, putative | transcript_product=thioredoxin-related protein, putative | location=Pf3D7_13_v3:2093365-2094337(-) | protein_lengt	thioredoxin-related protein, putative	PF3D7_1352500.1-p1	PF3D7_1352500.1-p1	1108
		13.8084	13.8518	14.072	13.3294	13.8494	13.9339			4	4	4	5.3	5.3	5.3	111.6	0	24.614	207900	9	0.372523	0.646934	0.206533	0.675229	| transcript=PF3D7_1002700.1 | gene=PF3D7_1002700 | organism=Plasmodium_falciparum_3D7 | gene_product=conserved Plasmodium protein, unknown function | transcript_product=conserved Plasmodium protein, unknown function | location=Pf3D7_10_v3:129276-132110(+)	conserved Plasmodium protein, unknown function	PF3D7_1002700.1-p1	PF3D7_1002700.1-p1	666
		14.6758	14.9218	15.1011	14.4264	14.8704	14.7799			6	6	6	6.1	6.1	6.1	124.24	0	40.769	404600	14	0.32078	0.624668	0.207374	0.732402	| transcript=PF3D7_1455500.1 | gene=PF3D7_1455500 | organism=Plasmodium_falciparum_3D7 | gene_product=AP-1 complex subunit gamma, putative | transcript_product=AP-1 complex subunit gamma, putative | location=Pf3D7_14_v3:2267201-2270851(+) | protein_length=	AP-1 complex subunit gamma, putative	PF3D7_1455500.1-p1	PF3D7_1455500.1-p1	1299
		16.9961	17.426	17.2153	16.846	17.0031	17.1651			6	6	6	37.6	37.6	37.6	18.112	0	52.395	4542800	36	0.250004	0.582708	0.207766	0.816229	| transcript=PF3D7_0517000.1 | gene=PF3D7_0517000 | organism=Plasmodium_falciparum_3D7 | gene_product=60S ribosomal protein L12, putative | transcript_product=60S ribosomal protein L12, putative | location=Pf3D7_05_v3:715765-716675(-) | protein_length=165	60S ribosomal protein L12, putative	PF3D7_0517000.1-p1	PF3D7_0517000.1-p1	327
		16.0013	15.9678	15.8452	15.5993	15.9052	15.6797			4	4	4	22.9	22.9	22.9	25.678	0	30.163	796900	16	0.111332	0.461855	0.210046	1.0341	| transcript=PF3D7_1010700.1 | gene=PF3D7_1010700 | organism=Plasmodium_falciparum_3D7 | gene_product=dolichyl-phosphate-mannose--protein mannosyltransferase, putative | transcript_product=dolichyl-phosphate-mannose--protein mannosyltransferase, putative |	dolichyl-phosphate-mannose--protein mannosyltransferase, putative	PF3D7_1010700.1-p1	PF3D7_1010700.1-p1	689
		19.1578	18.9743	19.7219	18.8149	19.4211	18.9812			17	17	17	36.8	36.8	36.8	48.677	0	317.36	18809000	93	0.502884	0.722613	0.212256	0.546173	| transcript=PF3D7_1015900.1 | gene=PF3D7_1015900 | organism=Plasmodium_falciparum_3D7 | gene_product=enolase | transcript_product=enolase | location=Pf3D7_10_v3:637138-639011(+) | protein_length=446 | sequence_SO=chromosome | SO=protein_coding_gene | is_p	enolase	PF3D7_1015900.1-p1	PF3D7_1015900.1-p1	705
		14.1897	14.2798	14.2734	13.6472	14.2392	14.2197			4	4	4	19.5	19.5	19.5	21.851	0	24.537	276020	9	0.340348	0.632925	0.212284	0.716451	| transcript=PF3D7_0906100.1 | gene=PF3D7_0906100 | organism=Plasmodium_falciparum_3D7 | gene_product=vacuolar protein sorting-associated protein 46, putative | transcript_product=vacuolar protein sorting-associated protein 46, putative | location=Pf3D7_09	vacuolar protein sorting-associated protein 46, putative	PF3D7_0906100.1-p1	PF3D7_0906100.1-p1	587
		17.3852	16.8366	16.5588	16.7025	16.622	16.8178			2	2	2	2.5	2.5	2.5	97.427	0.0019861	13.193	902080	4	0.441526	0.679492	0.212801	0.609125	| transcript=PF3D7_1468800.1 | gene=PF3D7_1468800 | organism=Plasmodium_falciparum_3D7 | gene_product=splicing factor U2AF large subunit, putative | transcript_product=splicing factor U2AF large subunit, putative | location=Pf3D7_14_v3:2827942-2830443(-) |	splicing factor U2AF large subunit, putative	PF3D7_1468800.1-p1	PF3D7_1468800.1-p1	1330
		17.4136	17.6621	18.5436	16.9814	18.4437	17.555			31	31	31	63.2	63.2	63.2	45.426	0	323.31	13706000	132	0.71645	0.842599	0.213053	0.329617	| transcript=PF3D7_0922500.1 | gene=PF3D7_0922500 | organism=Plasmodium_falciparum_3D7 | gene_product=phosphoglycerate kinase | transcript_product=phosphoglycerate kinase | location=Pf3D7_09_v3:913230-914480(+) | protein_length=416 | sequence_SO=chromosome	phosphoglycerate kinase	PF3D7_0922500.1-p1	PF3D7_0922500.1-p1	631
		14.9969	15.0818	14.9594	14.7857	14.7155	14.897			17	17	17	18.5	18.5	18.5	124.46	0	114.33	1597400	56	0.0291348	0.36683	0.213291	1.29998	| transcript=PF3D7_0918900.1 | gene=PF3D7_0918900 | organism=Plasmodium_falciparum_3D7 | gene_product=gamma-glutamylcysteine synthetase | transcript_product=gamma-glutamylcysteine synthetase | location=Pf3D7_09_v3:777558-780749(+) | protein_length=1063 | s	gamma-glutamylcysteine synthetase	PF3D7_0918900.1-p1	PF3D7_0918900.1-p1	621
		14.2294	14.7986	14.428	14.4116	14.1341	14.2704			3	3	3	1.7	1.7	1.7	200.21	0	21.434	264840	10	0.313179	0.615201	0.213303	0.748371	| transcript=PF3D7_0811300.1 | gene=PF3D7_0811300 | organism=Plasmodium_falciparum_3D7 | gene_product=CCR4-associated factor 1 | transcript_product=CCR4-associated factor 1 | location=Pf3D7_08_v3:567824-573148(+) | protein_length=1774 | sequence_SO=chromos	CCR4-associated factor 1	PF3D7_0811300.1-p1	PF3D7_0811300.1-p1	521
		16.0166	16.2845	16.106	15.7627	16.1298	15.8587			8	8	8	13.9	13.9	13.9	59.577	0	60.331	2057700	32	0.181166	0.526707	0.218635	0.929561	| transcript=PF3D7_0308200.1 | gene=PF3D7_0308200 | organism=Plasmodium_falciparum_3D7 | gene_product=T-complex protein 1 subunit eta | transcript_product=T-complex protein 1 subunit eta | location=Pf3D7_03_v3:362342-364233(-) | protein_length=539 | sequen	T-complex protein 1 subunit eta	PF3D7_0308200.1-p1	PF3D7_0308200.1-p1	208
		14.1304	13.9411	13.5846	13.327	13.999	13.6714			4	4	4	7.2	7.2	7.2	75.871	0	25.807	271100	6	0.4319	0.677432	0.219569	0.624683	| transcript=PF3D7_1318800.1 | gene=PF3D7_1318800 | organism=Plasmodium_falciparum_3D7 | gene_product=translocation protein SEC63, putative | transcript_product=translocation protein SEC63, putative | location=Pf3D7_13_v3:774790-776745(-) | protein_length=	translocation protein SEC63, putative	PF3D7_1318800.1-p1	PF3D7_1318800.1-p1	1031
		17.1654	17.1062	16.7172	17.2071	16.7399	16.3824			20	20	20	28.5	28.5	28.5	86.168	0	187.51	6939100	89	0.472126	0.695297	0.219747	0.582752	| transcript=PF3D7_0822600.1 | gene=PF3D7_0822600 | organism=Plasmodium_falciparum_3D7 | gene_product=protein transport protein SEC23 | transcript_product=protein transport protein SEC23 | location=Pf3D7_08_v3:997055-999529(+) | protein_length=759 | sequen	protein transport protein SEC23	PF3D7_0822600.1-p1	PF3D7_0822600.1-p1	556
		12.2407	13.5434	11.9485	12.2692	12.3506	12.4518			3	3	3	2.8	2.8	2.8	146.72	0	19.629	60665	3	0.678096	0.820387	0.22034	0.371523	| transcript=PF3D7_0416400.1 | gene=PF3D7_0416400 | organism=Plasmodium_falciparum_3D7 | gene_product=histone acetyltransferase, putative | transcript_product=histone acetyltransferase, putative | location=Pf3D7_04_v3:718202-722654(+) | protein_length=1259	histone acetyltransferase, putative	PF3D7_0416400.1-p1	PF3D7_0416400.1-p1	274
		14.5226	14.3809	14.5904	14.1217	14.2349	14.471			2	2	2	3.2	3.2	3.2	68.435	0.0027985	12.147	211210	5	0.137872	0.473798	0.222098	1.00951	| transcript=PF3D7_1218600.1 | gene=PF3D7_1218600 | organism=Plasmodium_falciparum_3D7 | gene_product=arginine--tRNA ligase | transcript_product=arginine--tRNA ligase | location=Pf3D7_12_v3:732174-734959(-) | protein_length=590 | sequence_SO=chromosome | S	arginine--tRNA ligase	PF3D7_1218600.1-p1	PF3D7_1218600.1-p1	926
		15.9462	15.6942	15.9144	15.7117	15.8763	15.2957			10	10	10	22.1	22.1	22.1	63.23	0	98.668	1565800	40	0.304443	0.605523	0.223697	0.771226	| transcript=PF3D7_0922600.1 | gene=PF3D7_0922600 | organism=Plasmodium_falciparum_3D7 | gene_product=glutamine synthetase, putative | transcript_product=glutamine synthetase, putative | location=Pf3D7_09_v3:916603-918674(+) | protein_length=543 | sequence	glutamine synthetase, putative	PF3D7_0922600.1-p1	PF3D7_0922600.1-p1	632
		21.1386	21.2238	21.2901	20.8942	21.1116	20.9727			37	37	37	72.7	72.7	72.7	48.958	0	323.31	124980000	227	0.0437097	0.376444	0.224684	1.26775	| transcript=PF3D7_1357100.1 | gene=PF3D7_1357100 | organism=Plasmodium_falciparum_3D7 | gene_product=elongation factor 1-alpha | transcript_product=elongation factor 1-alpha | location=Pf3D7_13_v3:2268901-2270232(+) | protein_length=443 | sequence_SO=chro	elongation factor 1-alpha	PF3D7_1357100.1-p1;PF3D7_1357000.1-p1	PF3D7_1357100.1-p1;PF3D7_1357000.1-p1	1120
		17.0165	17.3316	16.6953	16.6727	16.6034	17.0926			4	4	4	55.8	55.8	55.8	10.109	0	72.862	2241400	32	0.399882	0.658749	0.224888	0.663521	| transcript=PF3D7_1355800.1 | gene=PF3D7_1355800 | organism=Plasmodium_falciparum_3D7 | gene_product=splicing factor 3B subunit 5, putative | transcript_product=splicing factor 3B subunit 5, putative | location=Pf3D7_13_v3:2214445-2215085(+) | protein_len	splicing factor 3B subunit 5, putative	PF3D7_1355800.1-p1	PF3D7_1355800.1-p1	1116
		14.5492	14.7673	14.4998	14.5657	14.0339	14.5381			2	2	2	23.1	23.1	23.1	11.996	0	17.66	294360	9	0.302674	0.604577	0.226192	0.77632	| transcript=PF3D7_1209200.1 | gene=PF3D7_1209200 | organism=Plasmodium_falciparum_3D7 | gene_product=U6 snRNA-associated Sm-like protein LSm7, putative | transcript_product=U6 snRNA-associated Sm-like protein LSm7, putative | location=Pf3D7_12_v3:427272-4	U6 snRNA-associated Sm-like protein LSm7, putative	PF3D7_1209200.1-p1	PF3D7_1209200.1-p1	901
		12.7908	13.1924	12.8792	12.6231	12.9044	12.6527			4	4	4	6.9	6.9	6.9	63.208	0	25.601	98077	5	0.206541	0.531207	0.227442	0.906041	| transcript=PF3D7_0727200.1 | gene=PF3D7_0727200 | organism=Plasmodium_falciparum_3D7 | gene_product=cysteine desulfurase IscS | transcript_product=cysteine desulfurase IscS | location=Pf3D7_07_v3:1156748-1158409(-) | protein_length=553 | sequence_SO=chro	cysteine desulfurase IscS	PF3D7_0727200.1-p1	PF3D7_0727200.1-p1	489
		15.8759	15.8934	15.9061	15.7297	15.6434	15.6191			6	6	6	11.8	11.8	11.8	55.208	0	81.716	884320	24	0.0027861	0.243247	0.227717	1.69068	| transcript=PF3D7_1017900.1 | gene=PF3D7_1017900 | organism=Plasmodium_falciparum_3D7 | gene_product=26S proteasome regulatory subunit p55, putative | transcript_product=26S proteasome regulatory subunit p55, putative | location=Pf3D7_10_v3:715878-717437(	26S proteasome regulatory subunit p55, putative	PF3D7_1017900.1-p1	PF3D7_1017900.1-p1	707
		14.7202	14.8772	14.6235	14.4562	14.504	14.5712			4	4	4	11.8	11.8	11.8	46.709	0	29.463	339600	15	0.047103	0.375877	0.229879	1.26946	| transcript=PF3D7_0924300.1 | gene=PF3D7_0924300 | organism=Plasmodium_falciparum_3D7 | gene_product=thiamine pyrophosphokinase | transcript_product=thiamine pyrophosphokinase | location=Pf3D7_09_v3:984815-986017(-) | protein_length=400 | sequence_SO=chro	thiamine pyrophosphokinase	PF3D7_0924300.1-p1	PF3D7_0924300.1-p1	636
		18.79	18.9338	18.6932	18.5709	18.6656	18.4894			24	24	24	45.2	45.2	45.2	45.31	0	323.31	22237000	141	0.0561197	0.382147	0.230384	1.23556	| transcript=PF3D7_1468700.1 | gene=PF3D7_1468700 | organism=Plasmodium_falciparum_3D7 | gene_product=eukaryotic initiation factor 4A | transcript_product=eukaryotic initiation factor 4A | location=Pf3D7_14_v3:2825370-2826918(+) | protein_length=398 | sequ	eukaryotic initiation factor 4A	PF3D7_1468700.1-p1	PF3D7_1468700.1-p1	1329
		15.364	15.4739	15.2674	15.0771	14.989	15.347			7	7	7	27.5	27.5	27.5	35.603	0	73.109	1369200	40	0.134199	0.462813	0.230729	1.03412	| transcript=PF3D7_1010100.1 | gene=PF3D7_1010100 | organism=Plasmodium_falciparum_3D7 | gene_product=PI31 domain-containing protein, putative | transcript_product=PI31 domain-containing protein, putative | location=Pf3D7_10_v3:403679-404575(+) | protein_l	PI31 domain-containing protein, putative	PF3D7_1010100.1-p1	PF3D7_1010100.1-p1	687
		13.5428	14.1716	13.2014	12.7034	13.6868	13.8296			5	5	5	4.9	4.9	4.9	110.48	0	30.366	139700	7	0.636242	0.793003	0.231973	0.418777	| transcript=PF3D7_0404700.1 | gene=PF3D7_0404700 | organism=Plasmodium_falciparum_3D7 | gene_product=dipeptidyl aminopeptidase 3 | transcript_product=dipeptidyl aminopeptidase 3 | location=Pf3D7_04_v3:260454-263418(-) | protein_length=939 | sequence_SO=ch	dipeptidyl aminopeptidase 3	PF3D7_0404700.1-p1	PF3D7_0404700.1-p1	248
		15.6272	15.8973	15.733	15.518	15.2161	15.824			9	9	9	20.8	20.8	20.8	52.941	0	58.757	1616800	27	0.29209	0.594774	0.23309	0.79753	| transcript=PF3D7_1417500.1 | gene=PF3D7_1417500 | organism=Plasmodium_falciparum_3D7 | gene_product=H/ACA ribonucleoprotein complex subunit 4, putative | transcript_product=H/ACA ribonucleoprotein complex subunit 4, putative | location=Pf3D7_14_v3:726979	H/ACA ribonucleoprotein complex subunit 4, putative	PF3D7_1417500.1-p1	PF3D7_1417500.1-p1	1202
		13.7144	13.4911	13.0187	13.2141	13.4611	NaN			2	2	2	6.5	6.5	6.5	30.624	0.002765	11.971	77134	5	0.437988	0.679467	0.23388	0.629106	| transcript=PF3D7_1246800.1 | gene=PF3D7_1246800 | organism=Plasmodium_falciparum_3D7 | gene_product=signal recognition particle receptor subunit beta, putative | transcript_product=signal recognition particle receptor subunit beta, putative | location=Pf	signal recognition particle receptor subunit beta, putative	PF3D7_1246800.1-p1	PF3D7_1246800.1-p1	983
		14.9409	14.7766	14.3884	14.5635	14.3878	14.4529			7	7	7	13.6	13.6	13.6	69.389	0	55.383	578960	18	0.244682	0.557733	0.233887	0.860993	| transcript=PF3D7_1118500.1 | gene=PF3D7_1118500 | organism=Plasmodium_falciparum_3D7 | gene_product=nucleolar protein 56, putative | transcript_product=nucleolar protein 56, putative | location=Pf3D7_11_v3:703175-704959(+) | protein_length=594 | sequence	nucleolar protein 56, putative	PF3D7_1118500.1-p1	PF3D7_1118500.1-p1	805
		15.2082	15.1542	15.1146	15.0819	14.9987	14.6917			14	14	14	4.9	4.9	4.9	300.92	0	98.849	1166900	36	0.125837	0.455143	0.234903	1.05945	| transcript=PF3D7_0903400.1 | gene=PF3D7_0903400 | organism=Plasmodium_falciparum_3D7 | gene_product=ATP-dependent RNA helicase DDX60, putative | transcript_product=ATP-dependent RNA helicase DDX60, putative | location=Pf3D7_09_v3:151700-159541(-) | prote	ATP-dependent RNA helicase DDX60, putative	PF3D7_0903400.1-p1	PF3D7_0903400.1-p1	576
		16.2644	16.2797	16.2479	15.9904	15.9595	16.1333			9	9	9	21.7	21.7	21.7	50.151	0	66.527	1971000	36	0.0121607	0.301755	0.236264	1.53102	| transcript=PF3D7_0320500.1 | gene=PF3D7_0320500 | organism=Plasmodium_falciparum_3D7 | gene_product=nicotinamidase, putative | transcript_product=nicotinamidase, putative | location=Pf3D7_03_v3:860813-862102(+) | protein_length=429 | sequence_SO=chromoso	nicotinamidase, putative	PF3D7_0320500.1-p1	PF3D7_0320500.1-p1	237
		16.1673	16.2073	15.487	15.5896	15.852	15.7106			9	9	9	10.4	10.4	10.4	102.27	0	86.106	1315100	44	0.390379	0.638444	0.236461	0.683972	| transcript=PF3D7_1451800.1 | gene=PF3D7_1451800 | organism=Plasmodium_falciparum_3D7 | gene_product=sortilin | transcript_product=sortilin | location=Pf3D7_14_v3:2123461-2126599(+) | protein_length=895 | sequence_SO=chromosome | SO=protein_coding_gene |	sortilin	PF3D7_1451800.1-p1	PF3D7_1451800.1-p1	1289
		14.5057	14.3907	14.16	13.0798	14.6658	14.5997			6	6	6	11.3	11.3	11.3	86.653	0	38.036	377450	14	0.676641	0.817271	0.23705	0.377542	| transcript=PF3D7_0506900.1 | gene=PF3D7_0506900 | organism=Plasmodium_falciparum_3D7 | gene_product=rhomboid protease ROM4 | transcript_product=rhomboid protease ROM4 | location=Pf3D7_05_v3:288776-291055(-) | protein_length=759 | sequence_SO=chromosome |	rhomboid protease ROM4	PF3D7_0506900.1-p1	PF3D7_0506900.1-p1	301
		15.8937	16.0268	15.5521	15.7306	15.3602	15.6704			4	4	4	7	7	7	68.009	0	24.593	866390	12	0.262753	0.571497	0.237125	0.840605	| transcript=PF3D7_1330800.1 | gene=PF3D7_1330800 | organism=Plasmodium_falciparum_3D7 | gene_product=RNA-binding protein, putative | transcript_product=RNA-binding protein, putative | location=Pf3D7_13_v3:1294615-1296966(+) | protein_length=596 | sequence	RNA-binding protein, putative	PF3D7_1330800.1-p1	PF3D7_1330800.1-p1	1053
		16.1749	16.2099	16.0178	15.9175	15.9063	15.8641			12	12	12	8.4	8.4	8.4	166.71	0	86.916	2306000	39	0.017696	0.313231	0.238286	1.47764	| transcript=PF3D7_0214100.1 | gene=PF3D7_0214100 | organism=Plasmodium_falciparum_3D7 | gene_product=protein transport protein SEC31 | transcript_product=protein transport protein SEC31 | location=Pf3D7_02_v3:568529-573315(-) | protein_length=1471 | seque	protein transport protein SEC31	PF3D7_0214100.1-p1	PF3D7_0214100.1-p1	169
		17.1853	17.4077	17.6292	17.067	17.2761	17.1636			30	30	30	28.7	28.7	28.7	127.35	0	323.31	10296000	155	0.167526	0.484387	0.238528	0.987004	| transcript=PF3D7_0524000.1 | gene=PF3D7_0524000 | organism=Plasmodium_falciparum_3D7 | gene_product=karyopherin beta | transcript_product=karyopherin beta | location=Pf3D7_05_v3:998753-1002124(+) | protein_length=1123 | sequence_SO=chromosome | SO=protei	karyopherin beta	PF3D7_0524000.1-p1	PF3D7_0524000.1-p1	347
		18.6578	18.8783	18.8646	18.4016	18.7928	18.4895			11	11	10	26.1	26.1	24.3	49.75	0	170.63	11045000	85	0.159156	0.475888	0.238934	1.00259	| transcript=PF3D7_1008700.1 | gene=PF3D7_1008700 | organism=Plasmodium_falciparum_3D7 | gene_product=tubulin beta chain | transcript_product=tubulin beta chain | location=Pf3D7_10_v3:360625-362480(-) | protein_length=445 | sequence_SO=chromosome | SO=prot	tubulin beta chain	PF3D7_1008700.1-p1	PF3D7_1008700.1-p1	683
		14.281	14.5717	14.2699	13.7864	14.2775	14.3405			9	9	9	3.1	3.1	3.1	381.87	0	66.912	626900	29	0.299708	0.596778	0.239396	0.795055	| transcript=PF3D7_1107300.1 | gene=PF3D7_1107300 | organism=Plasmodium_falciparum_3D7 | gene_product=polyadenylate-binding protein-interacting protein 1, putative | transcript_product=polyadenylate-binding protein-interacting protein 1, putative | locatio	polyadenylate-binding protein-interacting protein 1, putative	PF3D7_1107300.1-p1	PF3D7_1107300.1-p1	773
		15.5234	15.6481	15.6474	15.3284	15.4239	15.3464			14	14	14	9.2	9.2	9.2	166.86	0	100.68	1627100	37	0.00911987	0.277311	0.240048	1.59209	| transcript=PF3D7_1208900.1 | gene=PF3D7_1208900 | organism=Plasmodium_falciparum_3D7 | gene_product=protein phosphatase PPM11, putative | transcript_product=protein phosphatase PPM11, putative | location=Pf3D7_12_v3:415404-419732(+) | protein_length=1442	protein phosphatase PPM11, putative	PF3D7_1208900.1-p1	PF3D7_1208900.1-p1	899
		14.867	14.8146	15.1733	14.5913	14.6646	14.8744			3	3	3	14.1	14.1	14.1	21.124	0.0010684	17.022	407550	7	0.160433	0.47414	0.241552	1.00485	| transcript=PF3D7_1331300.1 | gene=PF3D7_1331300 | organism=Plasmodium_falciparum_3D7 | gene_product=signal peptidase complex catalytic subunit SEC11 | transcript_product=signal peptidase complex catalytic subunit SEC11 | location=Pf3D7_13_v3:1309177-1310	signal peptidase complex catalytic subunit SEC11	PF3D7_1331300.1-p1	PF3D7_1331300.1-p1	1054
		14.3137	14.2519	13.9485	13.5193	14.1668	14.1023			3	3	3	9.7	9.7	9.7	47.63	0	40.225	267250	14	0.361143	0.629811	0.2419	0.722487	| transcript=PF3D7_1320800.1 | gene=PF3D7_1320800 | organism=Plasmodium_falciparum_3D7 | gene_product=dihydrolipoyllysine-residue succinyltransferase component of 2-oxoglutarate dehydrogenase complex | transcript_product=dihydrolipoyllysine-residue succiny	dihydrolipoyllysine-residue succinyltransferase component of 2-oxoglutarate dehydrogenase complex	PF3D7_1320800.1-p1	PF3D7_1320800.1-p1	1034
		13.7587	13.7476	13.8568	13.5349	13.5171	13.5852			6	6	5	5.2	5.2	4.2	151.54	0	35.777	299280	16	0.00385612	0.240226	0.241986	1.72532	| transcript=PF3D7_1355700.1 | gene=PF3D7_1355700 | organism=Plasmodium_falciparum_3D7 | gene_product=NLI interacting factor-like phosphatase, putative | transcript_product=NLI interacting factor-like phosphatase, putative | location=Pf3D7_13_v3:2206592-22	NLI interacting factor-like phosphatase, putative	PF3D7_1355700.1-p1	PF3D7_1355700.1-p1	1115
		17.9561	18.0071	17.8732	17.4778	17.7817	17.8502			10	10	10	24.8	24.8	24.8	51.951	0	85.886	4853600	41	0.115718	0.435991	0.242205	1.09634	| transcript=PF3D7_1129100.1 | gene=PF3D7_1129100 | organism=Plasmodium_falciparum_3D7 | gene_product=parasitophorous vacuolar protein 1 | transcript_product=parasitophorous vacuolar protein 1 | location=Pf3D7_11_v3:1125952-1127310(+) | protein_length=452	parasitophorous vacuolar protein 1	PF3D7_1129100.1-p1	PF3D7_1129100.1-p1	834
		15.6969	15.8288	16.3524	15.6245	15.7428	15.7817			7	7	7	20.1	20.1	20.1	43.453	0	81.368	1135700	27	0.302717	0.597378	0.243057	0.795204	| transcript=PF3D7_0807900.1 | gene=PF3D7_0807900 | organism=Plasmodium_falciparum_3D7 | gene_product=tyrosine--tRNA ligase | transcript_product=tyrosine--tRNA ligase | location=Pf3D7_08_v3:402595-404141(+) | protein_length=373 | sequence_SO=chromosome | S	tyrosine--tRNA ligase	PF3D7_0807900.1-p1	PF3D7_0807900.1-p1	516
		14.3584	14.3013	14.8972	14.0232	14.5525	14.2516			2	2	2	13.5	13.5	13.5	18.688	0.002006	13.455	196530	4	0.37534	0.634601	0.243162	0.706911	| transcript=PF3D7_0921000.1 | gene=PF3D7_0921000 | organism=Plasmodium_falciparum_3D7 | gene_product=ubiquitin-conjugating enzyme E2, putative | transcript_product=ubiquitin-conjugating enzyme E2, putative | location=Pf3D7_09_v3:857587-858829(-) | protein	ubiquitin-conjugating enzyme E2, putative	PF3D7_0921000.1-p1;PF3D7_0921000.2-p1	PF3D7_0921000.1-p1;PF3D7_0921000.2-p1	626
		14.3844	14.8825	14.8982	14.1061	14.4303	14.8975			3	3	3	2.9	2.9	2.9	118.84	0	22.465	336760	9	0.440546	0.676879	0.243775	0.633204	| transcript=PF3D7_0704400.1 | gene=PF3D7_0704400 | organism=Plasmodium_falciparum_3D7 | gene_product=phosphoinositide-binding protein, putative | transcript_product=phosphoinositide-binding protein, putative | location=Pf3D7_07_v3:204718-207750(+) | prote	phosphoinositide-binding protein, putative	PF3D7_0704400.1-p1	PF3D7_0704400.1-p1	443
		14.877	14.8679	14.4219	14.7664	14.0947	14.5742			2	2	2	14.3	14.3	14.3	20.385	0.0028195	12.294	239370	5	0.384534	0.639552	0.243817	0.696756	| transcript=PF3D7_1346200.1 | gene=PF3D7_1346200 | organism=Plasmodium_falciparum_3D7 | gene_product=nuclear import protein MOG1, putative | transcript_product=nuclear import protein MOG1, putative | location=Pf3D7_13_v3:1845878-1846384(-) | protein_lengt	nuclear import protein MOG1, putative	PF3D7_1346200.1-p1	PF3D7_1346200.1-p1	1094
		19.2308	18.9204	19.2193	17.8169	19.5482	19.2699			4	4	4	2.5	2.5	2.5	229.62	0	27.308	3932100	8	0.676782	0.815961	0.245201	0.3794	| transcript=PF3D7_0604100.1 | gene=PF3D7_0604100 | organism=Plasmodium_falciparum_3D7 | gene_product=AP2 domain transcription factor | transcript_product=AP2 domain transcription factor | location=Pf3D7_06_v3:171301-177240(-) | protein_length=1979 | seque	AP2 domain transcription factor	PF3D7_0604100.1-p1	PF3D7_0604100.1-p1	378
		16.5881	16.367	16.6978	16.2232	16.3989	16.2942			10	10	10	16.1	16.1	16.1	69.014	0	77.669	2367400	40	0.0890979	0.405347	0.245526	1.17003	| transcript=PF3D7_1251200.1 | gene=PF3D7_1251200 | organism=Plasmodium_falciparum_3D7 | gene_product=coronin | transcript_product=coronin | location=Pf3D7_12_v3:2092087-2094231(+) | protein_length=602 | sequence_SO=chromosome | SO=protein_coding_gene | is	coronin	PF3D7_1251200.1-p1	PF3D7_1251200.1-p1	990
		17.6529	17.7711	18.6631	17.3489	18.27	17.7303			2	2	2	11.1	11.1	11.1	18.952	0	24.882	3125500	11	0.58614	0.763138	0.245987	0.476685	| transcript=PF3D7_0322000.1 | gene=PF3D7_0322000 | organism=Plasmodium_falciparum_3D7 | gene_product=peptidyl-prolyl cis-trans isomerase | transcript_product=peptidyl-prolyl cis-trans isomerase | location=Pf3D7_03_v3:928644-929159(-) | protein_length=171	peptidyl-prolyl cis-trans isomerase	PF3D7_0322000.1-p1	PF3D7_0322000.1-p1	242
		14.1461	13.912	13.2402	13.6599	13.3284	13.571			2	2	2	4.9	4.9	4.9	35.765	0.0035682	11.478	121490	5	0.442014	0.677788	0.246348	0.633286	| transcript=PF3D7_0314400.1 | gene=PF3D7_0314400 | organism=Plasmodium_falciparum_3D7 | gene_product=serine/threonine protein phosphatase 6, putative | transcript_product=serine/threonine protein phosphatase 6, putative | location=Pf3D7_03_v3:579539-58046	serine/threonine protein phosphatase 6, putative	PF3D7_0314400.1-p1	PF3D7_0314400.1-p1	221
		12.7698	12.8774	12.6011	12.6635	12.309	12.5353			1	1	1	0.8	0.8	0.8	159.03	0.0090158	6.2496	44883	1	0.133007	0.454863	0.246811	1.06772	| transcript=PF3D7_0807600.1 | gene=PF3D7_0807600 | organism=Plasmodium_falciparum_3D7 | gene_product=conserved Plasmodium protein, unknown function | transcript_product=conserved Plasmodium protein, unknown function | location=Pf3D7_08_v3:389596-394259(-)	conserved Plasmodium protein, unknown function	PF3D7_0807600.1-p1	PF3D7_0807600.1-p1	514
		15.6707	15.9095	15.6907	15.3714	15.5916	15.567			5	5	5	11.1	11.1	11.1	56.839	0	35.199	777300	17	0.0754282	0.383624	0.246967	1.21377	| transcript=PF3D7_1134800.1 | gene=PF3D7_1134800 | organism=Plasmodium_falciparum_3D7 | gene_product=coatomer subunit delta | transcript_product=coatomer subunit delta | location=Pf3D7_11_v3:1367186-1368809(+) | protein_length=487 | sequence_SO=chromosome	coatomer subunit delta	PF3D7_1134800.1-p1	PF3D7_1134800.1-p1	854
		13.8446	14.0158	14.6084	14.2382	14.535	12.9539			6	6	6	5.3	5.3	5.3	149.36	0	36.476	284810	13	0.669457	0.81007	0.247245	0.387791	| transcript=PF3D7_0610900.1 | gene=PF3D7_0610900 | organism=Plasmodium_falciparum_3D7 | gene_product=transcription elongation factor SPT5, putative | transcript_product=transcription elongation factor SPT5, putative | location=Pf3D7_06_v3:456747-460589(-)	transcription elongation factor SPT5, putative	PF3D7_0610900.1-p1	PF3D7_0610900.1-p1	393
		15.0679	15.3895	15.2687	15.1426	14.9176	14.9205			8	8	8	31.8	31.8	31.8	28.291	0	82.224	1011900	25	0.106731	0.421826	0.248454	1.13043	| transcript=PF3D7_1307000.1 | gene=PF3D7_1307000 | organism=Plasmodium_falciparum_3D7 | gene_product=exosome complex component RRP40, putative | transcript_product=exosome complex component RRP40, putative | location=Pf3D7_13_v3:325215-326371(-) | protein	exosome complex component RRP40, putative	PF3D7_1307000.1-p1	PF3D7_1307000.1-p1	1003
		16.1837	15.953	16.1698	15.6015	15.8347	16.1236			4	4	4	27.1	27.1	27.1	15.08	0	80.208	1002900	15	0.213605	0.526749	0.248888	0.927122	| transcript=PF3D7_1111500.1 | gene=PF3D7_1111500 | organism=Plasmodium_falciparum_3D7 | gene_product=acylphosphatase, putative | transcript_product=acylphosphatase, putative | location=Pf3D7_11_v3:446020-446559(-) | protein_length=129 | sequence_SO=chromo	acylphosphatase, putative	PF3D7_1111500.1-p1	PF3D7_1111500.1-p1	786
		14.8944	14.7244	14.6152	14.3221	14.5934	14.5684			4	4	4	15.9	15.9	15.9	30.346	0	27.708	300970	13	0.102973	0.414616	0.25	1.14303	| transcript=PF3D7_1463500.1 | gene=PF3D7_1463500 | organism=Plasmodium_falciparum_3D7 | gene_product=fam-a protein | transcript_product=fam-a protein | location=Pf3D7_14_v3:2577974-2579379(+) | protein_length=258 | sequence_SO=chromosome | SO=protein_codi	fam-a protein	PF3D7_1463500.1-p1	PF3D7_1463500.1-p1	1318
		14.9996	15.0305	14.7539	14.24	14.8533	14.9405			8	8	8	10.7	10.7	10.7	147.07	0	113.73	540350	21	0.351209	0.62109	0.250017	0.741591	| transcript=PF3D7_0801000.1 | gene=PF3D7_0801000 | organism=Plasmodium_falciparum_3D7 | gene_product=Plasmodium exported protein (PHISTc) | transcript_product=Plasmodium exported protein (PHISTc) | location=Pf3D7_08_v3:84568-88422(-) | protein_length=1219	Plasmodium exported protein (PHISTc)	PF3D7_0801000.1-p1	PF3D7_0801000.1-p1	499
		16.1448	16.257	16.9127	15.8301	16.6597	16.073			3	3	3	7.7	7.7	7.7	19.03	0	42.611	1629500	23	0.506135	0.710554	0.250573	0.564988	| transcript=PF3D7_0532100.1 | gene=PF3D7_0532100 | organism=Plasmodium_falciparum_3D7 | gene_product=early transcribed membrane protein 5 | transcript_product=early transcribed membrane protein 5 | location=Pf3D7_05_v3:1301224-1301769(+) | protein_length=	early transcribed membrane protein 5	PF3D7_0532100.1-p1	PF3D7_0532100.1-p1	367
		15.1668	15.4183	15.1677	14.9985	14.9542	15.039			11	11	11	5	5	5	299.39	0	73.419	960750	28	0.0437538	0.346891	0.253652	1.35485	| transcript=PF3D7_0904900.1 | gene=PF3D7_0904900 | organism=Plasmodium_falciparum_3D7 | gene_product=copper-transporting ATPase | transcript_product=copper-transporting ATPase | location=Pf3D7_09_v3:224875-232831(-) | protein_length=2568 | sequence_SO=chr	copper-transporting ATPase	PF3D7_0904900.1-p1	PF3D7_0904900.1-p1	584
		16.4895	16.6989	16.6877	15.9121	16.9475	16.2553			8	8	8	29.2	29.2	29.2	29.499	0	66.261	1700600	24	0.461758	0.677838	0.253721	0.615797	| transcript=PF3D7_0807500.1 | gene=PF3D7_0807500 | organism=Plasmodium_falciparum_3D7 | gene_product=proteasome subunit alpha type-6, putative | transcript_product=proteasome subunit alpha type-6, putative | location=Pf3D7_08_v3:387219-388364(+) | protein	proteasome subunit alpha type-6, putative	PF3D7_0807500.1-p1	PF3D7_0807500.1-p1	513
		19.3963	19.2821	19.3569	19.0204	19.0236	19.2288			7	7	7	30.2	30.2	30.2	20.292	0	72.869	11709000	51	0.0294947	0.323259	0.254157	1.43875	| transcript=PF3D7_0627500.1 | gene=PF3D7_0627500 | organism=Plasmodium_falciparum_3D7 | gene_product=protein DJ-1 | transcript_product=protein DJ-1 | location=Pf3D7_06_v3:1101734-1102852(-) | protein_length=189 | sequence_SO=chromosome | SO=protein_coding	protein DJ-1	PF3D7_0627500.1-p1	PF3D7_0627500.1-p1	429
		15.0173	15.1392	14.8993	14.7042	14.9722	14.6153			9	9	9	6.4	6.4	6.4	159.11	0	55.616	865410	17	0.116846	0.43053	0.254689	1.11856	| transcript=PF3D7_0932800.1 | gene=PF3D7_0932800 | organism=Plasmodium_falciparum_3D7 | gene_product=importin alpha re-exporter, putative | transcript_product=importin alpha re-exporter, putative | location=Pf3D7_09_v3:1303390-1307789(-) | protein_length=	importin alpha re-exporter, putative	PF3D7_0932800.1-p1	PF3D7_0932800.1-p1	655
		NaN	13.9006	12.897	12.9832	NaN	13.401			2	2	2	4.6	4.6	4.6	75.051	0.0028763	12.597	70770	2	0.720067	0.84166	0.255178	0.33427	| transcript=PF3D7_1235500.1 | gene=PF3D7_1235500 | organism=Plasmodium_falciparum_3D7 | gene_product=N6-adenosine-methyltransferase, putative | transcript_product=N6-adenosine-methyltransferase, putative | location=Pf3D7_12_v3:1481002-1482942(+) | protein	N6-adenosine-methyltransferase, putative	PF3D7_1235500.1-p1	PF3D7_1235500.1-p1	958
		16.4268	16.6053	16.4707	16.1612	16.3896	16.1821			13	13	13	28.5	28.5	28.5	49.54	0	125.73	3102100	45	0.0471439	0.349062	0.256655	1.34687	| transcript=PF3D7_1130400.1 | gene=PF3D7_1130400 | organism=Plasmodium_falciparum_3D7 | gene_product=26S protease regulatory subunit 6A, putative | transcript_product=26S protease regulatory subunit 6A, putative | location=Pf3D7_11_v3:1168879-1170198(+) |	26S protease regulatory subunit 6A, putative	PF3D7_1130400.1-p1	PF3D7_1130400.1-p1	841
		14.5692	14.7527	14.2424	14.3024	14.5655	13.9215			4	4	4	6	6	6	92.276	0	38.208	378640	15	0.340935	0.611054	0.258329	0.761571	| transcript=PF3D7_1342600.1 | gene=PF3D7_1342600 | organism=Plasmodium_falciparum_3D7 | gene_product=myosin A | transcript_product=myosin A | location=Pf3D7_13_v3:1673699-1676539(+) | protein_length=818 | sequence_SO=chromosome | SO=protein_coding_gene |	myosin A	PF3D7_1342600.1-p1	PF3D7_1342600.1-p1	1082
		16.1597	16.2309	16.5098	16.0585	16.1155	15.9501			4	4	3	31.4	31.4	24.1	16.478	0	26.681	813700	14	0.0921235	0.397924	0.25873	1.19049	| transcript=PF3D7_0719700.1 | gene=PF3D7_0719700 | organism=Plasmodium_falciparum_3D7 | gene_product=40S ribosomal protein S10, putative | transcript_product=40S ribosomal protein S10, putative | location=Pf3D7_07_v3:861583-862487(+) | protein_length=137	40S ribosomal protein S10, putative	PF3D7_0719700.1-p1	PF3D7_0719700.1-p1	471
		15.4497	15.9291	16.0592	15.9007	15.3007	15.4589			6	6	6	5.2	5.2	5.2	123.47	0	34.267	722940	11	0.371936	0.630406	0.259216	0.724002	| transcript=PF3D7_1110500.1 | gene=PF3D7_1110500 | organism=Plasmodium_falciparum_3D7 | gene_product=vacuolar protein sorting-associated protein 35, putative | transcript_product=vacuolar protein sorting-associated protein 35, putative | location=Pf3D7_11	vacuolar protein sorting-associated protein 35, putative	PF3D7_1110500.1-p1	PF3D7_1110500.1-p1	783
		15.4213	15.5402	15.8621	15.0179	15.4819	15.5456			6	6	6	19.9	19.9	19.9	48.72	0	53.525	882470	19	0.288526	0.57715	0.25939	0.831033	| transcript=PF3D7_0501200.1 | gene=PF3D7_0501200 | organism=Plasmodium_falciparum_3D7 | gene_product=parasite-infected erythrocyte surface protein | transcript_product=parasite-infected erythrocyte surface protein | location=Pf3D7_05_v3:64065-65489(+) | p	parasite-infected erythrocyte surface protein	PF3D7_0501200.1-p1	PF3D7_0501200.1-p1	287
		16.2924	16.4696	16.0812	15.8523	16.3053	15.9048			9	9	9	19	19	19	56.234	0	56.697	1686200	28	0.225554	0.526771	0.260295	0.923559	| transcript=PF3D7_0904800.1 | gene=PF3D7_0904800 | organism=Plasmodium_falciparum_3D7 | gene_product=replication protein A1, small fragment | transcript_product=replication protein A1, small fragment | location=Pf3D7_09_v3:222271-224156(+) | protein_lengt	replication protein A1, small fragment	PF3D7_0904800.1-p1	PF3D7_0904800.1-p1	583
		16.2956	16.4326	16.3357	16.1001	16.0272	16.1474			7	7	7	21.8	21.8	21.8	44.461	0	68.491	2488300	46	0.00801078	0.245308	0.26307	1.71242	| transcript=PF3D7_1128400.1 | gene=PF3D7_1128400 | organism=Plasmodium_falciparum_3D7 | gene_product=bifunctional farnesyl/geranylgeranyl diphosphate synthase | transcript_product=bifunctional farnesyl/geranylgeranyl diphosphate synthase | location=Pf3D7_	bifunctional farnesyl/geranylgeranyl diphosphate synthase	PF3D7_1128400.1-p1	PF3D7_1128400.1-p1	832
		14.1149	14.3339	13.7428	13.8223	14.0975	13.4813			5	5	5	8.3	8.3	8.3	64.036	0	31.723	328740	14	0.347921	0.611828	0.263516	0.75717	| transcript=PF3D7_1463300.1 | gene=PF3D7_1463300 | organism=Plasmodium_falciparum_3D7 | gene_product=DNA polymerase alpha subunit B, putative | transcript_product=DNA polymerase alpha subunit B, putative | location=Pf3D7_14_v3:2572988-2574607(+) | protein	DNA polymerase alpha subunit B, putative	PF3D7_1463300.1-p1	PF3D7_1463300.1-p1	1317
		15.7261	15.7631	15.7823	15.5967	15.5906	15.293			10	10	10	17	17	17	76.189	0	74.282	1083000	28	0.060251	0.363082	0.263759	1.30852	| transcript=PF3D7_1343900.1 | gene=PF3D7_1343900 | organism=Plasmodium_falciparum_3D7 | gene_product=U4/U6 small nuclear ribonucleoprotein PRP4, putative | transcript_product=U4/U6 small nuclear ribonucleoprotein PRP4, putative | location=Pf3D7_13_v3:1756	U4/U6 small nuclear ribonucleoprotein PRP4, putative	PF3D7_1343900.1-p1	PF3D7_1343900.1-p1	1086
		15.3849	15.2485	15.4243	15.1584	14.8949	15.2126			13	13	13	11	11	11	141.23	0	88.111	1364100	38	0.0772921	0.381505	0.263965	1.24722	| transcript=PF3D7_0704200.1 | gene=PF3D7_0704200 | organism=Plasmodium_falciparum_3D7 | gene_product=RNA cytosine C(5)-methyltransferase, putative | transcript_product=RNA cytosine C(5)-methyltransferase, putative | location=Pf3D7_07_v3:191309-194890(-) |	RNA cytosine C(5)-methyltransferase, putative	PF3D7_0704200.1-p1	PF3D7_0704200.1-p1	441
		15.9713	16.2738	16.2071	15.64	16.1581	15.8568			5	5	5	18.1	18.1	18.1	28.837	0	50.381	1220500	20	0.205713	0.502275	0.265708	0.962569	| transcript=PF3D7_1474800.1 | gene=PF3D7_1474800 | organism=Plasmodium_falciparum_3D7 | gene_product=proteasome subunit alpha type-1, putative | transcript_product=proteasome subunit alpha type-1, putative | location=Pf3D7_14_v3:3067562-3068692(+) | prote	proteasome subunit alpha type-1, putative	PF3D7_1474800.1-p1	PF3D7_1474800.1-p1	1344
		14.0923	13.9733	13.5411	13.5333	13.5206	13.7528			2	2	2	8.5	8.5	8.5	23.187	0.004363	11.063	141600	4	0.220126	0.517886	0.26665	0.940115	| transcript=PF3D7_1132900.1 | gene=PF3D7_1132900 | organism=Plasmodium_falciparum_3D7 | gene_product=glycine cleavage system H protein | transcript_product=glycine cleavage system H protein | location=Pf3D7_11_v3:1273407-1274009(+) | protein_length=200 |	glycine cleavage system H protein	PF3D7_1132900.1-p1	PF3D7_1132900.1-p1	847
		17.7736	17.4833	17.7856	17.3707	17.3228	17.5489			12	12	12	39.2	39.2	39.2	35.961	0	128.28	6065800	61	0.0911502	0.384121	0.266703	1.20995	| transcript=PF3D7_0424600.1 | gene=PF3D7_0424600 | organism=Plasmodium_falciparum_3D7 | gene_product=Plasmodium exported protein (PHISTb) | transcript_product=Plasmodium exported protein (PHISTb) | location=Pf3D7_04_v3:1113345-1114486(-) | protein_length=	Plasmodium exported protein (PHISTb)	PF3D7_0424600.1-p1	PF3D7_0424600.1-p1	284
		15.8118	15.6537	15.5229	15.1404	15.5075	15.5401			8	8	8	13.7	13.7	13.7	61.418	0	57.861	1260300	28	0.156077	0.457871	0.266831	1.05473	| transcript=PF3D7_0528200.1 | gene=PF3D7_0528200 | organism=Plasmodium_falciparum_3D7 | gene_product=eukaryotic translation initiation factor 3 subunit E, putative | transcript_product=eukaryotic translation initiation factor 3 subunit E, putative | locat	eukaryotic translation initiation factor 3 subunit E, putative	PF3D7_0528200.1-p1	PF3D7_0528200.1-p1	363
		14.7513	15.2047	14.4248	14.6057	14.5067	14.4668			3	3	3	23.4	23.4	23.4	14.624	0	18.165	341550	5	0.309765	0.589338	0.267174	0.809905	| transcript=PF3D7_1140100.1 | gene=PF3D7_1140100 | organism=Plasmodium_falciparum_3D7 | gene_product=V-type proton ATPase subunit F, putative | transcript_product=V-type proton ATPase subunit F, putative | location=Pf3D7_11_v3:1598550-1599632(-) | protein	V-type proton ATPase subunit F, putative	PF3D7_1140100.1-p1	PF3D7_1140100.1-p1	864
		16.1275	15.8505	15.9138	15.494	15.7382	15.8569			3	3	3	5.8	5.8	5.8	66.208	0	21.116	527540	7	0.120117	0.419047	0.267531	1.13468	| transcript=PF3D7_1342800.1 | gene=PF3D7_1342800 | organism=Plasmodium_falciparum_3D7 | gene_product=phosphoenolpyruvate carboxykinase | transcript_product=phosphoenolpyruvate carboxykinase | location=Pf3D7_13_v3:1679693-1681444(+) | protein_length=583 |	phosphoenolpyruvate carboxykinase	PF3D7_1342800.1-p1	PF3D7_1342800.1-p1	1083
		15.1224	15.2965	15.0382	15.3486	14.7055	14.598			8	8	8	12	12	12	85.551	0	84.736	862860	14	0.337354	0.605189	0.26832	0.774635	| transcript=PF3D7_1361000.1 | gene=PF3D7_1361000 | organism=Plasmodium_falciparum_3D7 | gene_product=protein arginine N-methyltransferase 5, putative | transcript_product=protein arginine N-methyltransferase 5, putative | location=Pf3D7_13_v3:2445090-2447	protein arginine N-methyltransferase 5, putative	PF3D7_1361000.1-p1	PF3D7_1361000.1-p1	1135
		14.5139	14.4677	14.73	14.3786	14.5827	13.9431			5	5	5	18.3	18.3	18.3	33.125	0	32.439	418430	18	0.260078	0.548902	0.269049	0.881446	| transcript=PF3D7_0907700.1 | gene=PF3D7_0907700 | organism=Plasmodium_falciparum_3D7 | gene_product=proteasome activator 28 | transcript_product=proteasome activator 28 | location=Pf3D7_09_v3:364069-364908(-) | protein_length=279 | sequence_SO=chromosome	proteasome activator 28	PF3D7_0907700.1-p1	PF3D7_0907700.1-p1	592
		15.0341	15.0458	14.7591	14.6868	14.6631	14.6738			9	9	9	11.7	11.7	11.7	108.43	0	94.162	1083200	35	0.0444185	0.336291	0.271757	1.40133	| transcript=PF3D7_0811500.1 | gene=PF3D7_0811500 | organism=Plasmodium_falciparum_3D7 | gene_product=histone-arginine methyltransferase CARM1, putative | transcript_product=histone-arginine methyltransferase CARM1, putative | location=Pf3D7_08_v3:579483-5	histone-arginine methyltransferase CARM1, putative	PF3D7_0811500.1-p1	PF3D7_0811500.1-p1	523
		16.5021	16.6748	16.4194	16.5569	16.2341	15.9893			23	23	23	18.9	18.9	18.9	163.9	0	323.31	4126200	85	0.206942	0.497872	0.271963	0.96857	| transcript=PF3D7_0619500.1 | gene=PF3D7_0619500 | organism=Plasmodium_falciparum_3D7 | gene_product=acyl-CoA synthetase | transcript_product=acyl-CoA synthetase | location=Pf3D7_06_v3:820069-824247(-) | protein_length=1392 | sequence_SO=chromosome | SO=p	acyl-CoA synthetase	PF3D7_0619500.1-p1	PF3D7_0619500.1-p1	411
		12.9289	12.446	12.498	NaN	12.9195	12.8844			2	2	2	10.2	10.2	10.2	28.163	0.0020833	15.085	49710	3	0.658248	0.802614	0.272374	0.405919	| transcript=PF3D7_0208800.1 | gene=PF3D7_0208800 | organism=Plasmodium_falciparum_3D7 | gene_product=protein P22, putative | transcript_product=protein P22, putative | location=Pf3D7_02_v3:359142-359849(+) | protein_length=235 | sequence_SO=chromosome | S	protein P22, putative	PF3D7_0208800.1-p1	PF3D7_0208800.1-p1	158
		13.6516	14.184	14.3568	12.8434	14.4733	14.0548			1	1	1	3.1	3.1	3.1	46.957	0.0048622	7.0143	123000	4	0.634574	0.78722	0.273662	0.432469	| transcript=PF3D7_0911900.1 | gene=PF3D7_0911900 | organism=Plasmodium_falciparum_3D7 | gene_product=falstatin | transcript_product=falstatin | location=Pf3D7_09_v3:538221-539872(-) | protein_length=413 | sequence_SO=chromosome | SO=protein_coding_gene |	falstatin	PF3D7_0911900.1-p1	PF3D7_0911900.1-p1	601
		14.4718	14.4909	14.3819	14.4647	14.3857	13.6717			3	3	3	4.1	4.1	4.1	86.645	0	19.241	183170	7	0.341931	0.605625	0.27416	0.773464	| transcript=PF3D7_0321600.1 | gene=PF3D7_0321600 | organism=Plasmodium_falciparum_3D7 | gene_product=ATP-dependent RNA helicase DDX42, putative | transcript_product=ATP-dependent RNA helicase DDX42, putative | location=Pf3D7_03_v3:900857-903369(+) | prote	ATP-dependent RNA helicase DDX42, putative	PF3D7_0321600.1-p1	PF3D7_0321600.1-p1	241
		15.6796	15.9178	16.3081	15.3673	15.9063	15.8085			5	4	4	14.3	12.3	12.3	40.599	0	110.18	1058400	21	0.32894	0.598939	0.274452	0.790734	| transcript=PF3D7_1405600.1 | gene=PF3D7_1405600 | organism=Plasmodium_falciparum_3D7 | gene_product=ribonucleoside-diphosphate reductase small chain, putative | transcript_product=ribonucleoside-diphosphate reductase small chain, putative | location=Pf3D	ribonucleoside-diphosphate reductase small chain, putative	PF3D7_1405600.1-p1	PF3D7_1405600.1-p1	1165
		12.3596	NaN	NaN	12.003	11.528	12.1223			2	2	2	3.8	3.8	3.8	62.333	0.0027248	11.754	38280	5	0.259077	0.543707	0.27461	0.888828	| transcript=PF3D7_1124300.1 | gene=PF3D7_1124300 | organism=Plasmodium_falciparum_3D7 | gene_product=conserved protein, unknown function | transcript_product=conserved protein, unknown function | location=Pf3D7_11_v3:962156-963958(+) | protein_length=525	conserved protein, unknown function	PF3D7_1124300.1-p1	PF3D7_1124300.1-p1	818
		14.1369	15.0037	15.6193	13.4931	16.0653	14.3777			12	12	12	20.7	20.7	20.7	67.367	0	79.799	907480	25	0.767623	0.865425	0.27464	0.2836	| transcript=PF3D7_1436000.1 | gene=PF3D7_1436000 | organism=Plasmodium_falciparum_3D7 | gene_product=glucose-6-phosphate isomerase | transcript_product=glucose-6-phosphate isomerase | location=Pf3D7_14_v3:1458131-1459870(+) | protein_length=579 | sequence	glucose-6-phosphate isomerase	PF3D7_1436000.1-p1	PF3D7_1436000.1-p1	1252
		13.8119	13.3791	12.9944	12.7189	13.5812	13.0594			2	2	2	10.6	10.6	10.6	36.387	0	27.136	166540	9	0.468866	0.675738	0.275313	0.619484	| transcript=PF3D7_0927700.1 | gene=PF3D7_0927700 | organism=Plasmodium_falciparum_3D7 | gene_product=serine/threonine protein phosphatase 4, putative | transcript_product=serine/threonine protein phosphatase 4, putative | location=Pf3D7_09_v3:1126990-1127	serine/threonine protein phosphatase 4, putative	PF3D7_0927700.1-p1	PF3D7_0927700.1-p1	643
		15.3031	15.556	15.453	15.2056	15.365	14.9142			24	24	24	9.6	9.6	9.6	291.02	0	189.5	2739500	65	0.141816	0.434485	0.275837	1.09884	| transcript=PF3D7_1361800.1 | gene=PF3D7_1361800 | organism=Plasmodium_falciparum_3D7 | gene_product=glideosome-associated connector | transcript_product=glideosome-associated connector | location=Pf3D7_13_v3:2473530-2481626(+) | protein_length=2605 | seq	glideosome-associated connector	PF3D7_1361800.1-p1	PF3D7_1361800.1-p1	1137
		19.4079	19.3561	19.185	18.416	19.3929	19.3106			3	3	3	0.9	0.9	0.9	419.08	0	19.191	4433300	7	0.436224	0.660447	0.276515	0.65842	| transcript=PF3D7_1325400.1 | gene=PF3D7_1325400 | organism=Plasmodium_falciparum_3D7 | gene_product=CRWN-like protein, putative | transcript_product=CRWN-like protein, putative | location=Pf3D7_13_v3:1052751-1063310(+) | protein_length=3519 | sequence_SO	CRWN-like protein, putative	PF3D7_1325400.1-p1	PF3D7_1325400.1-p1	1044
		16.867	16.9027	16.6416	16.6608	16.7796	16.1411			26	26	26	20.1	20.1	20.1	151.31	0	307.59	5776700	91	0.262756	0.547593	0.276611	0.885406	| transcript=PF3D7_1332900.1 | gene=PF3D7_1332900 | organism=Plasmodium_falciparum_3D7 | gene_product=isoleucine--tRNA ligase, putative | transcript_product=isoleucine--tRNA ligase, putative | location=Pf3D7_13_v3:1350042-1353860(-) | protein_length=1272 |	isoleucine--tRNA ligase, putative	PF3D7_1332900.1-p1	PF3D7_1332900.1-p1	1059
		13.7469	13.8679	13.6713	13.1702	13.6149	13.6689			4	4	4	1.6	1.6	1.6	299.38	0	26.727	213530	9	0.174207	0.463293	0.277376	1.03473	| transcript=PF3D7_1239200.1 | gene=PF3D7_1239200 | organism=Plasmodium_falciparum_3D7 | gene_product=AP2 domain transcription factor, putative | transcript_product=AP2 domain transcription factor, putative | location=Pf3D7_12_v3:1634695-1642428(+) | prote	AP2 domain transcription factor, putative	PF3D7_1239200.1-p1	PF3D7_1239200.1-p1	969
		12.9839	13.646	13.8531	12.814	13.535	13.2958			2	2	2	10.9	10.9	10.9	11.576	0.0019417	12.89	127680	5	0.453859	0.675205	0.279397	0.639131	| transcript=PF3D7_0219400.1 | gene=PF3D7_0219400 | organism=Plasmodium_falciparum_3D7 | gene_product=ribosome associated membrane protein RAMP4, putative | transcript_product=ribosome associated membrane protein RAMP4, putative | location=Pf3D7_02_v3:7748	ribosome associated membrane protein RAMP4, putative	PF3D7_0219400.1-p1	PF3D7_0219400.1-p1	181
		12.3178	12.6336	13.3001	12.5926	12.4288	12.3892			2	2	2	2.6	2.6	2.6	85.035	0.0043029	10.83	55086	2	0.397456	0.635278	0.280303	0.707614	| transcript=PF3D7_0111400.1 | gene=PF3D7_0111400 | organism=Plasmodium_falciparum_3D7 | gene_product=conserved Plasmodium protein, unknown function | transcript_product=conserved Plasmodium protein, unknown function | location=Pf3D7_01_v3:436408-438564(+)	conserved Plasmodium protein, unknown function	PF3D7_0111400.1-p1	PF3D7_0111400.1-p1	144
		13.4449	13.8943	13.9914	12.8831	13.9018	13.6988			3	3	3	10.2	10.2	10.2	37.46	0	19.375	232850	8	0.469724	0.675732	0.2823	0.621947	| transcript=PF3D7_1415000.1 | gene=PF3D7_1415000 | organism=Plasmodium_falciparum_3D7 | gene_product=uracil-DNA glycosylase | transcript_product=uracil-DNA glycosylase | location=Pf3D7_14_v3:606380-607348(-) | protein_length=322 | sequence_SO=chromosome |	uracil-DNA glycosylase	PF3D7_1415000.1-p1	PF3D7_1415000.1-p1	1194
		17.7196	17.7463	17.6505	17.4645	17.3775	17.4262			15	15	15	26.9	26.9	26.9	61.533	0	260	8527600	79	0.00175253	0.195944	0.28275	2.04804	| transcript=PF3D7_0608700.1 | gene=PF3D7_0608700 | organism=Plasmodium_falciparum_3D7 | gene_product=T-complex protein 1 subunit zeta | transcript_product=T-complex protein 1 subunit zeta | location=Pf3D7_06_v3:358391-360203(+) | protein_length=543 | sequ	T-complex protein 1 subunit zeta	PF3D7_0608700.1-p1	PF3D7_0608700.1-p1	389
		15.6543	15.5193	16.0031	15.9437	14.5575	15.823			2	2	2	1.8	1.8	1.8	207.57	0.0027752	12.05	509090	2	0.575	0.745614	0.284208	0.502002	| transcript=PF3D7_0904600.1 | gene=PF3D7_0904600 | organism=Plasmodium_falciparum_3D7 | gene_product=ubiquitin specific protease, putative | transcript_product=ubiquitin specific protease, putative | location=Pf3D7_09_v3:212515-217983(+) | protein_length=	ubiquitin specific protease, putative	PF3D7_0904600.1-p1	PF3D7_0904600.1-p1	581
		19.2564	19.4227	19.6863	18.7498	19.5418	19.2178			13	13	13	39.8	39.8	39.8	31.043	0	323.31	24798000	96	0.337015	0.598995	0.285285	0.78862	| transcript=PF3D7_1343000.1 | gene=PF3D7_1343000 | organism=Plasmodium_falciparum_3D7 | gene_product=phosphoethanolamine N-methyltransferase | transcript_product=phosphoethanolamine N-methyltransferase | location=Pf3D7_13_v3:1696894-1698113(+) | protein_l	phosphoethanolamine N-methyltransferase	PF3D7_1343000.1-p1	PF3D7_1343000.1-p1	1084
		14.6164	14.7318	14.547	14.0928	14.7652	14.1807			6	6	6	5.2	5.2	5.2	162.25	0	37.855	422550	10	0.260015	0.541096	0.285558	0.898559	| transcript=PF3D7_0523000.1 | gene=PF3D7_0523000 | organism=Plasmodium_falciparum_3D7 | gene_product=multidrug resistance protein 1 | transcript_product=multidrug resistance protein 1 | location=Pf3D7_05_v3:957890-962149(+) | protein_length=1419 | sequenc	multidrug resistance protein 1	PF3D7_0523000.1-p1	PF3D7_0523000.1-p1	344
		17.679	17.6591	17.5585	17.5064	17.2927	17.2354			14	14	14	27.5	27.5	27.5	55.788	0	178.69	5913500	58	0.0337082	0.300483	0.287356	1.5083	| transcript=PF3D7_0406100.1 | gene=PF3D7_0406100 | organism=Plasmodium_falciparum_3D7 | gene_product=V-type proton ATPase subunit B | transcript_product=V-type proton ATPase subunit B | location=Pf3D7_04_v3:323267-325225(-) | protein_length=494 | sequence	V-type proton ATPase subunit B	PF3D7_0406100.1-p1	PF3D7_0406100.1-p1	251
		13.8543	14.5824	13.8658	13.3912	14.3222	13.7232			4	4	4	4.6	4.6	4.6	154.09	0	31.321	200340	8	0.47174	0.676353	0.28862	0.622577	| transcript=PF3D7_0310400.1 | gene=PF3D7_0310400 | organism=Plasmodium_falciparum_3D7 | gene_product=parasite-infected erythrocyte surface protein | transcript_product=parasite-infected erythrocyte surface protein | location=Pf3D7_03_v3:447500-451384(+) |	parasite-infected erythrocyte surface protein	PF3D7_0310400.1-p1	PF3D7_0310400.1-p1	216
		14.7554	14.9324	15.0536	14.6831	14.6502	14.5365			9	9	9	10.5	10.5	10.5	128.07	0	62.438	891330	27	0.0405019	0.31344	0.290533	1.47253	| transcript=PF3D7_1461900.1 | gene=PF3D7_1461900 | organism=Plasmodium_falciparum_3D7 | gene_product=valine--tRNA ligase, putative | transcript_product=valine--tRNA ligase, putative | location=Pf3D7_14_v3:2514673-2517945(+) | protein_length=1090 | sequenc	valine--tRNA ligase, putative	PF3D7_1461900.1-p1	PF3D7_1461900.1-p1	1314
		15.5821	15.7631	15.7727	15.2749	15.5637	15.4072			9	9	9	18.8	18.8	18.8	52.97	0	57.048	1464500	33	0.0490265	0.331476	0.290681	1.42508	| transcript=PF3D7_0112000.1 | gene=PF3D7_0112000 | organism=Plasmodium_falciparum_3D7 | gene_product=TatD-like deoxyribonuclease | transcript_product=TatD-like deoxyribonuclease | location=Pf3D7_01_v3:450831-453118(-) | protein_length=447 | sequence_SO=ch	TatD-like deoxyribonuclease	PF3D7_0112000.1-p1	PF3D7_0112000.1-p1	147
		15.993	15.4421	15.2356	15.3515	15.3993	15.0478			5	5	5	26.2	26.2	26.2	24.3	0	37.96	571170	15	0.311927	0.577073	0.290708	0.827241	| transcript=PF3D7_0106800.1 | gene=PF3D7_0106800 | organism=Plasmodium_falciparum_3D7 | gene_product=ras-related protein Rab-5C | transcript_product=ras-related protein Rab-5C | location=Pf3D7_01_v3:286951-288918(+) | protein_length=214 | sequence_SO=chro	ras-related protein Rab-5C	PF3D7_0106800.1-p1	PF3D7_0106800.1-p1	132
		15.6136	15.6972	15.6168	15.5191	15.3732	15.1606			3	3	3	8.9	8.9	8.9	39.136	0	34.216	743880	16	0.0535792	0.335187	0.291574	1.40435	| transcript=PF3D7_0912900.1 | gene=PF3D7_0912900 | organism=Plasmodium_falciparum_3D7 | gene_product=26S proteasome regulatory subunit RPN8, putative | transcript_product=26S proteasome regulatory subunit RPN8, putative | location=Pf3D7_09_v3:567283-56864	26S proteasome regulatory subunit RPN8, putative	PF3D7_0912900.1-p1	PF3D7_0912900.1-p1	605
		14.8918	15.652	15.755	14.8282	15.4309	15.1601			15	15	15	19.9	19.9	19.9	87.878	0	156.7	1242900	37	0.415619	0.635764	0.293195	0.692817	| transcript=PF3D7_0722200.1 | gene=PF3D7_0722200 | organism=Plasmodium_falciparum_3D7 | gene_product=rhoptry-associated leucine zipper-like protein 1 | transcript_product=rhoptry-associated leucine zipper-like protein 1 | location=Pf3D7_07_v3:946363-94861	rhoptry-associated leucine zipper-like protein 1	PF3D7_0722200.1-p1	PF3D7_0722200.1-p1	478
		14.5897	15.1778	15.0205	14.5939	14.8816	14.4322			13	13	13	10.7	10.7	10.7	147.94	0	83.505	1039200	33	0.252164	0.528519	0.293473	0.918582	| transcript=PF3D7_0302900.1 | gene=PF3D7_0302900 | organism=Plasmodium_falciparum_3D7 | gene_product=exportin-1, putative | transcript_product=exportin-1, putative | location=Pf3D7_03_v3:152168-156146(-) | protein_length=1254 | sequence_SO=chromosome | SO	exportin-1, putative	PF3D7_0302900.1-p1	PF3D7_0302900.1-p1	187
		14.1688	14.8241	14.9715	14.4697	14.3963	14.2145			7	7	7	7	7	7	124.37	0	52.969	537740	18	0.317306	0.580332	0.294657	0.822834	| transcript=PF3D7_1145100.1 | gene=PF3D7_1145100 | organism=Plasmodium_falciparum_3D7 | gene_product=coatomer subunit gamma, putative | transcript_product=coatomer subunit gamma, putative | location=Pf3D7_11_v3:1783357-1786563(-) | protein_length=1068 | s	coatomer subunit gamma, putative	PF3D7_1145100.1-p1	PF3D7_1145100.1-p1	877
		16.2456	16.2725	16.3673	15.8757	16.0303	16.0949			8	8	8	11.9	11.9	11.9	111.06	0	65.261	1297300	28	0.0169022	0.24384	0.294844	1.68717	| transcript=PF3D7_1216900.1 | gene=PF3D7_1216900 | organism=Plasmodium_falciparum_3D7 | gene_product=DNA-binding chaperone, putative | transcript_product=DNA-binding chaperone, putative | location=Pf3D7_12_v3:670447-673266(+) | protein_length=939 | sequen	DNA-binding chaperone, putative	PF3D7_1216900.1-p1	PF3D7_1216900.1-p1	922
		15.2704	15.0301	14.3795	14.5054	14.7448	14.5447			3	3	3	9.5	9.5	9.5	33.86	0	26.106	265900	8	0.345675	0.599267	0.295029	0.784162	| transcript=PF3D7_0508800.1 | gene=PF3D7_0508800 | organism=Plasmodium_falciparum_3D7 | gene_product=single-stranded DNA-binding protein | transcript_product=single-stranded DNA-binding protein | location=Pf3D7_05_v3:363588-364442(-) | protein_length=284	single-stranded DNA-binding protein	PF3D7_0508800.1-p1	PF3D7_0508800.1-p1	306
		13.6281	14.4001	13.9556	14.0144	13.7141	13.3696			2	2	2	9.5	9.5	9.5	27.318	0.0027473	11.82	158210	7	0.367884	0.612098	0.295212	0.754818	| transcript=PF3D7_0109200.1 | gene=PF3D7_0109200 | organism=Plasmodium_falciparum_3D7 | gene_product=cleavage and polyadenylation specificity factor subunit 5, putative | transcript_product=cleavage and polyadenylation specificity factor subunit 5, putati	cleavage and polyadenylation specificity factor subunit 5, putative	PF3D7_0109200.1-p1	PF3D7_0109200.1-p1	139
		12.5618	12.8005	13.1207	12.4918	12.6116	12.492			2	2	2	1.1	1.1	1.1	225.53	0.0027076	11.675	54306	2	0.150748	0.433205	0.295838	1.10896	| transcript=PF3D7_0529800.1 | gene=PF3D7_0529800 | organism=Plasmodium_falciparum_3D7 | gene_product=conserved Plasmodium protein, unknown function | transcript_product=conserved Plasmodium protein, unknown function | location=Pf3D7_05_v3:1213533-1219376(	conserved Plasmodium protein, unknown function	PF3D7_0529800.1-p1;PF3D7_0703600.1-p1	PF3D7_0529800.1-p1;PF3D7_0703600.1-p1	366
		14.318	14.62	14.6085	13.8777	14.5102	14.2707			4	4	4	18.9	18.9	18.9	29.25	0	36.538	273140	7	0.229938	0.500941	0.296034	0.957464	| transcript=PF3D7_0721100.1 | gene=PF3D7_0721100 | organism=Plasmodium_falciparum_3D7 | gene_product=conserved protein, unknown function | transcript_product=conserved protein, unknown function | location=Pf3D7_07_v3:916434-917168(+) | protein_length=244	conserved protein, unknown function	PF3D7_0721100.1-p1	PF3D7_0721100.1-p1	474
		15.8749	15.9575	15.8504	15.391	15.8959	15.5076			6	6	6	10.5	10.5	10.5	52.206	0	34.909	1264000	19	0.130639	0.411893	0.296055	1.1563	| transcript=PF3D7_1401800.1 | gene=PF3D7_1401800 | organism=Plasmodium_falciparum_3D7 | gene_product=choline kinase | transcript_product=choline kinase | location=Pf3D7_14_v3:71368-72690(+) | protein_length=440 | sequence_SO=chromosome | SO=protein_coding	choline kinase	PF3D7_1401800.1-p1	PF3D7_1401800.1-p1	1158
		NaN	13.7811	14.7506	NaN	14.2915	13.8476			2	2	2	30.8	30.8	30.8	10.701	0.0010707	17.128	117900	5	0.794876	0.879551	0.296437	0.254064	| transcript=PF3D7_0819900.1 | gene=PF3D7_0819900 | organism=Plasmodium_falciparum_3D7 | gene_product=U6 snRNA-associated Sm-like protein LSm3, putative | transcript_product=U6 snRNA-associated Sm-like protein LSm3, putative | location=Pf3D7_08_v3:899004-8	U6 snRNA-associated Sm-like protein LSm3, putative	PF3D7_0819900.1-p1	PF3D7_0819900.1-p1	549
		16.8343	17.0736	16.668	16.6251	16.5993	16.4615			15	15	15	30.1	30.1	30.1	40.196	0	178.73	5190400	75	0.0816641	0.365761	0.296639	1.29998	| transcript=PF3D7_0934800.1 | gene=PF3D7_0934800 | organism=Plasmodium_falciparum_3D7 | gene_product=cAMP-dependent protein kinase catalytic subunit | transcript_product=cAMP-dependent protein kinase catalytic subunit | location=Pf3D7_09_v3:1361935-136384	cAMP-dependent protein kinase catalytic subunit	PF3D7_0934800.1-p1	PF3D7_0934800.1-p1	659
		16.8608	17.0752	17.0574	16.5711	16.8671	16.6619			15	15	15	16.8	16.8	16.8	99.963	0	268.35	4280000	55	0.055467	0.336108	0.297763	1.40934	| transcript=PF3D7_0708800.1 | gene=PF3D7_0708800 | organism=Plasmodium_falciparum_3D7 | gene_product=heat shock protein 110 | transcript_product=heat shock protein 110 | location=Pf3D7_07_v3:395711-398332(+) | protein_length=873 | sequence_SO=chromosome |	heat shock protein 110	PF3D7_0708800.1-p1	PF3D7_0708800.1-p1	454
[truncated: 378 more rows]

## Sheet: Legend
	Chaperone protein ClpB OS=Escherichia coli (strain B / BL21-DE3) OX=469008 GN=clpB PE=3 SV=1
	Glyceraldehyde-3-phosphate dehydrogenase OS=Escherichia coli (strain B / BL21-DE3) OX=469008 GN=ECBD_1865 PE=3 SV=1
[truncated: 1,212 more rows]
