# Supplementary material for: Characterization of GEXP15 as a Potential Regulator of Protein Phosphatase 1 in Plasmodium falciparum
Source: Int J Mol Sci. 2023 Aug 10;24(16):12647. doi: 10.3390/ijms241612647 (PMC10454571; doi:10.3390/ijms241612647)
Supplement: Supplementary file 1 [file ijms-24-12647-s001.zip › ijms-2515600-supplementary/Supplementary material/Supplementary Table S3.xlsx]

## Sheet: Pulldown
		GYF: Significant Class A	GYF: Significant Class B	GYF: -Log(P-value)	GYF: Difference	RVxF: Significant Class A	RVxF: Significant Class B	RVxF: -Log(P-value)	RVxF: Difference	UD: Significant Class A	UD: Significant Class B	UD: -Log(P-value)	UD: Difference	GYF: Profile correlation	RVxF: Profile correlation	UD: Profile correlation	Fasta headers	Protein IDs	Majority protein IDs	Protein names	Protein annotation	Gene names	id	Symbol color	Filter	Peptides	Razor + unique peptides	Unique peptides	Sequence coverage [%]	Unique + razor sequence coverage [%]	Unique sequence coverage [%]	Mol. weight [kDa]	Q-value	Score	Intensity	MS/MS count	Ctrl_1_6188	Ctrl_2_6189	Ctrl_3_6190	GYF_1_6200	GYF_2_6201	GYF_3_6202	RVxF_1_6192	RVxF_2_6193	RVxF_3_6194	UD_1_6196	UD_2_6197	UD_3_6198
		+	+	5.09938	12.9985			0.177469	-0.228887			0.418625	0.32973	-0.348666	0	-0.266568	| transcript=PF3D7_1308700.1 | gene=PF3D7_1308700 | organism=Plasmodium_falciparum_3D7 | gene_product=conserved Plasmodium protein, unknown function | transcript_product=conserved Plasmodium protein, unknown function | location=Pf3D7_13_v3:401577-403400(+)	PF3D7_1308700.1-p1	PF3D7_1308700.1-p1	conserved Plasmodium protein, unknown function | transcript_product=conserved Plasmodium protein, unknown function | location=Pf3D7_13_v3:401577-403400(+)	PF3D7_1308700	PF3D7_1308700	2316	Color2 [DarkGray]	Keep	1	1	1	3.1	3.1	3.1	72.499	0.0058972	2.2119	7944700	3	9.39577	9.8973	8.81648	22.6631	21.7433	22.6987	9.43716	9.59383	8.39191	9.74722	9.88435	9.46718
		+	+	3.14494	9.57449			0.266252	-0.303528			0.438635	0.584216	-0.301263	0	-0.273848	| transcript=PF3D7_0202500.1 | gene=PF3D7_0202500 | organism=Plasmodium_falciparum_3D7 | gene_product=early transcribed membrane protein 2 | transcript_product=early transcribed membrane protein 2 | location=Pf3D7_02_v3:127994-128314(+) | protein_length=10	PF3D7_0202500.1-p1	PF3D7_0202500.1-p1	early transcribed membrane protein 2 | transcript_product=early transcribed membrane protein 2 | location=Pf3D7_02_v3:127994-128314(+) | protein_length=10	Early transcribed membrane protein 2	PF3D7_0202500	1754	Color2 [DarkGray]	Keep	1	1	1	11.3	11.3	11.3	11.516	0.0059297	2.2416	1296300	5	9.9693	9.18767	9.71422	20.1618	17.2122	20.2207	10.0631	8.72575	9.17171	11.1505	10.1287	9.34472
		+	+	3.89663	9.13377			0.37607	-0.831067			0.228575	-0.282262	-0.356651	0	-0.300442	| transcript=PF3D7_1218500.1 | gene=PF3D7_1218500 | organism=Plasmodium_falciparum_3D7 | gene_product=dynamin-like protein, putative | transcript_product=dynamin-like protein, putative | location=Pf3D7_12_v3:725841-729837(-) | protein_length=1061 | sequenc	PF3D7_1218500.1-p1	PF3D7_1218500.1-p1	dynamin-like protein, putative | transcript_product=dynamin-like protein, putative | location=Pf3D7_12_v3:725841-729837(-) | protein_length=1061 | sequenc	Dynamin-like protein	PF3D7_1218500	2260	Color2 [DarkGray]	Keep	2	2	2	2.6	2.6	2.6	122.75	0.0022789	2.8838	1711200	6	10.4646	10.138	8.93018	19.2767	18.159	19.4985	9.95403	9.66563	7.41993	9.38045	9.49918	9.80637
		+	+	3.46574	8.81651			0.254958	-0.456674			1.71482	0.52165	-0.361356	0	-0.299757	| transcript=PF3D7_0710600.1 | gene=PF3D7_0710600 | organism=Plasmodium_falciparum_3D7 | gene_product=60S ribosomal protein L34 | transcript_product=60S ribosomal protein L34 | location=Pf3D7_07_v3:478468-479138(-) | protein_length=150 | sequence_SO=chromo	PF3D7_0710600.1-p1	PF3D7_0710600.1-p1	60S ribosomal protein L34 | transcript_product=60S ribosomal protein L34 | location=Pf3D7_07_v3:478468-479138(-) | protein_length=150 | sequence_SO=chromo	60S ribosomal protein L34	PF3D7_0710600	1964	Color2 [DarkGray]	Keep	4	4	4	22	22	22	17.351	0	6.1521	1691700	9	9.94531	9.83472	9.75287	20.0542	17.3802	18.5481	8.70957	10.806	8.64732	10.3221	10.6026	10.1732
		+	+	3.66935	8.5176			0.209789	-0.315526			0.647452	-0.529674	-0.34663	0	-0.252001	| transcript=PF3D7_1319900.1 | gene=PF3D7_1319900 | organism=Plasmodium_falciparum_3D7 | gene_product=conserved Plasmodium protein, unknown function | transcript_product=conserved Plasmodium protein, unknown function | location=Pf3D7_13_v3:822078-826547(-)	PF3D7_1319900.1-p1	PF3D7_1319900.1-p1	conserved Plasmodium protein, unknown function | transcript_product=conserved Plasmodium protein, unknown function | location=Pf3D7_13_v3:822078-826547(-)	PF3D7_1319900	PF3D7_1319900	2327	Color2 [DarkGray]	Keep	2	2	2	2.2	2.2	2.2	178.96	0.0090053	1.997	597420	4	9.4937	10.654	9.93211	18.1062	17.847	19.6794	10.2259	10.1439	8.76341	9.21574	9.72367	9.55134
		+	+	2.88586	8.4181			0.154626	-0.175424			0.929218	0.566506	-0.39871	0	-0.273565	| transcript=PF3D7_1370300.1 | gene=PF3D7_1370300 | organism=Plasmodium_falciparum_3D7 | gene_product=membrane associated histidine-rich protein 1 | transcript_product=membrane associated histidine-rich protein 1 | location=Pf3D7_13_v3:2787972-2788913(+) |	PF3D7_1370300.1-p1	PF3D7_1370300.1-p1	membrane associated histidine-rich protein 1 | transcript_product=membrane associated histidine-rich protein 1 | location=Pf3D7_13_v3:2787972-2788913(+) |	Membrane associated histidine-rich protein 1	PF3D7_1370300	2400	Color2 [DarkGray]	Keep	7	7	7	24.9	24.9	24.9	28.949	0	71.509	2381700	16	10.0372	10.1089	9.96373	19.8006	16.3936	19.17	10.2668	10.2997	9.01709	10.7475	10.0591	11.0028
		+	+	2.57423	8.23793			0.456372	0.636686			0.200133	0.913082	-0.157319	0	-0.139023	| transcript=PF3D7_1004000.1 | gene=PF3D7_1004000 | organism=Plasmodium_falciparum_3D7 | gene_product=60S ribosomal protein L13, putative | transcript_product=60S ribosomal protein L13, putative | location=Pf3D7_10_v3:179344-180226(-) | protein_length=202	PF3D7_1004000.1-p1	PF3D7_1004000.1-p1	60S ribosomal protein L13, putative | transcript_product=60S ribosomal protein L13, putative | location=Pf3D7_10_v3:179344-180226(-) | protein_length=202	60S ribosomal protein L13	PF3D7_1004000	2092	Color2 [DarkGray]	Keep	8	8	8	30.7	30.7	30.7	23.754	0	18.789	1862600	13	10.4611	9.40553	9.82349	20.4672	16.4682	17.4685	9.60562	11.3947	10.5999	14.1495	9.92472	8.35514
		+	+	3.45194	8.16959			0.0201653	-0.0291491			0.751359	-1.10329	-0.240869	0	-0.184386	| transcript=PF3D7_0826700.1 | gene=PF3D7_0826700 | organism=Plasmodium_falciparum_3D7 | gene_product=receptor for activated c kinase | transcript_product=receptor for activated c kinase | location=Pf3D7_08_v3:1160164-1161708(-) | protein_length=323 | sequ	PF3D7_0826700.1-p1	PF3D7_0826700.1-p1	receptor for activated c kinase | transcript_product=receptor for activated c kinase | location=Pf3D7_08_v3:1160164-1161708(-) | protein_length=323 | sequ	Receptor for activated c kinase	PF3D7_0826700	2032	Color2 [DarkGray]	Keep	3	3	3	11.8	11.8	11.8	35.686	0	16.726	1239600	9	10.6215	10.5238	9.38949	19.0806	18.821	17.1419	10.6872	9.78352	9.97658	8.60276	10.1648	8.45731
		+	+	1.62975	8.02622	+	+	1.77902	8.85242			1.71793	8.82466	-0.320799	0	0.376309	| transcript=PF3D7_1031600.1 | gene=PF3D7_1031600 | organism=Plasmodium_falciparum_3D7 | gene_product=protein GEXP15 | transcript_product=protein GEXP15 | location=Pf3D7_10_v3:1275863-1278577(+) | protein_length=904 | sequence_SO=chromosome | SO=protein_co	PF3D7_1031600.1-p1;PF3D7_1031600.1-p1GYF;PF3D7_1031600.1-p1UD;PF3D7_1031600.1-p1RVXF	PF3D7_1031600.1-p1	protein GEXP15 | transcript_product=protein GEXP15 | location=Pf3D7_10_v3:1275863-1278577(+) | protein_length=904 | sequence_SO=chromosome | SO=protein_co	GEXP15	PF3D7_1031600	2137	Color2 [A=255, R=0, G=0, B=255]	Keep	23	23	23	19.7	19.7	19.7	106.69	0	323.31	75773000	167	11.208	17.7332	10.8822	21.0956	20.9261	21.8804	21.9576	22.3082	22.1148	21.4069	21.4943	23.3961
		+	+	2.53306	7.74917			0.243936	0.761159			0.00886755	0.0220041	-0.193042	0	-0.129616	| transcript=PF3D7_0210100.1 | gene=PF3D7_0210100 | organism=Plasmodium_falciparum_3D7 | gene_product=60S ribosomal protein L37ae, putative | transcript_product=60S ribosomal protein L37ae, putative | location=Pf3D7_02_v3:412275-412859(+) | protein_length=	PF3D7_0210100.1-p1	PF3D7_0210100.1-p1	60S ribosomal protein L37ae, putative | transcript_product=60S ribosomal protein L37ae, putative | location=Pf3D7_02_v3:412275-412859(+) | protein_length=	60S ribosomal protein L37ae	PF3D7_0210100	1764	Color2 [DarkGray]	Keep	4	4	4	34.4	34.4	34.4	10.799	0	9.3633	1047600	12	9.89532	9.0891	10.2589	19.5853	15.6362	17.2694	12.8692	9.18863	9.46895	9.4023	11.1944	8.71264
		+	+	3.6146	7.67429			0.012959	-0.0291281			0.276309	-0.50061	-0.195833	0	-0.192695	| transcript=PF3D7_1019400.1 | gene=PF3D7_1019400 | organism=Plasmodium_falciparum_3D7 | gene_product=60S ribosomal protein L30e, putative | transcript_product=60S ribosomal protein L30e, putative | location=Pf3D7_10_v3:786503-787008(+) | protein_length=10	PF3D7_1019400.1-p1	PF3D7_1019400.1-p1	60S ribosomal protein L30e, putative | transcript_product=60S ribosomal protein L30e, putative | location=Pf3D7_10_v3:786503-787008(+) | protein_length=10	60S ribosomal protein L30e	PF3D7_1019400	2122	Color2 [DarkGray]	Keep	2	2	2	22.2	22.2	22.2	11.775	0	4.479	542120	5	10.4777	9.92085	9.68448	18.7929	16.8566	17.4564	10.9435	10.4316	8.62054	10.0456	10.3728	8.16285
		+	+	1.99987	7.511			0.796524	-2.60082			0.0781893	0.398354	-0.170815	0	-0.473274	| transcript=PF3D7_0706400.1 | gene=PF3D7_0706400 | organism=Plasmodium_falciparum_3D7 | gene_product=60S ribosomal protein L37 | transcript_product=60S ribosomal protein L37 | location=Pf3D7_07_v3:306855-307133(-) | protein_length=92 | sequence_SO=chromos	PF3D7_0706400.1-p1	PF3D7_0706400.1-p1	60S ribosomal protein L37 | transcript_product=60S ribosomal protein L37 | location=Pf3D7_07_v3:306855-307133(-) | protein_length=92 | sequence_SO=chromos	60S ribosomal protein L37	PF3D7_0706400	1953	Color2 [DarkGray]	Keep	2	2	2	13	13	13	10.539	0.00048333	3.4988	1319700	9	10.1012	14.0672	9.74221	20.3761	17.4044	18.6631	9.79072	8.58029	7.73718	11.532	13.7575	9.81618
		+	+	3.06699	7.45493			0.194058	1.21911			0.514513	1.85792	-0.119648	0	-0.102355	| transcript=PF3D7_0503800.1 | gene=PF3D7_0503800 | organism=Plasmodium_falciparum_3D7 | gene_product=60S ribosomal protein L31 | transcript_product=60S ribosomal protein L31 | location=Pf3D7_05_v3:151422-152384(-) | protein_length=120 | sequence_SO=chromo	PF3D7_0503800.1-p1	PF3D7_0503800.1-p1	60S ribosomal protein L31 | transcript_product=60S ribosomal protein L31 | location=Pf3D7_05_v3:151422-152384(-) | protein_length=120 | sequence_SO=chromo	60S ribosomal protein L31	PF3D7_0503800	1857	Color2 [DarkGray]	Keep	2	2	2	18.3	18.3	18.3	14.065	0	3.8736	495140	8	9.55057	10.0229	10.0382	18.792	15.9716	17.2128	15.8568	9.26542	8.14678	14.8607	10.462	9.86275
		+	+	1.49684	7.37267			0.296324	2.19934			0.229669	1.653	-0.446419	0	-0.0450392	| transcript=PF3D7_0215700.1 | gene=PF3D7_0215700 | organism=Plasmodium_falciparum_3D7 | gene_product=DNA-directed RNA polymerase II subunit RPB2, putative | transcript_product=DNA-directed RNA polymerase II subunit RPB2, putative | location=Pf3D7_02_v3:64	PF3D7_0215700.1-p1	PF3D7_0215700.1-p1	DNA-directed RNA polymerase II subunit RPB2, putative | transcript_product=DNA-directed RNA polymerase II subunit RPB2, putative | location=Pf3D7_02_v3:64	DNA-directed RNA polymerase II subunit RPB2	PF3D7_0215700	1772	Color2 [DarkGray]	Keep	5	5	5	4.4	4.4	4.4	151.72	0	8.1868	1716600	14	16.5078	9.95905	9.60365	20.1191	18.7408	19.3286	15.9297	16.5125	10.2263	10.4189	14.4153	16.1952
		+	+	2.43744	7.35989			0.0115024	0.0191924			0.497047	-0.781754	-0.237016	0	-0.167736	| transcript=PF3D7_1401400.1 | gene=PF3D7_1401400 | organism=Plasmodium_falciparum_3D7 | gene_product=early transcribed membrane protein 14.1 | transcript_product=early transcribed membrane protein 14.1 | location=Pf3D7_14_v3:53411-53734(-) | protein_lengt	PF3D7_1401400.1-p1	PF3D7_1401400.1-p1	early transcribed membrane protein 14.1 | transcript_product=early transcribed membrane protein 14.1 | location=Pf3D7_14_v3:53411-53734(-) | protein_lengt	Early transcribed membrane protein 14.1	PF3D7_1401400	2401	Color2 [DarkGray]	Keep	2	2	2	18.7	18.7	18.7	11.427	0.0022272	2.6839	414340	4	10.7733	10.695	9.20231	18.2571	15.446	19.0471	9.84358	10.3636	10.521	10.1143	9.645	8.56607
		+	+	3.73555	7.29909	+	+	1.83971	-1.63643			0.309077	-0.539845	-0.240649	0	-0.373725	| transcript=PF3D7_1431700.1 | gene=PF3D7_1431700 | organism=Plasmodium_falciparum_3D7 | gene_product=60S ribosomal protein L14, putative | transcript_product=60S ribosomal protein L14, putative | location=Pf3D7_14_v3:1247030-1247950(+) | protein_length=16	PF3D7_1431700.1-p1	PF3D7_1431700.1-p1	60S ribosomal protein L14, putative | transcript_product=60S ribosomal protein L14, putative | location=Pf3D7_14_v3:1247030-1247950(+) | protein_length=16	60S ribosomal protein L14	PF3D7_1431700	2443	Color2 [DarkGray]	Keep	4	4	4	24.2	24.2	24.2	19.297	0	6.7931	727810	10	10.7509	10.3541	10.2745	18.7216	16.902	17.6531	8.23591	9.49981	8.73443	10.0166	11.0761	8.66716
		+	+	3.18312	7.26907			0.926326	-0.561579			0.0675355	-0.082901	-0.278573	0	-0.290724	| transcript=PF3D7_1414300.1 | gene=PF3D7_1414300 | organism=Plasmodium_falciparum_3D7 | gene_product=60S ribosomal protein L10, putative | transcript_product=60S ribosomal protein L10, putative | location=Pf3D7_14_v3:570802-571461(+) | protein_length=219	PF3D7_1414300.1-p1	PF3D7_1414300.1-p1	60S ribosomal protein L10, putative | transcript_product=60S ribosomal protein L10, putative | location=Pf3D7_14_v3:570802-571461(+) | protein_length=219	60S ribosomal protein L10	PF3D7_1414300	2419	Color2 [DarkGray]	Keep	3	3	3	16	16	16	25.216	0	6.3989	488830	9	9.19592	9.95885	9.58029	18.1441	16.7563	15.6418	9.25896	9.12209	8.66927	9.59642	10.0753	8.81459
		+	+	1.41934	7.05626			0.207822	-1.30184			0.412237	-2.1716	-0.249996	0	-0.218472	| transcript=PF3D7_0415900.1 | gene=PF3D7_0415900 | organism=Plasmodium_falciparum_3D7 | gene_product=60S ribosomal protein L15, putative | transcript_product=60S ribosomal protein L15, putative | location=Pf3D7_04_v3:697918-698768(-) | protein_length=205	PF3D7_0415900.1-p1	PF3D7_0415900.1-p1	60S ribosomal protein L15, putative | transcript_product=60S ribosomal protein L15, putative | location=Pf3D7_04_v3:697918-698768(-) | protein_length=205	60S ribosomal protein L15	PF3D7_0415900	1841	Color2 [DarkGray]	Keep	8	8	8	35.6	35.6	35.6	24.134	0	28.915	2602200	28	16.2552	9.79828	9.31512	20.0323	18.2478	18.2574	9.17318	12.2916	9.99835	9.49993	9.80151	9.55241
		+	+	1.75379	6.95319			0.22468	0.918399			0.393853	0.520976	-0.36171	0	-0.101919	| transcript=PF3D7_0520000.1 | gene=PF3D7_0520000 | organism=Plasmodium_falciparum_3D7 | gene_product=40S ribosomal protein S9, putative | transcript_product=40S ribosomal protein S9, putative | location=Pf3D7_05_v3:828953-829883(+) | protein_length=189 |	PF3D7_0520000.1-p1	PF3D7_0520000.1-p1	40S ribosomal protein S9, putative | transcript_product=40S ribosomal protein S9, putative | location=Pf3D7_05_v3:828953-829883(+) | protein_length=189 |	40S ribosomal protein S9	PF3D7_0520000	1885	Color2 [DarkGray]	Keep	6	6	6	31.7	31.7	31.7	22.123	0	11.027	1069800	16	10.0055	10.0431	8.62598	18.9745	13.1912	17.3684	9.55458	13.4603	8.41482	10.2946	9.47233	10.4706
		+	+	2.65313	6.69147			0.578729	-0.953159			0.0210917	-0.043973	-0.254757	0	-0.313611	| transcript=PF3D7_0312800.1 | gene=PF3D7_0312800 | organism=Plasmodium_falciparum_3D7 | gene_product=60S ribosomal protein L26, putative | transcript_product=60S ribosomal protein L26, putative | location=Pf3D7_03_v3:534239-535238(+) | protein_length=126	PF3D7_0312800.1-p1	PF3D7_0312800.1-p1	60S ribosomal protein L26, putative | transcript_product=60S ribosomal protein L26, putative | location=Pf3D7_03_v3:534239-535238(+) | protein_length=126	60S ribosomal protein L26	PF3D7_0312800	1808	Color2 [DarkGray]	Keep	4	4	4	25.4	25.4	25.4	14.812	0	17.325	642230	7	10.2511	9.885	10.8227	18.8261	15.8435	16.3637	10.1195	9.97323	8.00664	11.4847	10.0316	9.31065
		+	+	3.05377	6.64733			0.442668	-0.674786			0.195504	0.463634	-0.22921	0	-0.326981	| transcript=PF3D7_1408600.1 | gene=PF3D7_1408600 | organism=Plasmodium_falciparum_3D7 | gene_product=40S ribosomal protein S8e, putative | transcript_product=40S ribosomal protein S8e, putative | location=Pf3D7_14_v3:323317-324172(+) | protein_length=218	PF3D7_1408600.1-p1	PF3D7_1408600.1-p1	40S ribosomal protein S8e, putative | transcript_product=40S ribosomal protein S8e, putative | location=Pf3D7_14_v3:323317-324172(+) | protein_length=218	40S ribosomal protein S8e	PF3D7_1408600	2411	Color2 [DarkGray]	Keep	3	3	3	12.4	12.4	12.4	25.051	0	4.6605	332710	7	9.57792	11.4172	9.66502	17.7184	16.6791	16.2046	9.21475	10.0665	9.35449	11.6144	11.0914	9.34522
		+	+	2.81123	6.54276			0.299588	-0.14363			0.834902	0.704097	-0.361081	0	-0.279551	| transcript=PF3D7_1212700.1 | gene=PF3D7_1212700 | organism=Plasmodium_falciparum_3D7 | gene_product=eukaryotic translation initiation factor 3 subunit A, putative | transcript_product=eukaryotic translation initiation factor 3 subunit A, putative | locat	PF3D7_1212700.1-p1	PF3D7_1212700.1-p1	eukaryotic translation initiation factor 3 subunit A, putative | transcript_product=eukaryotic translation initiation factor 3 subunit A, putative | locat	Eukaryotic translation initiation factor 3 subunit A	PF3D7_1212700	2250	Color2 [DarkGray]	Keep	25	25	25	16.6	16.6	16.6	166.06	0	69.235	1440900	48	10.0322	9.59094	9.42607	17.8193	15.846	15.0122	9.58522	9.6347	9.39838	11.0044	9.80441	10.3527
		+	+	1.65292	6.28102			0.471151	-1.48564			0.0793424	-0.316602	-0.221456	0	-0.352377	| transcript=PF3D7_0618300.1 | gene=PF3D7_0618300 | organism=Plasmodium_falciparum_3D7 | gene_product=60S ribosomal protein L27a, putative | transcript_product=60S ribosomal protein L27a, putative | location=Pf3D7_06_v3:768792-769456(+) | protein_length=14	PF3D7_0618300.1-p1	PF3D7_0618300.1-p1	60S ribosomal protein L27a, putative | transcript_product=60S ribosomal protein L27a, putative | location=Pf3D7_06_v3:768792-769456(+) | protein_length=14	60S ribosomal protein L27a	PF3D7_0618300	1927	Color2 [DarkGray]	Keep	7	7	7	37.8	37.8	37.8	16.722	0	15.622	1288100	17	13.0893	9.34602	8.87516	18.8888	15.2654	15.9994	9.52131	8.51572	8.8165	9.99831	10.9545	9.40782
		+	+	1.44643	6.23003			0.755206	-1.42081			0.287917	0.869247	-0.509507	0	-0.416184	| transcript=PF3D7_1353100.1 | gene=PF3D7_1353100 | organism=Plasmodium_falciparum_3D7 | gene_product=Plasmodium exported protein, unknown function | transcript_product=Plasmodium exported protein, unknown function | location=Pf3D7_13_v3:2124272-2125270(-)	PF3D7_1353100.1-p1	PF3D7_1353100.1-p1	Plasmodium exported protein, unknown function | transcript_product=Plasmodium exported protein, unknown function | location=Pf3D7_13_v3:2124272-2125270(-)	Plasmodium exported protein	PF3D7_1353100	2376	Color2 [DarkGray]	Keep	6	6	6	18.2	18.2	18.2	32.783	0	11.996	1642000	22	12.3015	11.091	9.78671	18.8931	13.5714	19.4048	10.253	9.94717	8.71659	11.0704	10.833	13.8835
		+	+	3.05982	6.19213			0.0231072	-0.0546312			0.364638	0.84877	-0.218193	0	-0.279554	| transcript=PF3D7_1346100.1 | gene=PF3D7_1346100 | organism=Plasmodium_falciparum_3D7 | gene_product=protein transport protein SEC61 subunit alpha | transcript_product=protein transport protein SEC61 subunit alpha | location=Pf3D7_13_v3:1843376-1844897(+)	PF3D7_1346100.1-p1	PF3D7_1346100.1-p1	protein transport protein SEC61 subunit alpha | transcript_product=protein transport protein SEC61 subunit alpha | location=Pf3D7_13_v3:1843376-1844897(+)	Protein transport protein SEC61 subunit alpha	PF3D7_1346100	2368	Color2 [DarkGray]	Keep	2	2	2	4.9	4.9	4.9	52.223	0	4.7242	141440	7	10.7124	8.39697	9.00983	15.5607	15.4985	15.6363	9.60641	9.7833	8.56557	10.7512	11.046	8.8683
		+	+	1.2521	6.1735			0.0203672	-0.166025			0.0555249	-0.414764	0.0266413	0	-0.133754	| transcript=PF3D7_0507100.1 | gene=PF3D7_0507100 | organism=Plasmodium_falciparum_3D7 | gene_product=60S ribosomal protein L4 | transcript_product=60S ribosomal protein L4 | location=Pf3D7_05_v3:294668-295903(-) | protein_length=411 | sequence_SO=chromoso	PF3D7_0507100.1-p1	PF3D7_0507100.1-p1	60S ribosomal protein L4 | transcript_product=60S ribosomal protein L4 | location=Pf3D7_05_v3:294668-295903(-) | protein_length=411 | sequence_SO=chromoso	60S ribosomal protein L4	PF3D7_0507100	1861	Color2 [DarkGray]	Keep	17	17	17	37.5	37.5	37.5	46.211	0	197.03	5523700	57	16.141	13.2342	8.61317	20.2661	18.4755	17.7673	13.6912	14.4772	9.32191	13.4974	13.7106	9.53614
		+	+	3.76399	6.10081			0.692316	-0.855452			0.0253548	0.0567961	-0.208476	0	-0.336621	| transcript=PF3D7_0904600.1 | gene=PF3D7_0904600 | organism=Plasmodium_falciparum_3D7 | gene_product=ubiquitin specific protease, putative | transcript_product=ubiquitin specific protease, putative | location=Pf3D7_09_v3:212515-217983(+) | protein_length=	PF3D7_0904600.1-p1	PF3D7_0904600.1-p1	ubiquitin specific protease, putative | transcript_product=ubiquitin specific protease, putative | location=Pf3D7_09_v3:212515-217983(+) | protein_length=	Ubiquitin specific protease	PF3D7_0904600	2043	Color2 [DarkGray]	Keep	3	3	3	2.5	2.5	2.5	207.57	0	11.913	143620	5	10.2012	10.4906	9.27798	16.5381	16.1076	15.6266	9.19421	9.84365	8.36559	10.6337	10.7677	8.73881
		+	+	1.50063	6.08022			0.905353	-3.3324			0.682944	-2.59398	-0.254469	0	-0.423599	| transcript=PF3D7_0813900.1 | gene=PF3D7_0813900 | organism=Plasmodium_falciparum_3D7 | gene_product=40S ribosomal protein S16, putative | transcript_product=40S ribosomal protein S16, putative | location=Pf3D7_08_v3:677989-678725(-) | protein_length=144	PF3D7_0813900.1-p1	PF3D7_0813900.1-p1	40S ribosomal protein S16, putative | transcript_product=40S ribosomal protein S16, putative | location=Pf3D7_08_v3:677989-678725(-) | protein_length=144	40S ribosomal protein S16	PF3D7_0813900	2015	Color2 [DarkGray]	Keep	7	7	7	37.5	37.5	37.5	16.285	0	34.486	1879100	14	10.7776	10.6553	15.7814	20.0834	17.9557	17.4158	9.25524	9.50068	8.46115	9.75069	10.4658	9.21579
		+	+	1.51326	6.06603			0.30083	-0.449933			0.392111	1.22384	-0.109225	0	-0.307361	| transcript=PF3D7_1330800.1 | gene=PF3D7_1330800 | organism=Plasmodium_falciparum_3D7 | gene_product=RNA-binding protein, putative | transcript_product=RNA-binding protein, putative | location=Pf3D7_13_v3:1294615-1296966(+) | protein_length=596 | sequence	PF3D7_1330800.1-p1	PF3D7_1330800.1-p1	RNA-binding protein, putative | transcript_product=RNA-binding protein, putative | location=Pf3D7_13_v3:1294615-1296966(+) | protein_length=596 | sequence	RNA-binding protein	PF3D7_1330800	2340	Color2 [DarkGray]	Keep	7	7	7	9.7	9.7	9.7	68.009	0	44.102	1285300	13	10.1096	10.5657	10.1574	20.0246	14.2329	14.7732	10.933	9.63404	8.91578	10.8213	14.0312	9.65168
		+	+	3.4429	5.98597			0.0294927	-0.0185941			0.369532	-0.627996	-0.171683	0	-0.183151	| transcript=PF3D7_0709000.1 | gene=PF3D7_0709000 | organism=Plasmodium_falciparum_3D7 | gene_product=chloroquine resistance transporter | transcript_product=chloroquine resistance transporter | location=Pf3D7_07_v3:403222-406317(+) | protein_length=424 |	PF3D7_0709000.1-p1	PF3D7_0709000.1-p1	chloroquine resistance transporter | transcript_product=chloroquine resistance transporter | location=Pf3D7_07_v3:403222-406317(+) | protein_length=424 |	Chloroquine resistance transporter	PF3D7_0709000	1961	Color2 [DarkGray]	Keep	2	2	2	5	5	5	48.675	0.0018382	2.9707	93746	4	9.34399	9.94904	9.57071	16.3977	14.6703	15.7536	9.83258	9.53049	9.44489	9.14988	10.1003	7.72957
		+	+	3.42722	5.91627	+	+	1.84515	-1.03458			1.18863	-0.57537	-0.384216	0	-0.338619	| transcript=PF3D7_1353200.1 | gene=PF3D7_1353200 | organism=Plasmodium_falciparum_3D7 | gene_product=membrane associated histidine-rich protein 2 | transcript_product=membrane associated histidine-rich protein 2 | location=Pf3D7_13_v3:2130531-2131065(+) |	PF3D7_1353200.1-p1	PF3D7_1353200.1-p1	membrane associated histidine-rich protein 2 | transcript_product=membrane associated histidine-rich protein 2 | location=Pf3D7_13_v3:2130531-2131065(+) |	Membrane associated histidine-rich protein 2	PF3D7_1353200	2377	Color2 [DarkGray]	Keep	4	4	4	32.1	32.1	32.1	15.849	0	10.13	136610	7	10.0666	9.61162	10.0357	16.4381	14.8045	16.22	8.63251	9.2711	8.70651	9.30592	9.04039	9.64143
				0.852696	5.87352			0.547752	-3.74027			0.0757243	-0.837377	-0.0736389	0	-0.40225	| transcript=PF3D7_1436000.1 | gene=PF3D7_1436000 | organism=Plasmodium_falciparum_3D7 | gene_product=glucose-6-phosphate isomerase | transcript_product=glucose-6-phosphate isomerase | location=Pf3D7_14_v3:1458131-1459870(+) | protein_length=579 | sequence	PF3D7_1436000.1-p1	PF3D7_1436000.1-p1	glucose-6-phosphate isomerase | transcript_product=glucose-6-phosphate isomerase | location=Pf3D7_14_v3:1458131-1459870(+) | protein_length=579 | sequence		PF3D7_1436000	2450	Color2 [DarkGray]	Keep	25	25	25	38.5	38.5	38.5	67.367	0	125.12	6395900	51	10.1491	19.34	10.4155	21.2825	18.3033	17.9393	9.50262	9.5692	9.612	17.3588	10.0932	9.94053
		+	+	3.86463	5.83047			0.231527	1.44882			0.206212	1.22292	0.055793	0	-0.060762	| transcript=PF3D7_0106300.1 | gene=PF3D7_0106300 | organism=Plasmodium_falciparum_3D7 | gene_product=calcium-transporting ATPase | transcript_product=calcium-transporting ATPase | location=Pf3D7_01_v3:265208-269173(-) | protein_length=1228 | sequence_SO=c	PF3D7_0106300.1-p1	PF3D7_0106300.1-p1	calcium-transporting ATPase | transcript_product=calcium-transporting ATPase | location=Pf3D7_01_v3:265208-269173(-) | protein_length=1228 | sequence_SO=c	Calcium-transporting ATPase	PF3D7_0106300	1736	Color2 [DarkGray]	Keep	5	5	5	4.2	4.2	4.2	139.41	0	9.191	510710	12	10.7499	10.3092	10.5518	17.1014	15.7964	16.2045	9.6523	9.41832	16.8868	10.579	16.1808	8.51985
		+	+	1.28578	5.78146			0.021942	0.17505			0.247024	-1.47328	-0.0763162	0	-0.0197864	| transcript=PF3D7_0516900.1 | gene=PF3D7_0516900 | organism=Plasmodium_falciparum_3D7 | gene_product=60S ribosomal protein L2 | transcript_product=60S ribosomal protein L2 | location=Pf3D7_05_v3:712762-713772(-) | protein_length=260 | sequence_SO=chromoso	PF3D7_0516900.1-p1	PF3D7_0516900.1-p1	60S ribosomal protein L2 | transcript_product=60S ribosomal protein L2 | location=Pf3D7_05_v3:712762-713772(-) | protein_length=260 | sequence_SO=chromoso	60S ribosomal protein L2	PF3D7_0516900	1877	Color2 [DarkGray]	Keep	8	8	8	38.5	38.5	38.5	27.999	0	42.338	2288100	26	16.024	11.1637	9.83717	20.0185	17.0006	17.3501	14.2766	14.5231	8.75031	13.7161	9.34747	9.54147
		+	+	1.73939	5.77754			0.784643	-2.51521			0.804478	-2.50227	-0.279829	0	-0.364501	| transcript=PF3D7_0306900.1 | gene=PF3D7_0306900 | organism=Plasmodium_falciparum_3D7 | gene_product=40S ribosomal protein S23, putative | transcript_product=40S ribosomal protein S23, putative | location=Pf3D7_03_v3:310652-311805(+) | protein_length=145	PF3D7_0306900.1-p1	PF3D7_0306900.1-p1	40S ribosomal protein S23, putative | transcript_product=40S ribosomal protein S23, putative | location=Pf3D7_03_v3:310652-311805(+) | protein_length=145	40S ribosomal protein S23	PF3D7_0306900	1796	Color2 [DarkGray]	Keep	1	1	1	8.3	8.3	8.3	16.13	0	15.982	497040	7	10.2543	10.2244	14.5086	18.3667	17.1107	16.8424	8.73398	9.95115	8.75654	9.52495	9.15015	8.80538
		+	+	3.24524	5.69905			0.0350624	-0.096633			0.0997138	0.101355	-0.342695	0	-0.243472	| transcript=PF3D7_1118500.1 | gene=PF3D7_1118500 | organism=Plasmodium_falciparum_3D7 | gene_product=nucleolar protein 56, putative | transcript_product=nucleolar protein 56, putative | location=Pf3D7_11_v3:703175-704959(+) | protein_length=594 | sequence	PF3D7_1118500.1-p1	PF3D7_1118500.1-p1	nucleolar protein 56, putative | transcript_product=nucleolar protein 56, putative | location=Pf3D7_11_v3:703175-704959(+) | protein_length=594 | sequence	Nucleolar protein 56	PF3D7_1118500	2183	Color2 [DarkGray]	Keep	4	4	4	8.2	8.2	8.2	69.389	0	4.2417	148420	8	10.309	9.78816	9.10471	16.2812	14.7336	15.2842	10.9461	9.96182	8.00405	9.81053	9.66401	10.0314
		+	+	1.55459	5.66951			0.370568	-1.33295			0.173169	-0.724358	-0.160628	0	-0.310192	| transcript=PF3D7_1309100.1 | gene=PF3D7_1309100 | organism=Plasmodium_falciparum_3D7 | gene_product=60S ribosomal protein L24, putative | transcript_product=60S ribosomal protein L24, putative | location=Pf3D7_13_v3:418820-420121(+) | protein_length=162	PF3D7_1309100.1-p1	PF3D7_1309100.1-p1	60S ribosomal protein L24, putative | transcript_product=60S ribosomal protein L24, putative | location=Pf3D7_13_v3:418820-420121(+) | protein_length=162	60S ribosomal protein L24	PF3D7_1309100	2317	Color2 [DarkGray]	Keep	5	5	5	24.1	24.1	24.1	19.245	0	11.607	498020	12	13.4959	10.7697	8.38127	18.1325	15.5688	15.954	9.45681	10.0913	9.09984	10.4291	10.9822	9.06238
		+	+	2.79046	5.6597	+	+	1.58027	-1.24576			1.0225	-1.03928	-0.253192	0	-0.327083	| transcript=PF3D7_0512600.1 | gene=PF3D7_0512600 | organism=Plasmodium_falciparum_3D7 | gene_product=ras-related protein Rab-1B | transcript_product=ras-related protein Rab-1B | location=Pf3D7_05_v3:544540-545993(+) | protein_length=200 | sequence_SO=chro	PF3D7_0512600.1-p1	PF3D7_0512600.1-p1	ras-related protein Rab-1B | transcript_product=ras-related protein Rab-1B | location=Pf3D7_05_v3:544540-545993(+) | protein_length=200 | sequence_SO=chro	Ras-related protein Rab-1B	PF3D7_0512600	1870	Color2 [DarkGray]	Keep	2	2	2	10.5	10.5	10.5	22.886	0.00094473	3.2339	132170	5	10.0701	11.1102	10.0502	16.6763	14.7534	16.78	8.9911	9.19409	9.30805	9.47783	9.8714	8.76345
		+	+	1.58478	5.58084			0.346299	-1.28058			0.491455	-1.20055	-0.208571	0	-0.279009	| transcript=PF3D7_1034900.1 | gene=PF3D7_1034900 | organism=Plasmodium_falciparum_3D7 | gene_product=methionine--tRNA ligase | transcript_product=methionine--tRNA ligase | location=Pf3D7_10_v3:1383450-1386119(+) | protein_length=889 | sequence_SO=chromoso	PF3D7_1034900.1-p1	PF3D7_1034900.1-p1	methionine--tRNA ligase | transcript_product=methionine--tRNA ligase | location=Pf3D7_10_v3:1383450-1386119(+) | protein_length=889 | sequence_SO=chromoso	Methionine-tRNA ligase	PF3D7_1034900	2142	Color2 [DarkGray]	Keep	18	18	18	21	21	21	104.17	0	39.163	1545700	35	13.0996	9.88877	10.6116	18.1465	17.9972	14.1988	8.53895	12.2781	8.94122	10.2768	10.5717	9.14981
		+	+	1.77126	5.57834			1.10737	-2.89887			1.10144	-2.60821	-0.227224	0	-0.37525	| transcript=PF3D7_1027800.1 | gene=PF3D7_1027800 | organism=Plasmodium_falciparum_3D7 | gene_product=60S ribosomal protein L3 | transcript_product=60S ribosomal protein L3 | location=Pf3D7_10_v3:1153271-1154431(-) | protein_length=386 | sequence_SO=chromo	PF3D7_1027800.1-p1	PF3D7_1027800.1-p1	60S ribosomal protein L3 | transcript_product=60S ribosomal protein L3 | location=Pf3D7_10_v3:1153271-1154431(-) | protein_length=386 | sequence_SO=chromo	60S ribosomal protein L3	PF3D7_1027800	2134	Color2 [DarkGray]	Keep	18	18	18	36	36	36	44.22	0	194.7	4645700	49	14.9444	11.503	11.8156	20.1153	17.3878	17.4949	10.7402	9.99365	8.83249	10.5067	9.97755	9.95412
		+	+	2.99013	5.46835			0.250948	-0.299403			0.281733	-0.528413	-0.196696	0	-0.234402	| transcript=PF3D7_1237700.1 | gene=PF3D7_1237700 | organism=Plasmodium_falciparum_3D7 | gene_product=conserved protein, unknown function | transcript_product=conserved protein, unknown function | location=Pf3D7_12_v3:1572371-1573557(+) | protein_length=21	PF3D7_1237700.1-p1	PF3D7_1237700.1-p1	conserved protein, unknown function | transcript_product=conserved protein, unknown function | location=Pf3D7_12_v3:1572371-1573557(+) | protein_length=21	PF3D7_1237700	PF3D7_1237700	2289	Color2 [DarkGray]	Keep	2	2	2	10	10	10	23.659	0	5.8424	154520	6	9.58356	9.52764	10.5835	15.858	14.2899	15.9517	9.87016	9.97597	8.95032	9.32324	10.5579	8.22825
		+	+	1.81009	5.39517			0.744299	-2.10819			0.59315	-1.73931	-0.205685	0	-0.357453	| transcript=PF3D7_1447700.1 | gene=PF3D7_1447700 | organism=Plasmodium_falciparum_3D7 | gene_product=conserved protein, unknown function | transcript_product=conserved protein, unknown function | location=Pf3D7_14_v3:1943936-1944964(-) | protein_length=34	PF3D7_1447700.1-p1	PF3D7_1447700.1-p1	conserved protein, unknown function | transcript_product=conserved protein, unknown function | location=Pf3D7_14_v3:1943936-1944964(-) | protein_length=34	PF3D7_1447700	PF3D7_1447700	2472	Color2 [DarkGray]	Keep	1	1	1	2.9	2.9	2.9	40.695	0.0089869	1.9733	252150	4	14.2502	10.2536	10.8221	17.9442	16.334	17.2331	9.01674	9.71308	10.2714	10.3979	10.4722	9.23785
		+	+	2.5368	5.37185			0.187815	-0.265324			0.588397	0.581595	-0.270273	0	-0.296458	| transcript=PF3D7_0305300.1 | gene=PF3D7_0305300 | organism=Plasmodium_falciparum_3D7 | gene_product=transporter, putative | transcript_product=transporter, putative | location=Pf3D7_03_v3:255276-258416(-) | protein_length=956 | sequence_SO=chromosome | S	PF3D7_0305300.1-p1	PF3D7_0305300.1-p1	transporter, putative | transcript_product=transporter, putative | location=Pf3D7_03_v3:255276-258416(-) | protein_length=956 | sequence_SO=chromosome | S	PF3D7_0305300	PF3D7_0305300	1786	Color2 [DarkGray]	Keep	3	3	3	5.3	5.3	5.3	114.5	0	12.084	115130	6	9.4773	9.98015	9.54007	16.4193	13.6065	15.0873	9.09552	10.4073	8.69869	10.4403	10.8448	9.45716
		+	+	1.60078	5.36398		+	1.26266	-3.47776			0.124155	-0.707795	-0.00331174	0	-0.495581	| transcript=PF3D7_0202000.1 | gene=PF3D7_0202000 | organism=Plasmodium_falciparum_3D7 | gene_product=knob-associated histidine-rich protein | transcript_product=knob-associated histidine-rich protein | location=Pf3D7_02_v3:103385-105796(-) | protein_lengt	PF3D7_0202000.1-p1	PF3D7_0202000.1-p1	knob-associated histidine-rich protein | transcript_product=knob-associated histidine-rich protein | location=Pf3D7_02_v3:103385-105796(-) | protein_lengt	Knob-associated histidine-rich protein	PF3D7_0202000	1751	Color2 [DarkGray]	Keep	11	11	11	17.7	17.7	17.7	71.302	0	103.29	1900400	28	14.3574	10.9222	14.2879	19.8732	16.5091	19.2772	10.7634	8.61415	9.75667	14.1673	14.295	8.98188
		+	+	2.78397	5.35541			0.317649	-0.535618			0.364113	-0.655982	-0.258196	0	-0.2454	| transcript=PF3D7_1349200.1 | gene=PF3D7_1349200 | organism=Plasmodium_falciparum_3D7 | gene_product=glutamate--tRNA ligase, putative | transcript_product=glutamate--tRNA ligase, putative | location=Pf3D7_13_v3:1971890-1974481(-) | protein_length=863 | se	PF3D7_1349200.1-p1	PF3D7_1349200.1-p1	glutamate--tRNA ligase, putative | transcript_product=glutamate--tRNA ligase, putative | location=Pf3D7_13_v3:1971890-1974481(-) | protein_length=863 | se	Glutamate-tRNA ligase	PF3D7_1349200	2371	Color2 [DarkGray]	Keep	7	7	7	8.7	8.7	8.7	101.42	0	11.015	240550	10	9.55903	9.99046	11.2685	16.5345	15.4923	14.8574	8.87632	10.4579	9.87693	10.6681	9.37061	8.81135
		+	+	2.42089	5.33382			0.542703	-0.722515			0.0144802	-0.0208031	-0.279317	0	-0.308353	| transcript=PF3D7_1136300.1 | gene=PF3D7_1136300 | organism=Plasmodium_falciparum_3D7 | gene_product=tudor staphylococcal nuclease | transcript_product=tudor staphylococcal nuclease | location=Pf3D7_11_v3:1422744-1426201(+) | protein_length=1098 | sequenc	PF3D7_1136300.1-p1	PF3D7_1136300.1-p1	tudor staphylococcal nuclease | transcript_product=tudor staphylococcal nuclease | location=Pf3D7_11_v3:1422744-1426201(+) | protein_length=1098 | sequenc	Tudor staphylococcal nuclease	PF3D7_1136300	2217	Color2 [DarkGray]	Keep	5	5	5	4.7	4.7	4.7	128.54	0	6.939	139930	7	10.4257	10.0376	9.37909	16.9268	14.6327	14.2842	8.96988	10.1945	8.51041	10.6314	9.73594	9.41258
		+	+	3.33073	5.28326			0.322488	-0.512602			0.3827	-0.405574	-0.261034	0	-0.27031	| transcript=PF3D7_1012900.1 | gene=PF3D7_1012900 | organism=Plasmodium_falciparum_3D7 | gene_product=autophagy-related protein 18 | transcript_product=autophagy-related protein 18 | location=Pf3D7_10_v3:496331-497573(-) | protein_length=380 | sequence_SO=	PF3D7_1012900.1-p1	PF3D7_1012900.1-p1	autophagy-related protein 18 | transcript_product=autophagy-related protein 18 | location=Pf3D7_10_v3:496331-497573(-) | protein_length=380 | sequence_SO=	Autophagy-related protein 18	PF3D7_1012900	2114	Color2 [DarkGray]	Keep	1	1	1	3.4	3.4	3.4	43.519	0.0022242	2.6703	69251	3	10.221	10.6343	9.40706	16.0553	15.1685	14.8884	9.67788	10.4607	8.58605	9.95791	9.92965	9.15814
		+	+	1.1952	5.14564			0.458673	-1.33601			0.475355	-1.38348	-0.253671	0	-0.275431	| transcript=PF3D7_1426000.1 | gene=PF3D7_1426000 | organism=Plasmodium_falciparum_3D7 | gene_product=60S ribosomal protein L21 | transcript_product=60S ribosomal protein L21 | location=Pf3D7_14_v3:1016133-1016618(-) | protein_length=161 | sequence_SO=chro	PF3D7_1426000.1-p1	PF3D7_1426000.1-p1	60S ribosomal protein L21 | transcript_product=60S ribosomal protein L21 | location=Pf3D7_14_v3:1016133-1016618(-) | protein_length=161 | sequence_SO=chro	60S ribosomal protein L21	PF3D7_1426000	2435	Color2 [DarkGray]	Keep	8	8	8	31.1	31.1	31.1	18.795	0	9.8349	1095500	14	13.39	9.44829	10.0827	19.083	15.7414	13.5336	9.04822	9.90503	9.95976	8.99011	10.0681	9.71237
		+	+	1.08438	5.12739			0.0150458	0.131032			0.233275	1.24306	-0.233512	0	-0.198703	| transcript=PF3D7_0304400.1 | gene=PF3D7_0304400 | organism=Plasmodium_falciparum_3D7 | gene_product=60S ribosomal protein L44 | transcript_product=60S ribosomal protein L44 | location=Pf3D7_03_v3:217941-218489(+) | protein_length=104 | sequence_SO=chromo	PF3D7_0304400.1-p1	PF3D7_0304400.1-p1	60S ribosomal protein L44 | transcript_product=60S ribosomal protein L44 | location=Pf3D7_03_v3:217941-218489(+) | protein_length=104 | sequence_SO=chromo	60S ribosomal protein L44	PF3D7_0304400	1783	Color2 [DarkGray]	Keep	3	3	3	19.2	19.2	19.2	12.157	0	19.184	1540300	13	16.8825	9.7887	14.3814	20.3808	17.8463	18.2077	15.5788	16.0462	9.82069	15.1707	15.1855	14.4255
		+	+	1.09594	5.10867			0.217006	1.15213			0.287265	1.47658	-0.165324	0	-0.0433637	| transcript=PF3D7_1358800.1 | gene=PF3D7_1358800 | organism=Plasmodium_falciparum_3D7 | gene_product=40S ribosomal protein S15 | transcript_product=40S ribosomal protein S15 | location=Pf3D7_13_v3:2331074-2331529(+) | protein_length=151 | sequence_SO=chro	PF3D7_1358800.1-p1	PF3D7_1358800.1-p1	40S ribosomal protein S15 | transcript_product=40S ribosomal protein S15 | location=Pf3D7_13_v3:2331074-2331529(+) | protein_length=151 | sequence_SO=chro	40S ribosomal protein S15	PF3D7_1358800	2384	Color2 [DarkGray]	Keep	9	9	9	39.7	39.7	39.7	17.25	0	37.097	6221300	39	16.8673	10.4118	14.3026	20.9818	17.0635	18.8624	15.9404	15.8092	13.2884	17.0797	14.7495	14.1822
		+	+	1.20661	5.09729			0.388291	-1.65059			0.300603	-1.29508	-0.184014	0	-0.315819	| transcript=PF3D7_1405600.1 | gene=PF3D7_1405600 | organism=Plasmodium_falciparum_3D7 | gene_product=ribonucleoside-diphosphate reductase small chain, putative | transcript_product=ribonucleoside-diphosphate reductase small chain, putative | location=Pf3D	PF3D7_1405600.1-p1	PF3D7_1405600.1-p1	ribonucleoside-diphosphate reductase small chain, putative | transcript_product=ribonucleoside-diphosphate reductase small chain, putative | location=Pf3D	Ribonucleoside-diphosphate reductase small chain	PF3D7_1405600	2405	Color2 [DarkGray]	Keep	5	5	4	16	16	14	40.599	0	22.72	401140	11	14.6739	9.92916	9.11039	17.7095	16.8249	14.4709	10.4839	9.09583	9.18186	9.88891	10.3809	9.55839
		+	+	3.79537	5.07632			0.323324	0.247405			0.452716	-0.567146	-0.225284	0	-0.123412	| transcript=PF3D7_1108500.1 | gene=PF3D7_1108500 | organism=Plasmodium_falciparum_3D7 | gene_product=succinate--CoA ligase [ADP-forming] subunit alpha, putative | transcript_product=succinate--CoA ligase [ADP-forming] subunit alpha, putative | location=Pf	PF3D7_1108500.1-p1	PF3D7_1108500.1-p1	succinate--CoA ligase [ADP-forming] subunit alpha, putative | transcript_product=succinate--CoA ligase [ADP-forming] subunit alpha, putative | location=Pf	Succinate-CoA ligase [ADP-forming] subunit alpha	PF3D7_1108500	2164	Color2 [DarkGray]	Keep	3	3	3	11.3	11.3	11.3	35.396	0	5.5228	74460	5	9.9926	10.4382	9.65245	15.5878	15.1373	14.5871	10.0612	10.7083	10.056	10.4067	9.20488	8.77029
				0.863747	5.04595	+	+	3.10471	5.58454			0.830991	2.88882	0.161264	0	0.515614	| transcript=PF3D7_0611700.1 | gene=PF3D7_0611700 | organism=Plasmodium_falciparum_3D7 | gene_product=60S ribosomal protein L39 | transcript_product=60S ribosomal protein L39 | location=Pf3D7_06_v3:488579-489287(-) | protein_length=51 | sequence_SO=chromos	PF3D7_0611700.1-p1	PF3D7_0611700.1-p1	60S ribosomal protein L39 | transcript_product=60S ribosomal protein L39 | location=Pf3D7_06_v3:488579-489287(-) | protein_length=51 | sequence_SO=chromos	60S ribosomal protein L39	PF3D7_0611700	1913	Color2 [DarkGray]	Keep	1	1	1	19.6	19.6	19.6	6.5187	0.00047824	3.4016	405680	7	9.7982	10.8027	9.02886	18.4935	9.7031	16.571	14.8161	15.6846	15.8826	14.4812	14.0973	9.71766
				0.973487	4.81046			0.579339	-2.8306			0.464642	-2.40087	-0.112631	0	-0.345379	| transcript=PF3D7_1142600.1 | gene=PF3D7_1142600 | organism=Plasmodium_falciparum_3D7 | gene_product=60S ribosomal protein L35ae, putative | transcript_product=60S ribosomal protein L35ae, putative | location=Pf3D7_11_v3:1708066-1708679(-) | protein_lengt	PF3D7_1142600.1-p1	PF3D7_1142600.1-p1	60S ribosomal protein L35ae, putative | transcript_product=60S ribosomal protein L35ae, putative | location=Pf3D7_11_v3:1708066-1708679(-) | protein_lengt		PF3D7_1142600	2222	Color2 [DarkGray]	Keep	4	4	4	20.7	20.7	20.7	16.265	0	5.2505	635420	8	16.5018	10.2986	9.81499	18.715	16.0628	16.269	9.16632	10.012	8.94523	10.6356	10.1315	8.6457
				0.901374	4.78549			0.571307	-3.05269			0.430053	-2.3655	-0.177787	0	-0.381008	| transcript=PF3D7_1130100.1 | gene=PF3D7_1130100 | organism=Plasmodium_falciparum_3D7 | gene_product=60S ribosomal protein L38 | transcript_product=60S ribosomal protein L38 | location=Pf3D7_11_v3:1163094-1163357(-) | protein_length=87 | sequence_SO=chrom	PF3D7_1130100.1-p1	PF3D7_1130100.1-p1	60S ribosomal protein L38 | transcript_product=60S ribosomal protein L38 | location=Pf3D7_11_v3:1163094-1163357(-) | protein_length=87 | sequence_SO=chrom		PF3D7_1130100	2206	Color2 [DarkGray]	Keep	2	2	2	24.1	24.1	24.1	10.314	0	5.6591	762880	7	17.1652	10.0583	10.4091	18.7198	15.6824	17.5868	9.5267	10.4226	8.52514	9.76747	11.0375	9.73112
				0.901709	4.71837			0.245988	-1.65248			0.275033	-1.59881	-0.147263	0	-0.249215	| transcript=PF3D7_1105400.1 | gene=PF3D7_1105400 | organism=Plasmodium_falciparum_3D7 | gene_product=40S ribosomal protein S4, putative | transcript_product=40S ribosomal protein S4, putative | location=Pf3D7_11_v3:235597-237097(-) | protein_length=261 |	PF3D7_1105400.1-p1	PF3D7_1105400.1-p1	40S ribosomal protein S4, putative | transcript_product=40S ribosomal protein S4, putative | location=Pf3D7_11_v3:235597-237097(-) | protein_length=261 |		PF3D7_1105400	2158	Color2 [DarkGray]	Keep	8	8	8	28.7	28.7	28.7	29.772	0	13.699	825850	21	16.4148	9.34578	9.83985	18.2305	16.2846	15.2405	8.82621	12.9446	8.8722	11.0635	10.4023	9.33819
				0.872553	4.66097			0.451483	-2.40582			0.123546	1.11837	0.0797165	0	-0.443298	| transcript=PF3D7_1236100.1 | gene=PF3D7_1236100 | organism=Plasmodium_falciparum_3D7 | gene_product=clustered-asparagine-rich protein | transcript_product=clustered-asparagine-rich protein | location=Pf3D7_12_v3:1506932-1508269(-) | protein_length=445 |	PF3D7_1236100.1-p1	PF3D7_1236100.1-p1	clustered-asparagine-rich protein | transcript_product=clustered-asparagine-rich protein | location=Pf3D7_12_v3:1506932-1508269(-) | protein_length=445 |		PF3D7_1236100	2287	Color2 [DarkGray]	Keep	5	5	5	10.1	10.1	10.1	51.532	0	18.117	673640	12	10.3872	9.23011	16.6017	18.6241	15.4026	16.1752	9.34725	9.88533	9.76896	15.2447	15.9037	8.42572
		+	+	3.03628	4.64359			0.795537	-0.870546			0.602369	-0.559679	-0.233109	0	-0.320695	| transcript=PF3D7_1452000.1 | gene=PF3D7_1452000 | organism=Plasmodium_falciparum_3D7 | gene_product=rhoptry neck protein 2 | transcript_product=rhoptry neck protein 2 | location=Pf3D7_14_v3:2134298-2140867(+) | protein_length=2189 | sequence_SO=chromosom	PF3D7_1452000.1-p1	PF3D7_1452000.1-p1	rhoptry neck protein 2 | transcript_product=rhoptry neck protein 2 | location=Pf3D7_14_v3:2134298-2140867(+) | protein_length=2189 | sequence_SO=chromosom	Rhoptry neck protein 2	PF3D7_1452000	2477	Color2 [DarkGray]	Keep	5	5	5	2.7	2.7	2.7	249.48	0	8.4317	103530	7	10.3975	10.5595	9.85527	15.8718	14.5444	14.3269	9.42943	10.1792	8.59199	9.7566	10.3063	9.07035
		+	+	1.20283	4.59404			0.758687	-2.67657			0.52052	-2.24112	-0.0427264	0	-0.365764	| transcript=PF3D7_1456800.1 | gene=PF3D7_1456800 | organism=Plasmodium_falciparum_3D7 | gene_product=V-type H(+)-translocating pyrophosphatase, putative | transcript_product=V-type H(+)-translocating pyrophosphatase, putative | location=Pf3D7_14_v3:232993	PF3D7_1456800.1-p1	PF3D7_1456800.1-p1	V-type H(+)-translocating pyrophosphatase, putative | transcript_product=V-type H(+)-translocating pyrophosphatase, putative | location=Pf3D7_14_v3:232993	V-type H(+)-translocating pyrophosphatase	PF3D7_1456800	2484	Color2 [DarkGray]	Keep	4	4	4	6.6	6.6	6.6	76.416	0	9.0859	284160	8	14.9959	10.4849	9.89841	16.374	15.02	17.7673	9.46943	9.08864	8.79142	10.2514	10.81	7.59439
		+	+	1.55122	4.50597			0.387714	-0.248701			0.394747	-1.11891	0.0124376	0	-0.124031	| transcript=PF3D7_0702500.1 | gene=PF3D7_0702500 | organism=Plasmodium_falciparum_3D7 | gene_product=Plasmodium exported protein, unknown function | transcript_product=Plasmodium exported protein, unknown function | location=Pf3D7_07_v3:104957-105989(-) |	PF3D7_0702500.1-p1	PF3D7_0702500.1-p1	Plasmodium exported protein, unknown function | transcript_product=Plasmodium exported protein, unknown function | location=Pf3D7_07_v3:104957-105989(-) |	Plasmodium exported protein	PF3D7_0702500	1947	Color2 [DarkGray]	Keep	10	10	10	49.4	49.4	49.4	27.673	0	133.11	2417200	44	13.1064	13.0844	13.7858	19.0059	15.2004	19.2881	12.7949	13.1945	13.241	13.2666	13.493	9.86023
		+	+	4.48467	4.47529	+	+	2.55995	-1.39362			0.518348	-0.638734	-0.210266	0	-0.399884	| transcript=PF3D7_1231100.1 | gene=PF3D7_1231100 | organism=Plasmodium_falciparum_3D7 | gene_product=ras-related protein Rab-2 | transcript_product=ras-related protein Rab-2 | location=Pf3D7_12_v3:1276257-1277734(+) | protein_length=213 | sequence_SO=chro	PF3D7_1231100.1-p1	PF3D7_1231100.1-p1	ras-related protein Rab-2 | transcript_product=ras-related protein Rab-2 | location=Pf3D7_12_v3:1276257-1277734(+) | protein_length=213 | sequence_SO=chro	Ras-related protein Rab-2	PF3D7_1231100	2279	Color2 [DarkGray]	Keep	2	2	2	11.7	11.7	11.7	24.423	0.0022202	2.6648	65624	4	10.9172	10.1896	10.5079	15.0585	14.9076	15.0744	9.10243	9.16025	9.17121	10.5584	10.2177	8.92246
		+	+	1.90975	4.43311	+	+	1.47413	-2.61064			0.664301	-1.22408	-0.33206	0	-0.496906	| transcript=PF3D7_0823800.1 | gene=PF3D7_0823800 | organism=Plasmodium_falciparum_3D7 | gene_product=DnaJ protein, putative | transcript_product=DnaJ protein, putative | location=Pf3D7_08_v3:1043813-1045780(+) | protein_length=655 | sequence_SO=chromosome	PF3D7_0823800.1-p1	PF3D7_0823800.1-p1	DnaJ protein, putative | transcript_product=DnaJ protein, putative | location=Pf3D7_08_v3:1043813-1045780(+) | protein_length=655 | sequence_SO=chromosome	DnaJ protein	PF3D7_0823800	2031	Color2 [DarkGray]	Keep	11	11	11	17.9	17.9	17.9	76.681	0	31.531	468900	25	12.9143	10.6259	10.3471	16.6243	14.5374	16.0249	8.78668	8.81081	8.45779	9.80817	9.96594	10.4409
		+	+	2.53937	4.38137			0.520479	-1.0197			0.131259	-0.185321	-0.234169	0	-0.371341	| transcript=PF3D7_0629500.1 | gene=PF3D7_0629500 | organism=Plasmodium_falciparum_3D7 | gene_product=amino acid transporter AAT1 | transcript_product=amino acid transporter AAT1 | location=Pf3D7_06_v3:1213948-1216005(-) | protein_length=606 | sequence_SO=	PF3D7_0629500.1-p1	PF3D7_0629500.1-p1	amino acid transporter AAT1 | transcript_product=amino acid transporter AAT1 | location=Pf3D7_06_v3:1213948-1216005(-) | protein_length=606 | sequence_SO=	Amino acid transporter AAT1	PF3D7_0629500	1944	Color2 [DarkGray]	Keep	2	2	2	2	2	2	68.858	0.0062318	2.1113	49208	4	10.417	9.5055	10.6485	14.6031	13.5576	15.5543	10.357	9.47254	7.6823	10.4617	10.3124	9.24082
		+	+	1.20991	4.35233			1.18648	-4.14132			1.01794	-3.64116	-0.181185	0	-0.468135	| transcript=PF3D7_0817900.1 | gene=PF3D7_0817900 | organism=Plasmodium_falciparum_3D7 | gene_product=high mobility group protein B2 | transcript_product=high mobility group protein B2 | location=Pf3D7_08_v3:816803-817102(-) | protein_length=99 | sequence_	PF3D7_0817900.1-p1	PF3D7_0817900.1-p1	high mobility group protein B2 | transcript_product=high mobility group protein B2 | location=Pf3D7_08_v3:816803-817102(-) | protein_length=99 | sequence_	High mobility group protein B2	PF3D7_0817900	2023	Color2 [DarkGray]	Keep	2	2	2	24.2	24.2	24.2	11.534	0	27.807	485810	6	10.3322	14.9087	15.4506	18.3402	16.9748	18.4335	9.77014	8.96391	9.53347	9.84562	10.7006	9.22184
				0.775271	4.2192			0.539609	-2.42788			0.0529313	-0.400616	-0.562655	0	-0.435488	| transcript=PF3D7_1338200.1 | gene=PF3D7_1338200 | organism=Plasmodium_falciparum_3D7 | gene_product=60S ribosomal protein L6, putative | transcript_product=60S ribosomal protein L6, putative | location=Pf3D7_13_v3:1545070-1545735(-) | protein_length=221	PF3D7_1338200.1-p1	PF3D7_1338200.1-p1	60S ribosomal protein L6, putative | transcript_product=60S ribosomal protein L6, putative | location=Pf3D7_13_v3:1545070-1545735(-) | protein_length=221		PF3D7_1338200	2356	Color2 [DarkGray]	Keep	5	5	5	21.3	21.3	21.3	25.532	0	16.443	947650	12	16.143	9.85409	10.8157	19.4259	14.0592	15.9853	9.16712	10.0532	10.3087	10.1401	10.1569	15.3138
		+	+	1.35725	4.21303			0.106881	-0.439149			0.647601	1.69382	-0.419111	0	-0.397542	| transcript=PF3D7_1110400.1 | gene=PF3D7_1110400 | organism=Plasmodium_falciparum_3D7 | gene_product=RNA-binding protein, putative | transcript_product=RNA-binding protein, putative | location=Pf3D7_11_v3:414797-419556(+) | protein_length=1483 | sequence_	PF3D7_1110400.1-p1	PF3D7_1110400.1-p1	RNA-binding protein, putative | transcript_product=RNA-binding protein, putative | location=Pf3D7_11_v3:414797-419556(+) | protein_length=1483 | sequence_	RNA-binding protein	PF3D7_1110400	2168	Color2 [DarkGray]	Keep	11	11	11	8.4	8.4	8.4	173.92	0	30.12	549410	29	13.1449	9.75747	13.3113	17.7355	14.7152	16.4021	9.82805	12.8986	12.1696	13.3415	14.1618	13.7919
		+	+	1.022	4.19981			0.10351	-0.741688			0.488166	-2.17637	-0.107085	0	-0.101216	| transcript=PF3D7_1129000.1 | gene=PF3D7_1129000 | organism=Plasmodium_falciparum_3D7 | gene_product=spermidine synthase | transcript_product=spermidine synthase | location=Pf3D7_11_v3:1121930-1123377(+) | protein_length=321 | sequence_SO=chromosome | SO=	PF3D7_1129000.1-p1	PF3D7_1129000.1-p1	spermidine synthase | transcript_product=spermidine synthase | location=Pf3D7_11_v3:1121930-1123377(+) | protein_length=321 | sequence_SO=chromosome | SO=	Spermidine synthase	PF3D7_1129000	2202	Color2 [DarkGray]	Keep	4	4	4	11.5	11.5	11.5	36.595	0	11.207	359010	12	15.5862	10.2364	9.76017	16.7549	16.2956	15.1317	9.81189	14.6372	8.90849	10.6152	9.65411	8.78426
		+	+	1.59633	4.1391			1.31699	-1.74636			1.14627	-0.778875	-0.233724	0	-0.408671	| transcript=PF3D7_1334500.1 | gene=PF3D7_1334500 | organism=Plasmodium_falciparum_3D7 | gene_product=MSP7-like protein | transcript_product=MSP7-like protein | location=Pf3D7_13_v3:1405731-1407512(-) | protein_length=593 | sequence_SO=chromosome | SO=prot	PF3D7_1334500.1-p1	PF3D7_1334500.1-p1	MSP7-like protein | transcript_product=MSP7-like protein | location=Pf3D7_13_v3:1405731-1407512(-) | protein_length=593 | sequence_SO=chromosome | SO=prot	MSP7-like protein	PF3D7_1334500	2351	Color2 [DarkGray]	Keep	4	4	4	6.6	6.6	6.6	70.66	0	6.7111	141640	7	10.6726	11.221	10.4106	16.6826	12.713	15.3258	10.1215	8.19168	8.75189	10.3887	9.91428	9.66457
		+	+	1.42056	4.10599			0.45299	-2.26585			0.494241	-2.18502	-0.519973	0	-0.343451	| transcript=PF3D7_0929400.1 | gene=PF3D7_0929400 | organism=Plasmodium_falciparum_3D7 | gene_product=high molecular weight rhoptry protein 2 | transcript_product=high molecular weight rhoptry protein 2 | location=Pf3D7_09_v3:1175203-1180762(+) | protein_l	PF3D7_0929400.1-p1	PF3D7_0929400.1-p1	high molecular weight rhoptry protein 2 | transcript_product=high molecular weight rhoptry protein 2 | location=Pf3D7_09_v3:1175203-1180762(+) | protein_l	High molecular weight rhoptry protein 2	PF3D7_0929400	2075	Color2 [DarkGray]	Keep	20	20	20	17.8	17.8	17.8	162.66	0	54.444	1291700	50	15.673	11.8046	12.0568	18.1474	16.4185	17.2864	9.59085	14.3904	8.7555	9.51381	9.53537	13.9301
				0.69982	3.96645			0.519105	-3.01136			0.445405	-2.69278	-0.0944537	0	-0.363731	| transcript=PF3D7_1020900.1 | gene=PF3D7_1020900 | organism=Plasmodium_falciparum_3D7 | gene_product=ADP-ribosylation factor 1 | transcript_product=ADP-ribosylation factor 1 | location=Pf3D7_10_v3:845086-846192(-) | protein_length=181 | sequence_SO=chromo	PF3D7_1020900.1-p1	PF3D7_1020900.1-p1	ADP-ribosylation factor 1 | transcript_product=ADP-ribosylation factor 1 | location=Pf3D7_10_v3:845086-846192(-) | protein_length=181 | sequence_SO=chromo		PF3D7_1020900	2123	Color2 [DarkGray]	Keep	4	4	4	27.6	27.6	27.6	20.912	0	7.816	447860	8	17.2754	10.5864	9.04597	16.3244	17.1861	15.2966	9.31062	9.8532	8.70982	9.21071	10.8071	8.81158
		+	+	1.50612	3.95259			0.500655	-0.474176			0.13328	-0.829209	0.323384	0	-0.106281	| transcript=PF3D7_0903900.1 | gene=PF3D7_0903900 | organism=Plasmodium_falciparum_3D7 | gene_product=60S ribosomal protein L32 | transcript_product=60S ribosomal protein L32 | location=Pf3D7_09_v3:185821-186383(+) | protein_length=131 | sequence_SO=chromo	PF3D7_0903900.1-p1	PF3D7_0903900.1-p1	60S ribosomal protein L32 | transcript_product=60S ribosomal protein L32 | location=Pf3D7_09_v3:185821-186383(+) | protein_length=131 | sequence_SO=chromo	60S ribosomal protein L32	PF3D7_0903900	2041	Color2 [DarkGray]	Keep	9	9	9	45	45	45	15.526	0	35.65	4614500	41	14.9849	15.5004	14.1731	21.1399	17.6921	17.6841	14.6879	14.3686	14.1794	16.6125	16.0045	9.55372
				0.815857	3.93975			0.150738	-1.00918			0.12826	-0.978283	0.255068	0	-0.143907	| transcript=PF3D7_1351400.1 | gene=PF3D7_1351400 | organism=Plasmodium_falciparum_3D7 | gene_product=60S ribosomal protein L17, putative | transcript_product=60S ribosomal protein L17, putative | location=Pf3D7_13_v3:2052108-2053384(+) | protein_length=20	PF3D7_1351400.1-p1	PF3D7_1351400.1-p1	60S ribosomal protein L17, putative | transcript_product=60S ribosomal protein L17, putative | location=Pf3D7_13_v3:2052108-2053384(+) | protein_length=20		PF3D7_1351400	2374	Color2 [DarkGray]	Keep	5	5	5	16.3	16.3	16.3	23.414	0	7.4568	2134300	18	16.1928	15.5426	10.0134	19.9923	16.9894	16.5864	14.2473	14.6502	9.82379	15.1846	14.6746	8.95479
				0.798552	3.7906			0.893286	-2.70847			0.5813	-1.917	-0.0827893	0	-0.39483	| transcript=PF3D7_0904800.1 | gene=PF3D7_0904800 | organism=Plasmodium_falciparum_3D7 | gene_product=replication protein A1, small fragment | transcript_product=replication protein A1, small fragment | location=Pf3D7_09_v3:222271-224156(+) | protein_lengt	PF3D7_0904800.1-p1	PF3D7_0904800.1-p1	replication protein A1, small fragment | transcript_product=replication protein A1, small fragment | location=Pf3D7_09_v3:222271-224156(+) | protein_lengt		PF3D7_0904800	2045	Color2 [DarkGray]	Keep	12	12	12	25.2	25.2	25.2	56.234	0	24.125	983360	22	14.315	12.6403	9.53586	17.8593	17.4165	12.5871	9.84551	9.25561	9.2646	10.4315	10.9149	9.39376
				0.858795	3.74449			0.30428	-1.50027			0.25788	-1.29926	-0.287853	0	-0.339608	| transcript=PF3D7_0614300.1 | gene=PF3D7_0614300 | organism=Plasmodium_falciparum_3D7 | gene_product=major facilitator superfamily-related transporter, putative | transcript_product=major facilitator superfamily-related transporter, putative | location=Pf	PF3D7_0614300.1-p1	PF3D7_0614300.1-p1	major facilitator superfamily-related transporter, putative | transcript_product=major facilitator superfamily-related transporter, putative | location=Pf		PF3D7_0614300	1919	Color2 [DarkGray]	Keep	7	7	7	9.8	9.8	9.8	96.979	0	13.988	182390	11	10.8188	8.87088	15.5953	15.2766	15.0594	16.1825	9.98585	10.6318	10.1666	10.7045	10.5424	10.1403
		+	+	1.59714	3.68022			0.644063	-2.09224			1.00697	-1.93656	-0.0871228	0	-0.343911	| transcript=PF3D7_1324900.1 | gene=PF3D7_1324900 | organism=Plasmodium_falciparum_3D7 | gene_product=L-lactate dehydrogenase | transcript_product=L-lactate dehydrogenase | location=Pf3D7_13_v3:1041157-1042107(+) | protein_length=316 | sequence_SO=chromoso	PF3D7_1324900.1-p1	PF3D7_1324900.1-p1	L-lactate dehydrogenase | transcript_product=L-lactate dehydrogenase | location=Pf3D7_13_v3:1041157-1042107(+) | protein_length=316 | sequence_SO=chromoso	L-lactate dehydrogenase	PF3D7_1324900	2334	Color2 [DarkGray]	Keep	12	12	12	30.4	30.4	30.4	34.107	0	220.95	32522000	87	19.1784	18.411	16.6792	22.7728	22.2459	20.2905	16.8979	17.5985	13.4955	16.7018	16.6386	15.1185
				0.771792	3.57601			0.486344	-1.86677			0.799689	-1.99586	0.00856603	0	-0.262851	| transcript=PF3D7_0519700.1 | gene=PF3D7_0519700 | organism=Plasmodium_falciparum_3D7 | gene_product=FoP domain-containing protein, putative | transcript_product=FoP domain-containing protein, putative | location=Pf3D7_05_v3:817066-819139(+) | protein_len	PF3D7_0519700.1-p1	PF3D7_0519700.1-p1	FoP domain-containing protein, putative | transcript_product=FoP domain-containing protein, putative | location=Pf3D7_05_v3:817066-819139(+) | protein_len		PF3D7_0519700	1884	Color2 [DarkGray]	Keep	5	5	5	28.6	28.6	28.6	22.734	0	37.379	1046900	17	13.0888	11.9835	13.7607	19.3754	12.4957	17.69	14.217	9.92386	9.09192	10.5731	12.8912	9.38124
		+	+	1.08842	3.4582			0.479345	-2.25335			0.628046	-1.65221	-0.171443	0	-0.365319	| transcript=PF3D7_1424100.1 | gene=PF3D7_1424100 | organism=Plasmodium_falciparum_3D7 | gene_product=60S ribosomal protein L5, putative | transcript_product=60S ribosomal protein L5, putative | location=Pf3D7_14_v3:973853-975543(-) | protein_length=294 |	PF3D7_1424100.1-p1	PF3D7_1424100.1-p1	60S ribosomal protein L5, putative | transcript_product=60S ribosomal protein L5, putative | location=Pf3D7_14_v3:973853-975543(-) | protein_length=294 |	60S ribosomal protein L5	PF3D7_1424100	2433	Color2 [DarkGray]	Keep	15	15	15	43.9	43.9	43.9	33.998	0	81.281	5474300	56	17.3079	14.9198	13.3153	20.4325	17.2465	18.2386	14.4504	14.7601	9.57239	13.1768	13.9856	13.424
		+	+	1.87236	3.45377			0.947386	-2.47424			1.17036	-3.55895	0.0306691	0	-0.246726	| transcript=PF3D7_1116800.1 | gene=PF3D7_1116800 | organism=Plasmodium_falciparum_3D7 | gene_product=heat shock protein 101 | transcript_product=heat shock protein 101 | location=Pf3D7_11_v3:636094-639511(-) | protein_length=906 | sequence_SO=chromosome |	PF3D7_1116800.1-p1	PF3D7_1116800.1-p1	heat shock protein 101 | transcript_product=heat shock protein 101 | location=Pf3D7_11_v3:636094-639511(-) | protein_length=906 | sequence_SO=chromosome |	Heat shock protein 101	PF3D7_1116800	2177	Color2 [DarkGray]	Keep	23	23	23	27.9	27.9	27.9	102.87	0	42.379	1437300	49	13.6396	13.6419	15.1501	18.4204	16.3277	18.0448	12.9592	9.45224	12.5974	13.1179	10.0681	8.56876
		+	+	1.81702	3.40556			0.0706702	0.119672			0.899387	1.01942	-0.435512	0	-0.29192	| transcript=PF3D7_1421200.1 | gene=PF3D7_1421200 | organism=Plasmodium_falciparum_3D7 | gene_product=40S ribosomal protein S25 | transcript_product=40S ribosomal protein S25 | location=Pf3D7_14_v3:875687-876385(-) | protein_length=105 | sequence_SO=chromo	PF3D7_1421200.1-p1	PF3D7_1421200.1-p1	40S ribosomal protein S25 | transcript_product=40S ribosomal protein S25 | location=Pf3D7_14_v3:875687-876385(-) | protein_length=105 | sequence_SO=chromo	40S ribosomal protein S25	PF3D7_1421200	2431	Color2 [DarkGray]	Keep	6	6	6	41	41	41	11.664	0	12.122	1571500	30	14.8238	13.2382	14.6074	18.8906	16.5875	17.4081	14.8732	13.756	14.3993	15.1378	14.9933	15.5966
		+	+	1.36864	3.39204	+	+	3.20155	-4.89623	+	+	3.09226	-5.25682	-0.0971183	0	-0.419007	| transcript=PF3D7_1465900.1 | gene=PF3D7_1465900 | organism=Plasmodium_falciparum_3D7 | gene_product=40S ribosomal protein S3 | transcript_product=40S ribosomal protein S3 | location=Pf3D7_14_v3:2684141-2685534(+) | protein_length=221 | sequence_SO=chromo	PF3D7_1465900.1-p1	PF3D7_1465900.1-p1	40S ribosomal protein S3 | transcript_product=40S ribosomal protein S3 | location=Pf3D7_14_v3:2684141-2685534(+) | protein_length=221 | sequence_SO=chromo	40S ribosomal protein S3	PF3D7_1465900	2498	Color2 [DarkGray]	Keep	6	6	6	27.6	27.6	27.6	24.668	0	32.954	1663500	18	14.9184	14.1421	14.9282	20.0415	17.9869	16.1364	9.77153	9.01686	10.5117	10.3806	9.21114	8.62663
				0.723219	3.39191			1.01	-4.45365			0.889485	-4.09707	-0.0332723	0	-0.427767	| transcript=PF3D7_0516200.1 | gene=PF3D7_0516200 | organism=Plasmodium_falciparum_3D7 | gene_product=40S ribosomal protein S11 | transcript_product=40S ribosomal protein S11 | location=Pf3D7_05_v3:675809-676614(-) | protein_length=151 | sequence_SO=chromo	PF3D7_0516200.1-p1	PF3D7_0516200.1-p1	40S ribosomal protein S11 | transcript_product=40S ribosomal protein S11 | location=Pf3D7_05_v3:675809-676614(-) | protein_length=151 | sequence_SO=chromo		PF3D7_0516200	1875	Color2 [DarkGray]	Keep	4	4	4	40.4	40.4	40.4	16.076	0	12.908	945620	12	16.701	15.7778	10.2263	18.8775	17.6166	16.3868	9.79818	10.534	9.01208	9.91571	11.4836	9.0147
		+	+	1.23485	3.36338			0.287155	-1.21428			0.786903	2.06677	-0.421277	0	-0.545092	| transcript=PF3D7_1306200.1 | gene=PF3D7_1306200 | organism=Plasmodium_falciparum_3D7 | gene_product=conserved protein, unknown function | transcript_product=conserved protein, unknown function | location=Pf3D7_13_v3:289564-291000(-) | protein_length=478	PF3D7_1306200.1-p1	PF3D7_1306200.1-p1	conserved protein, unknown function | transcript_product=conserved protein, unknown function | location=Pf3D7_13_v3:289564-291000(-) | protein_length=478	PF3D7_1306200	PF3D7_1306200	2312	Color2 [DarkGray]	Keep	3	3	3	7.5	7.5	7.5	56.811	0	6.6452	161700	11	10.5105	10.1276	13.8174	15.6592	13.8954	14.991	12.5572	9.96949	8.28592	13.6353	12.976	14.0445
				0.799703	3.31727			0.736479	2.94618			0.858074	3.33409	-0.433434	0	0.161686	| transcript=PF3D7_0532400.1 | gene=PF3D7_0532400 | organism=Plasmodium_falciparum_3D7 | gene_product=lysine-rich membrane-associated PHISTb protein | transcript_product=lysine-rich membrane-associated PHISTb protein | location=Pf3D7_05_v3:1312471-1314154(	PF3D7_0532400.1-p1	PF3D7_0532400.1-p1	lysine-rich membrane-associated PHISTb protein | transcript_product=lysine-rich membrane-associated PHISTb protein | location=Pf3D7_05_v3:1312471-1314154(		PF3D7_0532400	1900	Color2 [DarkGray]	Keep	8	8	8	17.6	17.6	17.6	61.086	0	35.858	816260	26	10.7431	11.0044	16.1634	16.0347	14.6195	17.2086	14.9559	15.2249	16.5687	15.4341	15.7626	16.7165
		+	+	1.1078	3.29284			0.365219	-1.28557			0.357262	-1.19268	-0.186603	0	-0.313803	| transcript=PF3D7_1318800.1 | gene=PF3D7_1318800 | organism=Plasmodium_falciparum_3D7 | gene_product=translocation protein SEC63, putative | transcript_product=translocation protein SEC63, putative | location=Pf3D7_13_v3:774790-776745(-) | protein_length=	PF3D7_1318800.1-p1	PF3D7_1318800.1-p1	translocation protein SEC63, putative | transcript_product=translocation protein SEC63, putative | location=Pf3D7_13_v3:774790-776745(-) | protein_length=	Translocation protein SEC63	PF3D7_1318800	2326	Color2 [DarkGray]	Keep	5	5	5	10.9	10.9	10.9	75.871	0	7.0174	102540	9	14.2872	10.033	10.2405	15.0172	14.9885	14.4335	11.0304	10.345	9.32865	10.3549	10.5232	10.1046
		+	+	1.05017	3.25972			0.566349	-1.91769			0.322479	-1.16121	-0.123003	0	-0.399309	| transcript=PF3D7_1213600.1 | gene=PF3D7_1213600 | organism=Plasmodium_falciparum_3D7 | gene_product=dynein light chain 1, putative | transcript_product=dynein light chain 1, putative | location=Pf3D7_12_v3:586809-587090(+) | protein_length=93 | sequence_	PF3D7_1213600.1-p1	PF3D7_1213600.1-p1	dynein light chain 1, putative | transcript_product=dynein light chain 1, putative | location=Pf3D7_12_v3:586809-587090(+) | protein_length=93 | sequence_	Dynein light chain 1	PF3D7_1213600	2252	Color2 [DarkGray]	Keep	1	1	1	11.8	11.8	11.8	10.764	0.0058626	2.1747	60333	4	14.3053	9.93932	10.1858	15.1589	14.045	15.0058	10.1578	9.97076	8.54888	10.6629	10.8088	9.47514
				0.918753	3.16912			0.83273	-2.95627			0.729189	-2.50343	-0.176465	0	-0.424428	| transcript=PF3D7_0807300.1 | gene=PF3D7_0807300 | organism=Plasmodium_falciparum_3D7 | gene_product=ras-related protein Rab-18 | transcript_product=ras-related protein Rab-18 | location=Pf3D7_08_v3:381564-382847(+) | protein_length=201 | sequence_SO=chro	PF3D7_0807300.1-p1	PF3D7_0807300.1-p1	ras-related protein Rab-18 | transcript_product=ras-related protein Rab-18 | location=Pf3D7_08_v3:381564-382847(+) | protein_length=201 | sequence_SO=chro		PF3D7_0807300	2002	Color2 [DarkGray]	Keep	4	4	4	22.4	22.4	22.4	23.162	0	7.7725	203420	10	14.1887	13.9537	9.42645	15.9815	16.2676	14.827	10.6751	8.94068	9.0843	10.3282	9.491	10.2394
				0.478588	3.12267			0.323208	-1.79557			0.434888	-1.91442	-0.159404	0	-0.245542	| transcript=PF3D7_0626800.1 | gene=PF3D7_0626800 | organism=Plasmodium_falciparum_3D7 | gene_product=pyruvate kinase | transcript_product=pyruvate kinase | location=Pf3D7_06_v3:1078995-1081320(+) | protein_length=511 | sequence_SO=chromosome | SO=protein_	PF3D7_0626800.1-p1	PF3D7_0626800.1-p1	pyruvate kinase | transcript_product=pyruvate kinase | location=Pf3D7_06_v3:1078995-1081320(+) | protein_length=511 | sequence_SO=chromosome | SO=protein_		PF3D7_0626800	1937	Color2 [DarkGray]	Keep	12	12	12	28	28	28	55.66	0	57.724	2502100	42	16.2185	15.2558	10.6359	20.3064	18.3687	12.8031	11.8262	15.0113	9.88594	10.6065	13.0723	12.6881
				0.746368	3.08317			0.992848	-3.86693			0.00645384	0.0440435	-0.32581	0	-0.607446	| transcript=PF3D7_0517300.1 | gene=PF3D7_0517300 | organism=Plasmodium_falciparum_3D7 | gene_product=serine/arginine-rich splicing factor 1 | transcript_product=serine/arginine-rich splicing factor 1 | location=Pf3D7_05_v3:724681-725751(-) | protein_lengt	PF3D7_0517300.1-p1	PF3D7_0517300.1-p1	serine/arginine-rich splicing factor 1 | transcript_product=serine/arginine-rich splicing factor 1 | location=Pf3D7_05_v3:724681-725751(-) | protein_lengt		PF3D7_0517300	1879	Color2 [DarkGray]	Keep	6	6	6	17.4	17.4	17.4	34.561	0	12.179	575640	19	15.2842	14.4663	9.70185	17.7373	15.4081	15.5563	9.57856	10.0605	8.21243	15.0685	10.4357	14.0802
				0.702687	2.96008			0.429217	1.97604	+	+	3.98402	9.29394	-0.322867	0	-0.245669	| transcript=PF3D7_0910100.1 | gene=PF3D7_0910100 | organism=Plasmodium_falciparum_3D7 | gene_product=exportin-7, putative | transcript_product=exportin-7, putative | location=Pf3D7_09_v3:456959-461318(-) | protein_length=1198 | sequence_SO=chromosome | SO	PF3D7_0910100.1-p1	PF3D7_0910100.1-p1	exportin-7, putative | transcript_product=exportin-7, putative | location=Pf3D7_09_v3:456959-461318(-) | protein_length=1198 | sequence_SO=chromosome | SO	Exportin-7	PF3D7_0910100	2053	Color2 [DarkGray]	Keep	4	4	4	3.3	3.3	3.3	139.18	0	6.5243	2770700	9	10.3702	9.94295	9.86259	10.9741	16.8459	11.236	10.44	15.9368	9.72696	18.3932	19.2595	20.4049
				0.488786	2.79591			0.569791	-3.29046			0.576969	-3.0983	-0.190576	0	-0.390176	| transcript=PF3D7_0716800.1 | gene=PF3D7_0716800 | organism=Plasmodium_falciparum_3D7 | gene_product=eukaryotic translation initiation factor 3 subunit I, putative | transcript_product=eukaryotic translation initiation factor 3 subunit I, putative | locat	PF3D7_0716800.1-p1	PF3D7_0716800.1-p1	eukaryotic translation initiation factor 3 subunit I, putative | transcript_product=eukaryotic translation initiation factor 3 subunit I, putative | locat		PF3D7_0716800	1972	Color2 [DarkGray]	Keep	4	4	4	14.1	14.1	14.1	37.284	0	4.4606	322050	7	10.1051	10.1575	17.2479	16.6239	15.2823	13.9921	10.1164	10.2732	7.2495	10.0117	9.14292	9.06106
		+	+	2.01264	2.79499	+	+	2.89047	-4.5165	+	+	2.23864	-4.65739	-0.0493788	0	-0.455384	| transcript=PF3D7_1342800.1 | gene=PF3D7_1342800 | organism=Plasmodium_falciparum_3D7 | gene_product=phosphoenolpyruvate carboxykinase | transcript_product=phosphoenolpyruvate carboxykinase | location=Pf3D7_13_v3:1679693-1681444(+) | protein_length=583 |	PF3D7_1342800.1-p1	PF3D7_1342800.1-p1	phosphoenolpyruvate carboxykinase | transcript_product=phosphoenolpyruvate carboxykinase | location=Pf3D7_13_v3:1679693-1681444(+) | protein_length=583 |	Phosphoenolpyruvate carboxykinase	PF3D7_1342800	2363	Color2 [DarkGray]	Keep	1	1	1	2.6	2.6	2.6	66.208	0.0022075	2.6051	268950	6	13.1202	14.7249	14.7949	17.4717	16.6069	16.9464	9.86153	9.77045	9.45852	10.3527	10.0933	8.22184
		+	+	1.26521	2.76729			1.70915	-0.697536			1.11711	-0.837559	-0.368399	0	-0.284976	| transcript=PF3D7_1105100.1 | gene=PF3D7_1105100 | organism=Plasmodium_falciparum_3D7 | gene_product=histone H2B | transcript_product=histone H2B | location=Pf3D7_11_v3:226065-226418(+) | protein_length=117 | sequence_SO=chromosome | SO=protein_coding_gen	PF3D7_1105100.1-p1	PF3D7_1105100.1-p1	histone H2B | transcript_product=histone H2B | location=Pf3D7_11_v3:226065-226418(+) | protein_length=117 | sequence_SO=chromosome | SO=protein_coding_gen	Histone H2B	PF3D7_1105100	2157	Color2 [DarkGray]	Keep	9	9	9	54.7	54.7	54.7	13.125	0	20.907	19629000	55	18.813	18.6015	18.2932	21.827	19.3851	22.7975	17.7197	17.8181	18.0774	17.1674	17.7573	18.2704
				0.454016	2.76707			1.00762	-3.97071			1.15635	4.38061	-0.318369	0	-0.714271	| transcript=PF3D7_0219400.1 | gene=PF3D7_0219400 | organism=Plasmodium_falciparum_3D7 | gene_product=ribosome associated membrane protein RAMP4, putative | transcript_product=ribosome associated membrane protein RAMP4, putative | location=Pf3D7_02_v3:7748	PF3D7_0219400.1-p1	PF3D7_0219400.1-p1	ribosome associated membrane protein RAMP4, putative | transcript_product=ribosome associated membrane protein RAMP4, putative | location=Pf3D7_02_v3:7748		PF3D7_0219400	1777	Color2 [DarkGray]	Keep	2	2	2	10.9	10.9	10.9	11.576	0.0018357	2.964	300750	8	10.2498	10.2725	15.6041	16.8775	10.9515	16.5987	8.51514	8.61971	7.07955	16.4726	16.4536	16.3421
				0.801387	2.63812			1.16409	-3.54075			0.497333	-2.28186	0.0694928	0	-0.5106	| transcript=PF3D7_1220900.1 | gene=PF3D7_1220900 | organism=Plasmodium_falciparum_3D7 | gene_product=heterochromatin protein 1 | transcript_product=heterochromatin protein 1 | location=Pf3D7_12_v3:831252-832052(-) | protein_length=266 | sequence_SO=chromo	PF3D7_1220900.1-p1	PF3D7_1220900.1-p1	heterochromatin protein 1 | transcript_product=heterochromatin protein 1 | location=Pf3D7_12_v3:831252-832052(-) | protein_length=266 | sequence_SO=chromo		PF3D7_1220900	2263	Color2 [DarkGray]	Keep	4	4	4	20.3	20.3	20.3	31.018	0	14.693	280190	11	10.3104	14.7337	14.3281	16.7457	14.7787	15.7622	10.0371	9.29343	9.41949	10.9312	13.2574	8.33807
				0.570076	2.5168			0.334956	-2.2969			0.75058	-3.21287	-0.101656	0	-0.229623	| transcript=PF3D7_0302200.1 | gene=PF3D7_0302200 | organism=Plasmodium_falciparum_3D7 | gene_product=cytoadherence linked asexual protein 3.2 | transcript_product=cytoadherence linked asexual protein 3.2 | location=Pf3D7_03_v3:119458-124735(+) | protein_l	PF3D7_0302200.1-p1;PF3D7_0302500.1-p1;PF3D7_0220800.1-p1	PF3D7_0302200.1-p1;PF3D7_0302500.1-p1	cytoadherence linked asexual protein 3.2 | transcript_product=cytoadherence linked asexual protein 3.2 | location=Pf3D7_03_v3:119458-124735(+) | protein_l		PF3D7_0302200	1781	Color2 [DarkGray]	Keep	15	15	13	11.8	11.8	10.4	167.49	0	36.235	976210	34	16.2596	14.4407	9.74442	16.5654	15.5756	15.8541	8.99613	15.2988	9.25913	9.87164	10.8891	10.0454
		+	+	1.24332	2.49176			0.913791	-2.48522			0.441781	-1.73219	-0.608002	0	-0.482442	| transcript=PF3D7_0731600.1 | gene=PF3D7_0731600 | organism=Plasmodium_falciparum_3D7 | gene_product=acyl-CoA synthetase | transcript_product=acyl-CoA synthetase | location=Pf3D7_07_v3:1368161-1370596(+) | protein_length=811 | sequence_SO=chromosome | SO=	PF3D7_0731600.1-p1	PF3D7_0731600.1-p1	acyl-CoA synthetase | transcript_product=acyl-CoA synthetase | location=Pf3D7_07_v3:1368161-1370596(+) | protein_length=811 | sequence_SO=chromosome | SO=	Acyl-CoA synthetase	PF3D7_0731600	1991	Color2 [DarkGray]	Keep	10	10	10	13.1	13.1	13.1	93.283	0	17.825	452040	26	12.2664	13.1813	14.1614	14.3697	15.6928	17.0218	12.6262	10.8626	8.66455	10.1237	9.64633	14.6425
		+	+	2.47032	2.29038	+	+	4.92853	8.41443	+	+	5.48476	10.5255	-0.0537977	0	0.406964	| transcript=PF3D7_1444100.1 | gene=PF3D7_1444100 | organism=Plasmodium_falciparum_3D7 | gene_product=conserved Plasmodium protein, unknown function | transcript_product=conserved Plasmodium protein, unknown function | location=Pf3D7_14_v3:1801961-1825326(	PF3D7_1444100.1-p1	PF3D7_1444100.1-p1	conserved Plasmodium protein, unknown function | transcript_product=conserved Plasmodium protein, unknown function | location=Pf3D7_14_v3:1801961-1825326(	PF3D7_1444100	PF3D7_1444100	2465	Color2 [DarkGray]	Keep	2	2	2	0.2	0.2	0.2	865.02	0.00093765	3.1589	5288900	9	9.34637	9.31597	8.52085	11.582	10.853	11.6194	17.802	17.3043	17.3202	19.7204	19.4029	19.6365
				0.950586	2.28526			0.803423	-2.88487			0.379317	-2.23767	0.352966	0	-0.297172	| transcript=PF3D7_1317800.1 | gene=PF3D7_1317800 | organism=Plasmodium_falciparum_3D7 | gene_product=40S ribosomal protein S19 | transcript_product=40S ribosomal protein S19 | location=Pf3D7_13_v3:740527-741454(+) | protein_length=145 | sequence_SO=chromo	PF3D7_1317800.1-p1	PF3D7_1317800.1-p1	40S ribosomal protein S19 | transcript_product=40S ribosomal protein S19 | location=Pf3D7_13_v3:740527-741454(+) | protein_length=145 | sequence_SO=chromo		PF3D7_1317800	2325	Color2 [DarkGray]	Keep	5	5	5	37.9	37.9	37.9	16.763	0	25.738	1929400	19	16.448	15.5151	15.4688	20.134	16.4631	17.6906	13.9971	15.055	9.72519	16.2862	15.7646	8.66806
		+	+	1.05403	2.21457	+	+	1.3447	-2.77232			0.112922	-0.615014	0.304344	0	-0.474518	| transcript=PF3D7_1036900.1 | gene=PF3D7_1036900 | organism=Plasmodium_falciparum_3D7 | gene_product=conserved Plasmodium protein, unknown function | transcript_product=conserved Plasmodium protein, unknown function | location=Pf3D7_10_v3:1452599-1458006(	PF3D7_1036900.1-p1	PF3D7_1036900.1-p1	conserved Plasmodium protein, unknown function | transcript_product=conserved Plasmodium protein, unknown function | location=Pf3D7_10_v3:1452599-1458006(	PF3D7_1036900	PF3D7_1036900	2146	Color2 [DarkGray]	Keep	12	12	12	9.7	9.7	9.7	192.68	0	37.054	705250	33	13.5097	14.2344	12.7514	17.2042	14.1271	15.8079	12.3281	10.4856	9.36477	14.8738	14.7484	9.02823
				0.599708	2.17517			0.857344	-4.27564			1.11115	-4.91058	0.127475	0	-0.334757	| transcript=PF3D7_0513300.1 | gene=PF3D7_0513300 | organism=Plasmodium_falciparum_3D7 | gene_product=purine nucleoside phosphorylase | transcript_product=purine nucleoside phosphorylase | location=Pf3D7_05_v3:569182-569919(-) | protein_length=245 | sequen	PF3D7_0513300.1-p1	PF3D7_0513300.1-p1	purine nucleoside phosphorylase | transcript_product=purine nucleoside phosphorylase | location=Pf3D7_05_v3:569182-569919(-) | protein_length=245 | sequen		PF3D7_0513300	1872	Color2 [DarkGray]	Keep	7	7	7	28.2	28.2	28.2	26.858	0	28.389	1782900	19	18.1291	15.6965	13.6915	19.362	18.6078	16.0728	10.89	15.193	8.60725	10.5346	13.9365	8.31429
				0.416846	2.1461			0.906104	-3.74792			0.080366	-0.599232	0.220214	0	-0.536699	| transcript=PF3D7_1248900.1 | gene=PF3D7_1248900 | organism=Plasmodium_falciparum_3D7 | gene_product=26S protease regulatory subunit 8, putative | transcript_product=26S protease regulatory subunit 8, putative | location=Pf3D7_12_v3:2002723-2004030(-) | p	PF3D7_1248900.1-p1;PF3D7_1311500.1-p1	PF3D7_1248900.1-p1	26S protease regulatory subunit 8, putative | transcript_product=26S protease regulatory subunit 8, putative | location=Pf3D7_12_v3:2002723-2004030(-) | p		PF3D7_1248900	2302	Color2 [DarkGray]	Keep	5	5	4	12	12	9.2	49.545	0	8.1022	287590	12	14.8396	15.0131	9.14469	17.2071	13.8415	14.3872	9.06108	9.33633	9.35626	13.2972	14.9559	8.94666
				0.611128	2.13408			0.391783	-2.35702			0.28696	-1.04787	-0.0166048	0	-0.373413	| transcript=PF3D7_0307200.1 | gene=PF3D7_0307200 | organism=Plasmodium_falciparum_3D7 | gene_product=60S ribosomal protein L7, putative | transcript_product=60S ribosomal protein L7, putative | location=Pf3D7_03_v3:314976-316236(-) | protein_length=257 |	PF3D7_0307200.1-p1	PF3D7_0307200.1-p1	60S ribosomal protein L7, putative | transcript_product=60S ribosomal protein L7, putative | location=Pf3D7_03_v3:314976-316236(-) | protein_length=257 |		PF3D7_0307200	1798	Color2 [DarkGray]	Keep	13	13	13	31.5	31.5	31.5	30.523	0	31.091	3082600	56	17.8332	14.9766	13.0852	18.8846	16.4431	16.9696	14.7267	15.3995	8.69772	14.9881	14.5129	13.2505
				0.474043	2.1196		+	1.25462	-4.22085			0.399908	-1.96728	0.0956441	0	-0.510231	| transcript=PF3D7_0922100.1 | gene=PF3D7_0922100 | organism=Plasmodium_falciparum_3D7 | gene_product=ubiquitin-like protein, putative | transcript_product=ubiquitin-like protein, putative | location=Pf3D7_09_v3:895415-900304(+) | protein_length=1542 | seq	PF3D7_0922100.1-p1	PF3D7_0922100.1-p1	ubiquitin-like protein, putative | transcript_product=ubiquitin-like protein, putative | location=Pf3D7_09_v3:895415-900304(+) | protein_length=1542 | seq		PF3D7_0922100	2068	Color2 [DarkGray]	Keep	9	9	9	7.5	7.5	7.5	182.09	0	42.962	352350	15	13.9484	14.7988	9.9539	17.4912	13.7181	13.8506	9.70522	8.16319	8.17015	13.66	10.4262	8.71306
		+	+	1.34702	2.11349	+	+	2.92738	-3.51083	+	+	2.47345	-2.36639	-0.16761	0	-0.598879	| transcript=PF3D7_0617800.1 | gene=PF3D7_0617800 | organism=Plasmodium_falciparum_3D7 | gene_product=histone H2A | transcript_product=histone H2A | location=Pf3D7_06_v3:748416-748814(-) | protein_length=132 | sequence_SO=chromosome | SO=protein_coding_gen	PF3D7_0617800.1-p1	PF3D7_0617800.1-p1	histone H2A | transcript_product=histone H2A | location=Pf3D7_06_v3:748416-748814(-) | protein_length=132 | sequence_SO=chromosome | SO=protein_coding_gen	Histone H2A	PF3D7_0617800	1923	Color2 [DarkGray]	Keep	5	4	4	34.8	28	28	14.122	0	25.249	11072000	20	19.6874	19.8451	20.0171	22.2306	20.5912	23.0683	15.7286	16.1568	17.1318	17.2249	18.2079	17.0177
		+	+	1.63147	1.9775			0.818639	-4.05067	+	+	2.06789	-2.24044	-0.142794	0	-0.547764	| transcript=PF3D7_1365900.1 | gene=PF3D7_1365900 | organism=Plasmodium_falciparum_3D7 | gene_product=ubiquitin-60S ribosomal protein L40 | transcript_product=ubiquitin-60S ribosomal protein L40 | location=Pf3D7_13_v3:2632534-2633260(-) | protein_length=12	PF3D7_1365900.1-p1;PF3D7_1211800.1-p1	PF3D7_1365900.1-p1;PF3D7_1211800.1-p1	ubiquitin-60S ribosomal protein L40 | transcript_product=ubiquitin-60S ribosomal protein L40 | location=Pf3D7_13_v3:2632534-2633260(-) | protein_length=12	Ubiquitin-60S ribosomal protein L40	PF3D7_1365900	2247	Color2 [DarkGray]	Keep	4	4	4	28.9	28.9	28.9	14.617	0	13.473	2443400	26	17.8659	16.4808	17.0503	19.4249	18.3514	19.5531	14.9934	15.6649	8.58662	15.3183	14.8473	14.51
		+	+	1.92854	1.94544	+	+	2.0653	-1.98422			1.32772	-1.12162	-0.352144	0	-0.581154	| transcript=PF3D7_1222300.1 | gene=PF3D7_1222300 | organism=Plasmodium_falciparum_3D7 | gene_product=endoplasmin, putative | transcript_product=endoplasmin, putative | location=Pf3D7_12_v3:883567-886032(-) | protein_length=821 | sequence_SO=chromosome | S	PF3D7_1222300.1-p1	PF3D7_1222300.1-p1	endoplasmin, putative | transcript_product=endoplasmin, putative | location=Pf3D7_12_v3:883567-886032(-) | protein_length=821 | sequence_SO=chromosome | S	Endoplasmin	PF3D7_1222300	2264	Color2 [DarkGray]	Keep	25	25	25	35	35	35	95.017	0	233.15	6306700	118	16.8641	15.7893	16.8505	18.9498	18.3339	18.0565	14.3185	14.9346	14.2981	15.1771	15.2403	15.7216
				0.942803	1.88968			0.777621	-1.98371			1.29007	-2.10254	-0.17981	0	-0.367625	| transcript=PF3D7_1357100.1 | gene=PF3D7_1357100 | organism=Plasmodium_falciparum_3D7 | gene_product=elongation factor 1-alpha | transcript_product=elongation factor 1-alpha | location=Pf3D7_13_v3:2268901-2270232(+) | protein_length=443 | sequence_SO=chro	PF3D7_1357100.1-p1;PF3D7_1357000.1-p1	PF3D7_1357100.1-p1;PF3D7_1357000.1-p1	elongation factor 1-alpha | transcript_product=elongation factor 1-alpha | location=Pf3D7_13_v3:2268901-2270232(+) | protein_length=443 | sequence_SO=chro		PF3D7_1357100	2379	Color2 [DarkGray]	Keep	21	21	21	50.1	50.1	50.1	48.958	0	177.39	14842000	99	19.5435	18.0083	16.9887	21.0918	20.0058	19.1119	16.6687	17.4857	14.435	15.7232	16.1983	16.3114
				0.748998	1.88383			0.801912	-2.71357			0.716219	-2.9448	0.241359	0	-0.262395	| transcript=PF3D7_1002400.2 | gene=PF3D7_1002400 | organism=Plasmodium_falciparum_3D7 | gene_product=transformer-2 protein homolog beta, putative | transcript_product=transformer-2 protein homolog beta, putative | location=Pf3D7_10_v3:121115-123291(+) | p	PF3D7_1002400.2-p1;PF3D7_1002400.1-p1	PF3D7_1002400.2-p1;PF3D7_1002400.1-p1	transformer-2 protein homolog beta, putative | transcript_product=transformer-2 protein homolog beta, putative | location=Pf3D7_10_v3:121115-123291(+) | p		PF3D7_1002400	2088	Color2 [DarkGray]	Keep	8	8	8	32.1	32.1	32.1	29.837	0	106.69	1413500	23	15.8496	14.8238	15.4544	19.4885	16.0486	16.2422	9.59159	14.193	14.2026	14.7152	13.8222	8.75609
		+	+	1.56982	1.71181	+	+	2.95769	-7.37004			0.37247	-2.26498	0.195971	0	-0.710717	| transcript=PF3D7_0903700.1 | gene=PF3D7_0903700 | organism=Plasmodium_falciparum_3D7 | gene_product=alpha tubulin 1 | transcript_product=alpha tubulin 1 | location=Pf3D7_09_v3:175542-177442(+) | protein_length=453 | sequence_SO=chromosome | SO=protein_co	PF3D7_0903700.1-p1;PF3D7_0422300.1-p1	PF3D7_0903700.1-p1;PF3D7_0422300.1-p1	alpha tubulin 1 | transcript_product=alpha tubulin 1 | location=Pf3D7_09_v3:175542-177442(+) | protein_length=453 | sequence_SO=chromosome | SO=protein_co	Alpha tubulin 1	PF3D7_0903700	2040	Color2 [DarkGray]	Keep	7	7	7	19.6	19.6	19.6	50.296	0	21.699	1511000	20	16.8582	17.0026	16.1874	19.0911	18.4947	17.5978	9.10113	10.8642	7.97278	17.0807	16.8225	9.3501
				0.859197	1.65628			0.686654	-0.378269			1.15946	-0.807247	-0.0329614	0	-0.124594	| transcript=PF3D7_0316800.1 | gene=PF3D7_0316800 | organism=Plasmodium_falciparum_3D7 | gene_product=40S ribosomal protein S15A, putative | transcript_product=40S ribosomal protein S15A, putative | location=Pf3D7_03_v3:677842-678474(+) | protein_length=13	PF3D7_0316800.1-p1	PF3D7_0316800.1-p1	40S ribosomal protein S15A, putative | transcript_product=40S ribosomal protein S15A, putative | location=Pf3D7_03_v3:677842-678474(+) | protein_length=13		PF3D7_0316800	1814	Color2 [DarkGray]	Keep	8	8	8	59.2	59.2	59.2	14.873	0	34.441	1432000	33	15.8101	15.3906	15.2504	18.8792	16.0333	16.5075	15.4622	14.8367	15.0173	15.1619	14.6787	14.1887
				0.412701	1.59255			0.481302	-3.24498			0.454663	-1.13198	-0.153278	0	-0.46603	| transcript=PF3D7_0520900.1 | gene=PF3D7_0520900 | organism=Plasmodium_falciparum_3D7 | gene_product=adenosylhomocysteinase | transcript_product=adenosylhomocysteinase | location=Pf3D7_05_v3:857038-858477(+) | protein_length=479 | sequence_SO=chromosome |	PF3D7_0520900.1-p1	PF3D7_0520900.1-p1	adenosylhomocysteinase | transcript_product=adenosylhomocysteinase | location=Pf3D7_05_v3:857038-858477(+) | protein_length=479 | sequence_SO=chromosome |		PF3D7_0520900	1887	Color2 [DarkGray]	Keep	7	7	7	14	14	14	53.838	0	14.786	1786700	30	17.4728	15.8688	13.8865	18.5525	18.6592	14.794	14.4241	15.9772	7.09172	14.0704	14.7865	14.9752
				0.419352	1.57546			0.629664	-3.80064			0.64674	-3.03616	0.235641	0	-0.365541	| transcript=PF3D7_1462800.1 | gene=PF3D7_1462800 | organism=Plasmodium_falciparum_3D7 | gene_product=glyceraldehyde-3-phosphate dehydrogenase | transcript_product=glyceraldehyde-3-phosphate dehydrogenase | location=Pf3D7_14_v3:2559098-2560347(+) | protein	PF3D7_1462800.1-p1	PF3D7_1462800.1-p1	glyceraldehyde-3-phosphate dehydrogenase | transcript_product=glyceraldehyde-3-phosphate dehydrogenase | location=Pf3D7_14_v3:2559098-2560347(+) | protein		PF3D7_1462800	2494	Color2 [DarkGray]	Keep	24	24	23	61.4	61.4	59.1	36.635	0	323.31	62701000	155	21.4201	21.2252	17.6837	22.4343	22.9968	19.6243	17.352	19.9018	11.6732	18.0779	19.4551	13.6875
				0.822683	1.54254			0.678197	-2.90914	+	+	2.29464	-4.67059	0.0520708	0	-0.227615	| transcript=PF3D7_1252100.1 | gene=PF3D7_1252100 | organism=Plasmodium_falciparum_3D7 | gene_product=rhoptry neck protein 3 | transcript_product=rhoptry neck protein 3 | location=Pf3D7_12_v3:2114628-2122487(-) | protein_length=2215 | sequence_SO=chromosom	PF3D7_1252100.1-p1	PF3D7_1252100.1-p1	rhoptry neck protein 3 | transcript_product=rhoptry neck protein 3 | location=Pf3D7_12_v3:2114628-2122487(-) | protein_length=2215 | sequence_SO=chromosom		PF3D7_1252100	2306	Color2 [DarkGray]	Keep	18	18	18	9.7	9.7	9.7	263.15	0	37.513	642970	38	15.9065	13.5369	13.49	16.5278	15.4012	15.6319	14.9582	9.61717	9.63056	9.77872	9.99787	9.14497
		+	+	1.4998	1.52043			0.742413	-1.25558			0.588687	-0.562789	-0.270142	0	-0.504377	| transcript=PF3D7_1451100.1 | gene=PF3D7_1451100 | organism=Plasmodium_falciparum_3D7 | gene_product=elongation factor 2 | transcript_product=elongation factor 2 | location=Pf3D7_14_v3:2090902-2093400(+) | protein_length=832 | sequence_SO=chromosome | SO=	PF3D7_1451100.1-p1	PF3D7_1451100.1-p1	elongation factor 2 | transcript_product=elongation factor 2 | location=Pf3D7_14_v3:2090902-2093400(+) | protein_length=832 | sequence_SO=chromosome | SO=	Elongation factor 2	PF3D7_1451100	2476	Color2 [DarkGray]	Keep	17	17	17	23.3	23.3	23.3	93.522	0	65.287	3192100	54	17.454	16.4095	16.1319	17.7576	18.5913	18.2079	15.5602	16.476	14.1926	16.3499	15.8571	16.1001
				0.51127	1.48494			0.591565	-2.91249			0.726163	-1.34612	-0.125104	0	-0.435436	| transcript=PF3D7_1224300.1 | gene=PF3D7_1224300 | organism=Plasmodium_falciparum_3D7 | gene_product=polyadenylate-binding protein 1, putative | transcript_product=polyadenylate-binding protein 1, putative | location=Pf3D7_12_v3:988628-991255(+) | protein	PF3D7_1224300.1-p1	PF3D7_1224300.1-p1	polyadenylate-binding protein 1, putative | transcript_product=polyadenylate-binding protein 1, putative | location=Pf3D7_12_v3:988628-991255(+) | protein		PF3D7_1224300	2269	Color2 [DarkGray]	Keep	23	23	23	27.5	27.5	27.5	97.229	0	58.258	3739100	72	16.9877	16.7897	15.4385	20.1952	17.1427	16.3328	15.6428	15.6335	9.20211	16.2635	13.8555	15.0585
				0.73105	1.40026			0.805153	-1.5463			0.857297	-1.07756	-0.143421	0	-0.418277	| transcript=PF3D7_1347500.1 | gene=PF3D7_1347500 | organism=Plasmodium_falciparum_3D7 | gene_product=DNA/RNA-binding protein Alba 4 | transcript_product=DNA/RNA-binding protein Alba 4 | location=Pf3D7_13_v3:1897983-1899362(-) | protein_length=372 | sequen	PF3D7_1347500.1-p1	PF3D7_1347500.1-p1	DNA/RNA-binding protein Alba 4 | transcript_product=DNA/RNA-binding protein Alba 4 | location=Pf3D7_13_v3:1897983-1899362(-) | protein_length=372 | sequen		PF3D7_1347500	2370	Color2 [DarkGray]	Keep	10	10	10	28.2	28.2	28.2	42.159	0	106.46	4626600	56	18.4186	17.0868	16.626	19.7795	19.107	17.4456	15.9333	17.0009	14.5582	16.7538	16.0198	16.125
				0.901734	1.25637	+	+	4.69128	11.4587			0.408647	-0.659523	0.244711	0	0.986749	| transcript=PF3D7_1313100.1 | gene=PF3D7_1313100 | organism=Plasmodium_falciparum_3D7 | gene_product=conserved Plasmodium protein, unknown function | transcript_product=conserved Plasmodium protein, unknown function | location=Pf3D7_13_v3:556285-565251(+)	PF3D7_1313100.1-p1	PF3D7_1313100.1-p1	conserved Plasmodium protein, unknown function | transcript_product=conserved Plasmodium protein, unknown function | location=Pf3D7_13_v3:556285-565251(+)	PF3D7_1313100	PF3D7_1313100	2323	Color2 [DarkGray]	Keep	2	2	2	0.8	0.8	0.8	347.82	0.003861	2.3395	9645400	4	10.9359	9.6675	9.67297	11.7644	11.9175	10.3635	21.0403	21.7802	21.8318	9.97047	9.97442	8.35289
				0.653603	1.24001	+	+	4.89526	-6.13414			0.379765	-2.07839	0.250099	0	-0.677092	| transcript=PF3D7_0923900.1 | gene=PF3D7_0923900 | organism=Plasmodium_falciparum_3D7 | gene_product=polyadenylate-binding protein 2, putative | transcript_product=polyadenylate-binding protein 2, putative | location=Pf3D7_09_v3:966795-968069(-) | protein	PF3D7_0923900.1-p1	PF3D7_0923900.1-p1	polyadenylate-binding protein 2, putative | transcript_product=polyadenylate-binding protein 2, putative | location=Pf3D7_09_v3:966795-968069(-) | protein		PF3D7_0923900	2072	Color2 [DarkGray]	Keep	5	4	4	24.3	24.3	24.3	22.979	0	14.794	786140	15	15.687	15.3914	15.1585	18.2889	16.1956	15.4723	9.2804	9.58529	8.96871	15.9309	15.3107	8.76008
				0.297421	1.18411			0.388635	-2.58203			0.702625	-3.28043	-0.103782	0	-0.266468	| transcript=PF3D7_1468700.1 | gene=PF3D7_1468700 | organism=Plasmodium_falciparum_3D7 | gene_product=eukaryotic initiation factor 4A | transcript_product=eukaryotic initiation factor 4A | location=Pf3D7_14_v3:2825370-2826918(+) | protein_length=398 | sequ	PF3D7_1468700.1-p1	PF3D7_1468700.1-p1	eukaryotic initiation factor 4A | transcript_product=eukaryotic initiation factor 4A | location=Pf3D7_14_v3:2825370-2826918(+) | protein_length=398 | sequ		PF3D7_1468700	2503	Color2 [DarkGray]	Keep	17	17	17	38.4	38.4	38.4	45.31	0	107.01	4372400	78	18.3985	16.4729	13.224	18.0346	17.5032	16.11	14.0929	17.1746	9.08188	9.84423	14.8593	13.5506
				0.421868	1.18088			0.846953	-4.07247			0.756031	-2.80988	-0.211269	0	-0.457075	| transcript=PF3D7_1229500.1 | gene=PF3D7_1229500 | organism=Plasmodium_falciparum_3D7 | gene_product=T-complex protein 1 subunit gamma | transcript_product=T-complex protein 1 subunit gamma | location=Pf3D7_12_v3:1211788-1213563(+) | protein_length=542 |	PF3D7_1229500.1-p1	PF3D7_1229500.1-p1	T-complex protein 1 subunit gamma | transcript_product=T-complex protein 1 subunit gamma | location=Pf3D7_12_v3:1211788-1213563(+) | protein_length=542 |		PF3D7_1229500	2276	Color2 [DarkGray]	Keep	4	4	4	9.2	9.2	9.2	60.662	0	10.759	502710	16	16.3255	14.1601	14.0039	17.2314	16.6143	14.1864	14.961	8.50888	8.80221	13.6034	8.94965	13.5068
				0.300641	1.15911			0.61789	-2.1258			0.556021	-2.48576	0.409027	0	-0.195061	| transcript=PF3D7_1116700.1 | gene=PF3D7_1116700 | organism=Plasmodium_falciparum_3D7 | gene_product=dipeptidyl aminopeptidase 1 | transcript_product=dipeptidyl aminopeptidase 1 | location=Pf3D7_11_v3:630779-632881(-) | protein_length=700 | sequence_SO=ch	PF3D7_1116700.1-p1	PF3D7_1116700.1-p1	dipeptidyl aminopeptidase 1 | transcript_product=dipeptidyl aminopeptidase 1 | location=Pf3D7_11_v3:630779-632881(-) | protein_length=700 | sequence_SO=ch		PF3D7_1116700	2176	Color2 [DarkGray]	Keep	8	8	8	13.6	13.6	13.6	80.411	0	20.386	713340	28	15.0756	15.8517	12.4551	17.3845	16.1016	13.3738	13.711	13.2534	10.0407	14.1324	13.1592	8.63366
				0.195024	1.15311	+	+	1.32439	-4.60779			1.76505	-4.41055	-0.0639133	0	-0.432765	| transcript=PF3D7_0511800.1 | gene=PF3D7_0511800 | organism=Plasmodium_falciparum_3D7 | gene_product=inositol-3-phosphate synthase | transcript_product=inositol-3-phosphate synthase | location=Pf3D7_05_v3:520720-522693(-) | protein_length=604 | sequence_S	PF3D7_0511800.1-p1	PF3D7_0511800.1-p1	inositol-3-phosphate synthase | transcript_product=inositol-3-phosphate synthase | location=Pf3D7_05_v3:520720-522693(-) | protein_length=604 | sequence_S		PF3D7_0511800	1868	Color2 [DarkGray]	Keep	18	18	18	28.6	28.6	28.6	69.111	0	39.637	2422200	51	15.3082	16.295	12.5422	17.523	18.143	11.9387	9.83667	12.2718	8.21343	10.2409	10.3615	10.3113
				0.603326	1.14952			0.848161	-2.13531			0.922964	-1.28174	0.00506879	0	-0.48941	| transcript=PF3D7_0922200.1 | gene=PF3D7_0922200 | organism=Plasmodium_falciparum_3D7 | gene_product=S-adenosylmethionine synthetase | transcript_product=S-adenosylmethionine synthetase | location=Pf3D7_09_v3:903362-904570(+) | protein_length=402 | sequen	PF3D7_0922200.1-p1	PF3D7_0922200.1-p1	S-adenosylmethionine synthetase | transcript_product=S-adenosylmethionine synthetase | location=Pf3D7_09_v3:903362-904570(+) | protein_length=402 | sequen		PF3D7_0922200	2069	Color2 [DarkGray]	Keep	18	18	18	46.5	46.5	46.5	44.843	0	159.48	8781200	87	18.3883	18.7173	16.9436	20.1932	19.362	17.9426	16.7028	17.1149	13.8256	17.0369	17.135	16.032
				0.673115	1.11654			0.754187	-1.37741			0.483253	-0.822257	0.166009	0	-0.3836	| transcript=PF3D7_0322900.1 | gene=PF3D7_0322900 | organism=Plasmodium_falciparum_3D7 | gene_product=40S ribosomal protein S3A, putative | transcript_product=40S ribosomal protein S3A, putative | location=Pf3D7_03_v3:965553-966502(-) | protein_length=262	PF3D7_0322900.1-p1	PF3D7_0322900.1-p1	40S ribosomal protein S3A, putative | transcript_product=40S ribosomal protein S3A, putative | location=Pf3D7_03_v3:965553-966502(-) | protein_length=262		PF3D7_0322900	1823	Color2 [DarkGray]	Keep	15	15	15	48.5	48.5	48.5	30.047	0	94.668	6710000	98	17.6718	17.44	16.4069	19.5749	17.7369	17.5565	16.6556	16.4165	14.3142	17.1039	16.8473	15.1007
				0.804196	1.10705	+	+	1.327	-2.6702			1.00064	-3.92108	-0.386202	0	-0.329641	| transcript=PF3D7_1410400.1 | gene=PF3D7_1410400 | organism=Plasmodium_falciparum_3D7 | gene_product=rhoptry-associated protein 1 | transcript_product=rhoptry-associated protein 1 | location=Pf3D7_14_v3:420442-422790(+) | protein_length=782 | sequence_SO=	PF3D7_1410400.1-p1	PF3D7_1410400.1-p1	rhoptry-associated protein 1 | transcript_product=rhoptry-associated protein 1 | location=Pf3D7_14_v3:420442-422790(+) | protein_length=782 | sequence_SO=		PF3D7_1410400	2415	Color2 [DarkGray]	Keep	24	24	24	32.5	32.5	32.5	90.052	0	129.99	4809100	90	18.1092	15.9493	16.9281	18.0591	18.3347	17.9139	14.5003	15.4496	13.0261	9.81978	13.6908	15.7128
				0.927265	1.07854			0.892963	-2.16607			1.43498	-1.05427	-0.0760814	0	-0.563871	| transcript=PF3D7_0619400.1 | gene=PF3D7_0619400 | organism=Plasmodium_falciparum_3D7 | gene_product=cell division cycle protein 48 homologue, putative | transcript_product=cell division cycle protein 48 homologue, putative | location=Pf3D7_06_v3:815622-8	PF3D7_0619400.1-p1	PF3D7_0619400.1-p1	cell division cycle protein 48 homologue, putative | transcript_product=cell division cycle protein 48 homologue, putative | location=Pf3D7_06_v3:815622-8		PF3D7_0619400	1928	Color2 [DarkGray]	Keep	35	35	35	36.7	36.7	36.7	92.386	0	168.67	9782300	123	18.5823	18.1162	17.8378	19.9135	19.5788	18.2796	16.8115	17.4067	13.8198	17.1169	17.5851	16.6715
		+	+	1.26546	1.06652	+	+	1.70733	-1.03156			1.10457	-0.696216	-0.344601	0	-0.519961	| transcript=PF3D7_0523000.1 | gene=PF3D7_0523000 | organism=Plasmodium_falciparum_3D7 | gene_product=multidrug resistance protein 1 | transcript_product=multidrug resistance protein 1 | location=Pf3D7_05_v3:957890-962149(+) | protein_length=1419 | sequenc	PF3D7_0523000.1-p1	PF3D7_0523000.1-p1	multidrug resistance protein 1 | transcript_product=multidrug resistance protein 1 | location=Pf3D7_05_v3:957890-962149(+) | protein_length=1419 | sequenc	Multidrug resistance protein 1	PF3D7_0523000	1888	Color2 [DarkGray]	Keep	25	25	25	21.6	21.6	21.6	162.25	0	161.07	3716800	89	17.1239	16.1787	16.6841	17.749	17.2235	18.2138	15.5988	15.6614	15.6319	15.9071	15.8026	16.1884
				0.412957	1.06486	+	+	3.0941	-1.92719			0.69903	-0.826646	0.0165305	0	-0.509093	| transcript=PF3D7_0517000.1 | gene=PF3D7_0517000 | organism=Plasmodium_falciparum_3D7 | gene_product=60S ribosomal protein L12, putative | transcript_product=60S ribosomal protein L12, putative | location=Pf3D7_05_v3:715765-716675(-) | protein_length=165	PF3D7_0517000.1-p1	PF3D7_0517000.1-p1	60S ribosomal protein L12, putative | transcript_product=60S ribosomal protein L12, putative | location=Pf3D7_05_v3:715765-716675(-) | protein_length=165		PF3D7_0517000	1878	Color2 [DarkGray]	Keep	9	9	9	60	60	60	18.112	0	46.361	4481100	30	17.4366	17.5424	17.5875	20.3888	16.6068	18.7655	16.0079	15.3696	15.4074	17.6334	16.6807	15.7724
				1.07808	1.06156	+	+	5.54093	10.1757			0.109409	0.260902	0.249158	0	1	| transcript=PF3D7_0914000.1 | gene=PF3D7_0914000 | organism=Plasmodium_falciparum_3D7 | gene_product=pseudouridylate synthase, putative | transcript_product=pseudouridylate synthase, putative | location=Pf3D7_09_v3:597694-600561(+) | protein_length=955 |	PF3D7_0914000.1-p1	PF3D7_0914000.1-p1	pseudouridylate synthase, putative | transcript_product=pseudouridylate synthase, putative | location=Pf3D7_09_v3:597694-600561(+) | protein_length=955 |	Pseudouridylate synthase	PF3D7_0914000	2059	Color2 [DarkGray]	Keep	1	1	1	1	1	1	114.23	0.0058455	2.1345	4450300	6	10.6609	10.2067	9.75241	12.017	10.7676	11.0201	20.4168	20.4568	20.2734	12.0799	9.93474	9.38808
				0.938117	1.03482			0.611582	-0.723087			0.277129	-0.393828	0.140603	0	-0.341672	| transcript=PF3D7_1117700.1 | gene=PF3D7_1117700 | organism=Plasmodium_falciparum_3D7 | gene_product=GTP-binding nuclear protein RAN/TC4 | transcript_product=GTP-binding nuclear protein RAN/TC4 | location=Pf3D7_11_v3:670711-671515(-) | protein_length=214	PF3D7_1117700.1-p1	PF3D7_1117700.1-p1	GTP-binding nuclear protein RAN/TC4 | transcript_product=GTP-binding nuclear protein RAN/TC4 | location=Pf3D7_11_v3:670711-671515(-) | protein_length=214		PF3D7_1117700	2180	Color2 [DarkGray]	Keep	17	17	17	70.6	70.6	70.6	24.875	0	255.56	54412000	182	20.4377	20.8441	19.7215	22.1367	21.1686	20.8024	19.8566	20.1788	18.7986	20.5061	20.3022	19.0135
				0.708189	0.945425	+	+	4.64371	9.42064			0.553528	-0.604033	0.222398	0	0.981503	| transcript=PF3D7_0319700.1 | gene=PF3D7_0319700 | organism=Plasmodium_falciparum_3D7 | gene_product=ABC transporter I family member 1, putative | transcript_product=ABC transporter I family member 1, putative | location=Pf3D7_03_v3:820708-830802(+) | pro	PF3D7_0319700.1-p1	PF3D7_0319700.1-p1	ABC transporter I family member 1, putative | transcript_product=ABC transporter I family member 1, putative | location=Pf3D7_03_v3:820708-830802(+) | pro	ABC transporter I family member 1	PF3D7_0319700	1819	Color2 [DarkGray]	Keep	2	2	2	0.8	0.8	0.8	375.8	0.0096852	1.9008	2363700	5	10.6158	9.30801	10.0533	11.2468	11.5658	10.0007	19.0933	19.4531	19.6926	9.4972	9.84543	8.82239
				0.496605	0.907425			1.31926	-1.96103			1.31825	-0.889821	-0.174449	0	-0.601701	| transcript=PF3D7_1029600.1 | gene=PF3D7_1029600 | organism=Plasmodium_falciparum_3D7 | gene_product=adenosine deaminase | transcript_product=adenosine deaminase | location=Pf3D7_10_v3:1206302-1207405(+) | protein_length=367 | sequence_SO=chromosome | SO=	PF3D7_1029600.1-p1	PF3D7_1029600.1-p1	adenosine deaminase | transcript_product=adenosine deaminase | location=Pf3D7_10_v3:1206302-1207405(+) | protein_length=367 | sequence_SO=chromosome | SO=		PF3D7_1029600	2136	Color2 [DarkGray]	Keep	12	12	12	30	30	30	42.465	0	34.987	3746400	63	17.5126	17.1039	16.4868	18.8711	18.474	16.4804	14.4892	16.3301	14.4009	16.0106	16.3513	16.0718
				0.634124	0.886975	+	+	4.3181	11.4706			0.074136	-0.149521	0.216858	0	0.99161	| transcript=PF3D7_0729900.1 | gene=PF3D7_0729900 | organism=Plasmodium_falciparum_3D7 | gene_product=dynein heavy chain, putative | transcript_product=dynein heavy chain, putative | location=Pf3D7_07_v3:1265910-1281347(+) | protein_length=5065 | sequence_	PF3D7_0729900.1-p1	PF3D7_0729900.1-p1	dynein heavy chain, putative | transcript_product=dynein heavy chain, putative | location=Pf3D7_07_v3:1265910-1281347(+) | protein_length=5065 | sequence_	Dynein heavy chain	PF3D7_0729900	1988	Color2 [DarkGray]	Keep	2	2	2	0.4	0.4	0.4	591.69	0.00047847	3.4073	13624000	5	11.28	9.27668	9.85665	10.961	10.7005	11.4128	21.5656	21.8827	21.3768	10.7113	9.84877	9.40469
		+	+	2.52229	0.872358	+	+	4.15882	5.55899			0.832114	4.29592	0.537282	0	0.614903	| transcript=PF3D7_1206200.1 | gene=PF3D7_1206200 | organism=Plasmodium_falciparum_3D7 | gene_product=eukaryotic translation initiation factor 3 subunit C, putative | transcript_product=eukaryotic translation initiation factor 3 subunit C, putative | locat	PF3D7_1206200.1-p1	PF3D7_1206200.1-p1	eukaryotic translation initiation factor 3 subunit C, putative | transcript_product=eukaryotic translation initiation factor 3 subunit C, putative | locat	Eukaryotic translation initiation factor 3 subunit C	PF3D7_1206200	2240	Color2 [DarkGray]	Keep	9	9	9	10.6	10.6	10.6	116.01	0	32.363	1007700	20	9.95646	10.2987	10.1264	11.1759	10.8606	10.962	15.0831	15.8578	16.1175	16.6793	16.9483	9.64157
				0.215366	0.698017	+	+	1.32277	-3.44913			0.402443	-1.58084	0.366207	0	-0.483037	| transcript=PF3D7_1468100.1 | gene=PF3D7_1468100 | organism=Plasmodium_falciparum_3D7 | gene_product=MORC family protein | transcript_product=MORC family protein | location=Pf3D7_14_v3:2786308-2794323(-) | protein_length=2558 | sequence_SO=chromosome | SO	PF3D7_1468100.1-p1	PF3D7_1468100.1-p1	MORC family protein | transcript_product=MORC family protein | location=Pf3D7_14_v3:2786308-2794323(-) | protein_length=2558 | sequence_SO=chromosome | SO		PF3D7_1468100	2502	Color2 [DarkGray]	Keep	9	9	9	3.5	3.5	3.5	295.83	0	48.818	439830	19	14.7108	14.3024	14.2801	17.6238	13.6965	14.067	13.3922	9.54334	10.0104	14.722	14.285	9.54382
				0.448807	0.688846	+	+	4.82383	-7.1929			0.59406	-2.5734	0.181067	0	-0.759568	| transcript=PF3D7_0627500.1 | gene=PF3D7_0627500 | organism=Plasmodium_falciparum_3D7 | gene_product=protein DJ-1 | transcript_product=protein DJ-1 | location=Pf3D7_06_v3:1101734-1102852(-) | protein_length=189 | sequence_SO=chromosome | SO=protein_coding	PF3D7_0627500.1-p1	PF3D7_0627500.1-p1	protein DJ-1 | transcript_product=protein DJ-1 | location=Pf3D7_06_v3:1101734-1102852(-) | protein_length=189 | sequence_SO=chromosome | SO=protein_coding		PF3D7_0627500	1938	Color2 [DarkGray]	Keep	3	3	3	11.1	11.1	11.1	20.292	0	16.93	1049700	18	16.8047	16.7369	16.2367	18.2743	17.473	16.0975	9.26815	9.83648	9.09494	16.0485	15.8451	10.1645
				0.306454	0.653354	+	+	1.41996	-4.91481			0.285835	-1.59361	0.263834	0	-0.609487	| transcript=PF3D7_0621800.1 | gene=PF3D7_0621800 | organism=Plasmodium_falciparum_3D7 | gene_product=nascent polypeptide-associated complex subunit alpha, putative | transcript_product=nascent polypeptide-associated complex subunit alpha, putative | locat	PF3D7_0621800.1-p1	PF3D7_0621800.1-p1	nascent polypeptide-associated complex subunit alpha, putative | transcript_product=nascent polypeptide-associated complex subunit alpha, putative | locat		PF3D7_0621800	1931	Color2 [DarkGray]	Keep	3	3	3	25.5	25.5	25.5	20.623	0	7.7578	724590	13	14.3408	16.522	16.1983	17.3466	16.1819	15.4927	9.38873	13.6929	9.23509	16.4626	16.0052	9.81254
				0.278823	0.563046	+	+	1.43366	-3.0794			0.962519	-1.79272	0.125662	0	-0.570738	| transcript=PF3D7_1226300.1 | gene=PF3D7_1226300 | organism=Plasmodium_falciparum_3D7 | gene_product=haloacid dehalogenase-like hydrolase, putative | transcript_product=haloacid dehalogenase-like hydrolase, putative | location=Pf3D7_12_v3:1065796-1066683(	PF3D7_1226300.1-p1	PF3D7_1226300.1-p1	haloacid dehalogenase-like hydrolase, putative | transcript_product=haloacid dehalogenase-like hydrolase, putative | location=Pf3D7_12_v3:1065796-1066683(		PF3D7_1226300	2271	Color2 [DarkGray]	Keep	11	11	11	36.3	36.3	36.3	33.268	0	50.666	3962500	58	18.0905	17.345	16.7208	18.6884	18.6261	16.531	13.9137	16.0541	12.9503	16.5751	16.1446	14.0584
				0.343743	0.543216	+	+	3.34398	-6.40415			0.416871	-2.52974	0.325337	0	-0.662417	| transcript=PF3D7_1003500.1 | gene=PF3D7_1003500 | organism=Plasmodium_falciparum_3D7 | gene_product=40S ribosomal protein S20e, putative | transcript_product=40S ribosomal protein S20e, putative | location=Pf3D7_10_v3:160316-160962(-) | protein_length=11	PF3D7_1003500.1-p1	PF3D7_1003500.1-p1	40S ribosomal protein S20e, putative | transcript_product=40S ribosomal protein S20e, putative | location=Pf3D7_10_v3:160316-160962(-) | protein_length=11		PF3D7_1003500	2090	Color2 [DarkGray]	Keep	7	7	7	27.1	27.1	27.1	13.513	0	14.056	906330	21	17.2297	16.6219	15.5536	17.8551	16.4132	16.7664	9.47289	10.0155	10.7042	16.6704	16.2751	8.87038
				0.248854	0.440894	+	+	3.50827	7.22544			0.264838	-0.443594	0.210949	0	0.988641	| transcript=PF3D7_1338100.1 | gene=PF3D7_1338100 | organism=Plasmodium_falciparum_3D7 | gene_product=26S proteasome regulatory subunit RPN3, putative | transcript_product=26S proteasome regulatory subunit RPN3, putative | location=Pf3D7_13_v3:1542080-1543	PF3D7_1338100.1-p1	PF3D7_1338100.1-p1	26S proteasome regulatory subunit RPN3, putative | transcript_product=26S proteasome regulatory subunit RPN3, putative | location=Pf3D7_13_v3:1542080-1543	26S proteasome regulatory subunit RPN3	PF3D7_1338100	2355	Color2 [DarkGray]	Keep	1	1	1	4	4	4	59.066	0.0022862	2.9078	635090	3	11.3222	10.5829	9.35751	11.6678	10.5277	10.3897	17.1719	17.8626	17.9044	10.6307	9.4578	9.84328
				0.41938	0.438575			1.02461	-3.11408			1.53038	-0.878453	-0.0449333	0	-0.697479	| transcript=PF3D7_1325100.1 | gene=PF3D7_1325100 | organism=Plasmodium_falciparum_3D7 | gene_product=phosphoribosylpyrophosphate synthetase | transcript_product=phosphoribosylpyrophosphate synthetase | location=Pf3D7_13_v3:1044552-1045865(-) | protein_len	PF3D7_1325100.1-p1	PF3D7_1325100.1-p1	phosphoribosylpyrophosphate synthetase | transcript_product=phosphoribosylpyrophosphate synthetase | location=Pf3D7_13_v3:1044552-1045865(-) | protein_len		PF3D7_1325100	2335	Color2 [DarkGray]	Keep	4	4	4	13.5	13.5	13.5	49.382	0	9.0779	459580	15	15.5729	15.5138	15.8861	16.9151	15.4572	15.9163	13.1733	9.82637	14.6308	15.1258	14.8893	14.3224
				0.22566	0.406388			0.606145	-0.853242	+	+	2.97869	5.01737	-0.223192	0	-0.494065	| transcript=PF3D7_0703500.1 | gene=PF3D7_0703500 | organism=Plasmodium_falciparum_3D7 | gene_product=erythrocyte membrane-associated antigen | transcript_product=erythrocyte membrane-associated antigen | location=Pf3D7_07_v3:135606-142505(+) | protein_len	PF3D7_0703500.1-p1	PF3D7_0703500.1-p1	erythrocyte membrane-associated antigen | transcript_product=erythrocyte membrane-associated antigen | location=Pf3D7_07_v3:135606-142505(+) | protein_len	Erythrocyte membrane-associated antigen	PF3D7_0703500	1948	Color2 [DarkGray]	Keep	4	4	4	2.2	2.2	2.2	264.91	0	6.1551	158070	7	11.1412	9.98569	9.20004	10.8216	9.68135	11.0431	8.73302	9.70655	9.3276	14.8109	15.1532	15.4149
				0.204851	0.391559	+	+	6.1903	7.52375			0.343463	1.20308	-0.0956249	0	0.896167	| transcript=PF3D7_0809600.1 | gene=PF3D7_0809600 | organism=Plasmodium_falciparum_3D7 | gene_product=peptidase family C50, putative | transcript_product=peptidase family C50, putative | location=Pf3D7_08_v3:479980-497382(-) | protein_length=5800 | sequenc	PF3D7_0809600.1-p1	PF3D7_0809600.1-p1	peptidase family C50, putative | transcript_product=peptidase family C50, putative | location=Pf3D7_08_v3:479980-497382(-) | protein_length=5800 | sequenc	Peptidase family C50	PF3D7_0809600	2007	Color2 [DarkGray]	Keep	1	1	1	0.2	0.2	0.2	698.18	0.0042863	2.3297	688760	4	10.0549	10.3053	10.3593	12.0739	10.1299	9.69036	17.9199	17.5803	17.7905	10.2989	9.71213	14.3177
				0.299391	0.376547			1.24711	-1.47459			1.1857	-1.30427	0.203284	0	-0.420153	| transcript=PF3D7_0708400.1 | gene=PF3D7_0708400 | organism=Plasmodium_falciparum_3D7 | gene_product=heat shock protein 90 | transcript_product=heat shock protein 90 | location=Pf3D7_07_v3:381592-384614(+) | protein_length=745 | sequence_SO=chromosome | S	PF3D7_0708400.1-p1	PF3D7_0708400.1-p1	heat shock protein 90 | transcript_product=heat shock protein 90 | location=Pf3D7_07_v3:381592-384614(+) | protein_length=745 | sequence_SO=chromosome | S		PF3D7_0708400	1959	Color2 [DarkGray]	Keep	45	45	45	44.8	44.8	44.8	86.165	0	323.31	95268000	450	20.5885	20.7722	19.8247	21.4693	20.8293	20.0164	19.4098	19.3777	17.9741	19.6071	19.4244	18.2412
				0.0654378	0.270931			0.685261	-3.1186			1.38494	-4.23599	-0.279615	0	-0.28158	| transcript=PF3D7_1361900.1 | gene=PF3D7_1361900 | organism=Plasmodium_falciparum_3D7 | gene_product=proliferating cell nuclear antigen 1 | transcript_product=proliferating cell nuclear antigen 1 | location=Pf3D7_13_v3:2482472-2483296(-) | protein_length=	PF3D7_1361900.1-p1	PF3D7_1361900.1-p1	proliferating cell nuclear antigen 1 | transcript_product=proliferating cell nuclear antigen 1 | location=Pf3D7_13_v3:2482472-2483296(-) | protein_length=		PF3D7_1361900	2390	Color2 [DarkGray]	Keep	8	8	8	36.1	36.1	36.1	30.586	0	18.727	695720	20	15.896	14.005	16.25	16.9569	16.8771	13.1298	14.1948	14.2339	8.36651	9.63403	10.1914	13.6176
				0.0718734	0.216481			0.894293	-3.62314			1.00203	-4.23669	0.244024	0	-0.32865	| transcript=PF3D7_0905400.1 | gene=PF3D7_0905400 | organism=Plasmodium_falciparum_3D7 | gene_product=high molecular weight rhoptry protein 3 | transcript_product=high molecular weight rhoptry protein 3 | location=Pf3D7_09_v3:270740-274789(-) | protein_len	PF3D7_0905400.1-p1	PF3D7_0905400.1-p1	high molecular weight rhoptry protein 3 | transcript_product=high molecular weight rhoptry protein 3 | location=Pf3D7_09_v3:270740-274789(-) | protein_len		PF3D7_0905400	2047	Color2 [DarkGray]	Keep	8	8	8	10.3	10.3	10.3	104.85	0	12.24	389460	22	15.3639	13.3591	14.2293	13.3147	16.2458	14.0411	9.28978	14.2626	8.5304	9.3081	13.6832	7.2508
				0.0601733	0.156762			1.06551	-3.62421			0.560791	-0.434977	-0.128926	0	-0.707329	| transcript=PF3D7_1130200.1 | gene=PF3D7_1130200 | organism=Plasmodium_falciparum_3D7 | gene_product=60S ribosomal protein P0 | transcript_product=60S ribosomal protein P0 | location=Pf3D7_11_v3:1165221-1166171(+) | protein_length=316 | sequence_SO=chromo	PF3D7_1130200.1-p1	PF3D7_1130200.1-p1	60S ribosomal protein P0 | transcript_product=60S ribosomal protein P0 | location=Pf3D7_11_v3:1165221-1166171(+) | protein_length=316 | sequence_SO=chromo		PF3D7_1130200	2207	Color2 [DarkGray]	Keep	12	12	12	46.8	46.8	46.8	34.967	0	27.34	2147200	29	17.1727	16.5092	17.3	18.8827	16.413	16.1565	14.6945	15.1913	10.2235	17.0227	16.2097	16.4446
				0.132098	0.140821	+	+	1.9738	-1.64595			0.602105	-0.833855	-0.534384	0	-0.702007	| transcript=PF3D7_1012400.1 | gene=PF3D7_1012400 | organism=Plasmodium_falciparum_3D7 | gene_product=hypoxanthine-guanine phosphoribosyltransferase | transcript_product=hypoxanthine-guanine phosphoribosyltransferase | location=Pf3D7_10_v3:475327-476563(-)	PF3D7_1012400.1-p1	PF3D7_1012400.1-p1	hypoxanthine-guanine phosphoribosyltransferase | transcript_product=hypoxanthine-guanine phosphoribosyltransferase | location=Pf3D7_10_v3:475327-476563(-)		PF3D7_1012400	2111	Color2 [DarkGray]	Keep	14	14	14	46.8	46.8	46.8	26.362	0	124.32	10619000	78	19.6833	19.0079	19.8416	19.8816	20.0121	19.0615	17.9224	18.2818	17.3907	18.1056	18.1184	19.8072
				0.0315846	0.0667019			0.839483	-3.59			0.815809	-3.528	-0.520315	0	-0.405752	| transcript=PF3D7_1129900.1 | gene=PF3D7_1129900 | organism=Plasmodium_falciparum_3D7 | gene_product=major facilitator superfamily-related transporter, putative | transcript_product=major facilitator superfamily-related transporter, putative | location=Pf	PF3D7_1129900.1-p1	PF3D7_1129900.1-p1	major facilitator superfamily-related transporter, putative | transcript_product=major facilitator superfamily-related transporter, putative | location=Pf		PF3D7_1129900	2205	Color2 [DarkGray]	Keep	4	4	4	8.5	8.5	8.5	70.138	0	28.822	401340	15	16.1442	13.7506	15.1113	15.3921	14.881	14.933	10.272	15.0478	8.91623	10.0387	9.18532	15.198
				0.0340506	-0.085837			1.30267	-1.96693			1.59598	-1.5727	0.130771	0	-0.468172	| transcript=PF3D7_1444800.1 | gene=PF3D7_1444800 | organism=Plasmodium_falciparum_3D7 | gene_product=fructose-bisphosphate aldolase | transcript_product=fructose-bisphosphate aldolase | location=Pf3D7_14_v3:1844041-1845617(-) | protein_length=369 | sequen	PF3D7_1444800.1-p1	PF3D7_1444800.1-p1	fructose-bisphosphate aldolase | transcript_product=fructose-bisphosphate aldolase | location=Pf3D7_14_v3:1844041-1845617(-) | protein_length=369 | sequen		PF3D7_1444800	2466	Color2 [DarkGray]	Keep	23	23	23	49.1	49.1	49.1	40.105	0	323.31	43823000	165	20.6097	20.7803	19.538	21.2769	20.6411	18.7526	18.9768	18.8892	17.1613	19.0378	18.8881	18.284
				0.0311443	-0.130541			0.892046	-4.03549			0.440388	-2.47844	0.424693	0	-0.37328	| transcript=PF3D7_1437900.1 | gene=PF3D7_1437900 | organism=Plasmodium_falciparum_3D7 | gene_product=HSP40, subfamily A | transcript_product=HSP40, subfamily A | location=Pf3D7_14_v3:1533329-1534947(+) | protein_length=424 | sequence_SO=chromosome | SO=pr	PF3D7_1437900.1-p1	PF3D7_1437900.1-p1	HSP40, subfamily A | transcript_product=HSP40, subfamily A | location=Pf3D7_14_v3:1533329-1534947(+) | protein_length=424 | sequence_SO=chromosome | SO=pr		PF3D7_1437900	2455	Color2 [DarkGray]	Keep	8	8	8	21	21	21	48.469	0	13.896	474110	16	15.7335	14.6478	14.6832	17.6163	13.7078	13.3487	10.5868	14.7692	7.602	14.5787	15.2678	7.78264
				0.219671	-0.19279	+	+	2.9668	-1.98683			0.734798	-0.59	-0.0227704	0	-0.888405	| transcript=PF3D7_1352500.1 | gene=PF3D7_1352500 | organism=Plasmodium_falciparum_3D7 | gene_product=thioredoxin-related protein, putative | transcript_product=thioredoxin-related protein, putative | location=Pf3D7_13_v3:2093365-2094337(-) | protein_lengt	PF3D7_1352500.1-p1	PF3D7_1352500.1-p1	thioredoxin-related protein, putative | transcript_product=thioredoxin-related protein, putative | location=Pf3D7_13_v3:2093365-2094337(-) | protein_lengt		PF3D7_1352500	2375	Color2 [DarkGray]	Keep	7	7	7	34.6	34.6	34.6	23.988	0	50.113	2018500	37	17.1387	17.1716	17.778	16.9068	16.8901	17.713	15.2111	15.3307	15.586	16.5533	17.3731	16.392
				0.246687	-0.289537			0.887643	-3.70339			0.00158819	-0.00255553	0.0083725	0	-0.707735	| transcript=PF3D7_0729000.1 | gene=PF3D7_0729000 | organism=Plasmodium_falciparum_3D7 | gene_product=signal recognition particle subunit SRP9 | transcript_product=signal recognition particle subunit SRP9 | location=Pf3D7_07_v3:1235699-1236707(+) | protein	PF3D7_0729000.1-p1	PF3D7_0729000.1-p1	signal recognition particle subunit SRP9 | transcript_product=signal recognition particle subunit SRP9 | location=Pf3D7_07_v3:1235699-1236707(+) | protein		PF3D7_0729000	1987	Color2 [DarkGray]	Keep	4	4	4	44.7	44.7	44.7	12.135	0	9.5296	778150	22	15.9851	15.4604	15.7076	16.1137	14.6109	15.56	10.4478	9.72651	15.8686	16.1062	16.3219	14.7175
				0.377675	-0.456058	+	+	1.59788	-1.74685			0.224648	0.225882	-0.083344	0	-0.829536	| transcript=PF3D7_0831400.1 | gene=PF3D7_0831400 | organism=Plasmodium_falciparum_3D7 | gene_product=Plasmodium exported protein, unknown function | transcript_product=Plasmodium exported protein, unknown function | location=Pf3D7_08_v3:1344405-1345487(-)	PF3D7_0831400.1-p1	PF3D7_0831400.1-p1	Plasmodium exported protein, unknown function | transcript_product=Plasmodium exported protein, unknown function | location=Pf3D7_08_v3:1344405-1345487(-)		PF3D7_0831400	2037	Color2 [DarkGray]	Keep	4	4	4	12.6	12.6	12.6	36.413	0	7.3498	936960	26	15.8229	15.5175	16.8134	16.1456	15.0292	15.6108	14.9063	13.8513	14.1557	16.2943	16.3314	16.2058
				0.208902	-0.461782			1.0764	-5.03304			0.979778	-4.85692	0.296877	0	-0.4163	| transcript=PF3D7_1249100.1 | gene=PF3D7_1249100 | organism=Plasmodium_falciparum_3D7 | gene_product=THUMP domain-containing protein, putative | transcript_product=THUMP domain-containing protein, putative | location=Pf3D7_12_v3:2008194-2009708(+) | prote	PF3D7_1249100.1-p1	PF3D7_1249100.1-p1	THUMP domain-containing protein, putative | transcript_product=THUMP domain-containing protein, putative | location=Pf3D7_12_v3:2008194-2009708(+) | prote		PF3D7_1249100	2303	Color2 [DarkGray]	Keep	7	7	7	21.7	21.7	21.7	44.832	0	32.248	1016300	24	16.4783	16.9561	15.7856	17.3807	15.7794	14.6745	15.6523	9.87911	8.58937	9.3787	16.144	9.12647
				0.064557	-0.465252			0.849458	-3.13886	+	+	2.67159	-5.36914	0.100965	0	-0.127014	| transcript=PF3D7_1428300.1 | gene=PF3D7_1428300 | organism=Plasmodium_falciparum_3D7 | gene_product=proliferation-associated protein 2g4, putative | transcript_product=proliferation-associated protein 2g4, putative | location=Pf3D7_14_v3:1105200-1106514(	PF3D7_1428300.1-p1	PF3D7_1428300.1-p1	proliferation-associated protein 2g4, putative | transcript_product=proliferation-associated protein 2g4, putative | location=Pf3D7_14_v3:1105200-1106514(		PF3D7_1428300	2439	Color2 [DarkGray]	Keep	5	5	5	15.4	15.4	15.4	42.641	0	11.221	433870	13	16.2778	13.9874	14.4033	17.7427	15.7859	9.74404	10.5848	14.8495	9.81768	9.48857	10.0349	9.03756
				0.184108	-0.497048			0.111446	-0.533845			0.810342	1.70896	-0.138821	0	-0.296556	| transcript=PF3D7_0812500.1 | gene=PF3D7_0812500 | organism=Plasmodium_falciparum_3D7 | gene_product=RNA-binding protein, putative | transcript_product=RNA-binding protein, putative | location=Pf3D7_08_v3:626069-628945(-) | protein_length=958 | sequence_S	PF3D7_0812500.1-p1	PF3D7_0812500.1-p1	RNA-binding protein, putative | transcript_product=RNA-binding protein, putative | location=Pf3D7_08_v3:626069-628945(-) | protein_length=958 | sequence_S		PF3D7_0812500	2011	Color2 [DarkGray]	Keep	5	5	5	5.3	5.3	5.3	117.08	0	12.972	106420	9	9.69157	11.292	13.0299	11.5519	10.5976	10.3728	9.71528	9.03457	13.6621	13.068	12.775	13.2973
				0.55059	-0.546606	+	+	1.63882	-1.54502			1.41312	-1.37619	0.371539	0	-0.453647	| transcript=PF3D7_0922500.1 | gene=PF3D7_0922500 | organism=Plasmodium_falciparum_3D7 | gene_product=phosphoglycerate kinase | transcript_product=phosphoglycerate kinase | location=Pf3D7_09_v3:913230-914480(+) | protein_length=416 | sequence_SO=chromosome	PF3D7_0922500.1-p1	PF3D7_0922500.1-p1	phosphoglycerate kinase | transcript_product=phosphoglycerate kinase | location=Pf3D7_09_v3:913230-914480(+) | protein_length=416 | sequence_SO=chromosome		PF3D7_0922500	2070	Color2 [DarkGray]	Keep	33	33	33	67.1	67.1	67.1	45.426	0	323.31	47916000	242	20.676	21.05	20.169	20.4453	20.4402	19.3697	19.2497	19.5885	18.4217	19.5727	19.6853	18.5085
				0.216214	-0.664175			1.07749	2.71144			0.102883	-0.606607	-0.288465	0	0.597191	| transcript=PF3D7_1418200.1 | gene=PF3D7_1418200 | organism=Plasmodium_falciparum_3D7 | gene_product=conserved Plasmodium protein, unknown function | transcript_product=conserved Plasmodium protein, unknown function | location=Pf3D7_14_v3:775460-776311(+)	PF3D7_1418200.1-p1	PF3D7_1418200.1-p1	conserved Plasmodium protein, unknown function | transcript_product=conserved Plasmodium protein, unknown function | location=Pf3D7_14_v3:775460-776311(+)		PF3D7_1418200	2426	Color2 [DarkGray]	Keep	1	1	1	7.8	7.8	7.8	19.217	0.0025918	2.4115	134940	7	12.9044	13.2916	9.64012	11.3677	11.7399	10.736	14.794	14.9891	14.1874	9.39419	9.73498	14.8871
				0.178744	-0.728858			1.09036	3.46413			1.10419	3.55691	0.151798	0	0.445252	| transcript=PF3D7_1332600.1 | gene=PF3D7_1332600 | organism=Plasmodium_falciparum_3D7 | gene_product=DNA-(apurinic or apyrimidinic site) lyase 1 | transcript_product=DNA-(apurinic or apyrimidinic site) lyase 1 | location=Pf3D7_13_v3:1342012-1343805(-) | p	PF3D7_1332600.1-p1	PF3D7_1332600.1-p1	DNA-(apurinic or apyrimidinic site) lyase 1 | transcript_product=DNA-(apurinic or apyrimidinic site) lyase 1 | location=Pf3D7_13_v3:1342012-1343805(-) | p		PF3D7_1332600	2344	Color2 [DarkGray]	Keep	2	2	2	3.5	3.5	3.5	69.721	0	3.8118	284210	8	9.80254	10.4434	14.4596	11.8433	10.6155	10.0601	15.0055	15.6134	14.4789	15.3969	15.6654	14.3139
				1.0046	-0.860238			1.18733	-1.16873			0.121435	0.133403	0.348853	0	-0.553635	| transcript=PF3D7_0818900.1 | gene=PF3D7_0818900 | organism=Plasmodium_falciparum_3D7 | gene_product=heat shock protein 70 | transcript_product=heat shock protein 70 | location=Pf3D7_08_v3:860384-862417(+) | protein_length=677 | sequence_SO=chromosome | S	PF3D7_0818900.1-p1	PF3D7_0818900.1-p1	heat shock protein 70 | transcript_product=heat shock protein 70 | location=Pf3D7_08_v3:860384-862417(+) | protein_length=677 | sequence_SO=chromosome | S		PF3D7_0818900	2025	Color2 [DarkGray]	Keep	45	45	38	51	51	45.2	73.914	0	323.31	153360000	450	21.9668	21.8995	21.1005	21.2311	20.9084	20.2466	20.9517	20.7525	19.7564	22.0972	22.0578	21.212
				0.583884	-0.912062			1.02452	-1.70836			1.20499	-3.1104	-0.328175	0	-0.130987	| transcript=PF3D7_0501600.1 | gene=PF3D7_0501600 | organism=Plasmodium_falciparum_3D7 | gene_product=rhoptry-associated protein 2 | transcript_product=rhoptry-associated protein 2 | location=Pf3D7_05_v3:84041-85237(-) | protein_length=398 | sequence_SO=ch	PF3D7_0501600.1-p1	PF3D7_0501600.1-p1	rhoptry-associated protein 2 | transcript_product=rhoptry-associated protein 2 | location=Pf3D7_05_v3:84041-85237(-) | protein_length=398 | sequence_SO=ch		PF3D7_0501600	1855	Color2 [DarkGray]	Keep	9	9	9	28.9	28.9	28.9	46.738	0	74.137	2892100	43	18.4707	16.801	18.8606	16.8882	17.7175	16.7903	15.7172	17.2405	16.0494	14.7557	13.2355	16.8099
				0.637137	-0.925615	+	+	2.27341	-3.14286			0.821093	-2.08311	0.454819	0	-0.526491	| transcript=PF3D7_0717700.1 | gene=PF3D7_0717700 | organism=Plasmodium_falciparum_3D7 | gene_product=serine--tRNA ligase, putative | transcript_product=serine--tRNA ligase, putative | location=Pf3D7_07_v3:764794-766413(-) | protein_length=539 | sequence_S	PF3D7_0717700.1-p1	PF3D7_0717700.1-p1	serine--tRNA ligase, putative | transcript_product=serine--tRNA ligase, putative | location=Pf3D7_07_v3:764794-766413(-) | protein_length=539 | sequence_S		PF3D7_0717700	1973	Color2 [DarkGray]	Keep	16	16	16	33.2	33.2	33.2	62.453	0	24.76	1467000	44	17.0662	16.7446	16.5518	17.0594	15.6438	14.8826	13.2548	14.733	12.9463	15.7294	16.0051	12.3788
				0.188698	-1.14423			0.429205	-2.29778			0.390004	2.10778	-0.183724	0	-0.537805	| transcript=PF3D7_1462700.1 | gene=PF3D7_1462700 | organism=Plasmodium_falciparum_3D7 | gene_product=cytochrome c1, heme protein, mitochondrial, putative | transcript_product=cytochrome c1, heme protein, mitochondrial, putative | location=Pf3D7_14_v3:2553	PF3D7_1462700.1-p1	PF3D7_1462700.1-p1	cytochrome c1, heme protein, mitochondrial, putative | transcript_product=cytochrome c1, heme protein, mitochondrial, putative | location=Pf3D7_14_v3:2553		PF3D7_1462700	2493	Color2 [DarkGray]	Keep	1	1	1	3	3	3	46.186	0.0018501	3.0507	155550	5	9.13497	10.1001	16.3842	10.9784	9.83464	11.3736	9.67638	9.98575	9.06379	13.6519	14.0765	14.2142
				0.81543	-1.20512			1.18462	-4.51005			0.0865432	0.152651	0.0520265	0	-0.754669	| transcript=PF3D7_0713700.1 | gene=PF3D7_0713700 | organism=Plasmodium_falciparum_3D7 | gene_product=conserved Plasmodium protein, unknown function | transcript_product=conserved Plasmodium protein, unknown function | location=Pf3D7_07_v3:621463-623521(-)	PF3D7_0713700.1-p1	PF3D7_0713700.1-p1	conserved Plasmodium protein, unknown function | transcript_product=conserved Plasmodium protein, unknown function | location=Pf3D7_07_v3:621463-623521(-)		PF3D7_0713700	1968	Color2 [DarkGray]	Keep	3	3	3	12.4	12.4	12.4	24.381	0	39.797	854500	14	16.2985	16.0258	16.7742	16.2497	14.0069	15.2266	10.4568	9.72762	15.3839	17.0601	17.1494	15.3469
				0.194259	-1.29698			0.627495	-3.57127			1.09042	5.91544	-0.0610851	0	-0.573503	| transcript=PF3D7_1416600.1 | gene=PF3D7_1416600 | organism=Plasmodium_falciparum_3D7 | gene_product=conserved Plasmodium protein, unknown function | transcript_product=conserved Plasmodium protein, unknown function | location=Pf3D7_14_v3:669692-678772(-)	PF3D7_1416600.1-p1	PF3D7_1416600.1-p1	conserved Plasmodium protein, unknown function | transcript_product=conserved Plasmodium protein, unknown function | location=Pf3D7_14_v3:669692-678772(-)		PF3D7_1416600	2421	Color2 [DarkGray]	Keep	3	3	3	1.4	1.4	1.4	357.63	0	3.6997	1847300	6	9.49838	17.7259	10.9134	11.6738	10.7428	11.83	9.78497	8.64707	8.99184	19.0143	18.6672	18.2025
				0.508196	-1.33724			0.849185	-4.95868			0.955176	-1.73139	0.12894	0	-0.574667	| transcript=PF3D7_1026800.1 | gene=PF3D7_1026800 | organism=Plasmodium_falciparum_3D7 | gene_product=40S ribosomal protein S2 | transcript_product=40S ribosomal protein S2 | location=Pf3D7_10_v3:1122962-1124037(+) | protein_length=263 | sequence_SO=chromo	PF3D7_1026800.1-p1	PF3D7_1026800.1-p1	40S ribosomal protein S2 | transcript_product=40S ribosomal protein S2 | location=Pf3D7_10_v3:1122962-1124037(+) | protein_length=263 | sequence_SO=chromo		PF3D7_1026800	2129	Color2 [DarkGray]	Keep	5	5	5	17.5	17.5	17.5	29.856	0	11.499	2471700	30	18.4435	17.7653	16.7964	18.0176	16.5666	14.4092	13.9947	16.5556	7.57877	16.5211	16.7488	14.541
		+	+	3.5643	-1.35442	+	+	2.5306	-1.48871			0.152501	0.099556	0.255292	0	-0.639084	| transcript=PF3D7_0917900.1 | gene=PF3D7_0917900 | organism=Plasmodium_falciparum_3D7 | gene_product=heat shock protein 70 | transcript_product=heat shock protein 70 | location=Pf3D7_09_v3:737985-740276(+) | protein_length=652 | sequence_SO=chromosome | S	PF3D7_0917900.1-p1	PF3D7_0917900.1-p1	heat shock protein 70 | transcript_product=heat shock protein 70 | location=Pf3D7_09_v3:737985-740276(+) | protein_length=652 | sequence_SO=chromosome | S		PF3D7_0917900	2063	Color2 [DarkGray]	Keep	49	48	48	56.7	56.7	56.7	72.387	0	313.09	90838000	415	20.7503	20.8084	20.4825	19.3861	19.2252	19.3667	19.0558	19.5987	18.9206	20.843	21.1293	20.3676
		+	+	1.8643	-1.36133			1.47398	-0.955945			0.985698	-0.700724	0.615052	0	-0.208465	| transcript=PF3D7_1246200.1 | gene=PF3D7_1246200 | organism=Plasmodium_falciparum_3D7 | gene_product=actin I | transcript_product=actin I | location=Pf3D7_12_v3:1920784-1921914(+) | protein_length=376 | sequence_SO=chromosome | SO=protein_coding_gene | is	PF3D7_1246200.1-p1	PF3D7_1246200.1-p1	actin I | transcript_product=actin I | location=Pf3D7_12_v3:1920784-1921914(+) | protein_length=376 | sequence_SO=chromosome | SO=protein_coding_gene | is		PF3D7_1246200	2298	Color2 [DarkGray]	Keep	16	16	14	43.1	43.1	35.9	41.87	0	323.31	30989000	107	21.055	21.0598	20.4053	19.8947	19.4786	19.0627	20.2441	19.8839	19.5242	20.4425	20.3377	19.6377
				0.85096	-1.37725	+	+	2.05538	-2.00768			1.35434	-2.23065	0.487579	0	-0.27182	| transcript=PF3D7_0320900.1 | gene=PF3D7_0320900 | organism=Plasmodium_falciparum_3D7 | gene_product=histone H2A.Z | transcript_product=histone H2A.Z | location=Pf3D7_03_v3:875213-876295(+) | protein_length=158 | sequence_SO=chromosome | SO=protein_coding	PF3D7_0320900.1-p1	PF3D7_0320900.1-p1	histone H2A.Z | transcript_product=histone H2A.Z | location=Pf3D7_03_v3:875213-876295(+) | protein_length=158 | sequence_SO=chromosome | SO=protein_coding		PF3D7_0320900	1822	Color2 [DarkGray]	Keep	6	6	5	34.2	34.2	28.5	16.453	0	17.861	74378000	74	22.6298	22.8525	23.1671	21.8103	20.1073	22.6001	20.0947	21.2552	21.2765	21.2475	21.5547	19.1552
				0.333574	-1.38539	+	+	3.88522	-6.22024			0.569845	-2.56459	0.388318	0	-0.652204	| transcript=PF3D7_1366500.1 | gene=PF3D7_1366500 | organism=Plasmodium_falciparum_3D7 | gene_product=nucleoside diphosphate kinase | transcript_product=nucleoside diphosphate kinase | location=Pf3D7_13_v3:2661573-2662022(+) | protein_length=149 | sequence	PF3D7_1366500.1-p1	PF3D7_1366500.1-p1	nucleoside diphosphate kinase | transcript_product=nucleoside diphosphate kinase | location=Pf3D7_13_v3:2661573-2662022(+) | protein_length=149 | sequence		PF3D7_1366500	2394	Color2 [DarkGray]	Keep	8	8	8	48.3	48.3	48.3	17.012	0	63.016	897360	28	15.8749	16.2792	15.0956	16.8942	15.0069	11.1926	10.0255	9.33677	9.22679	15.2141	15.0976	9.24429
				0.606869	-1.38582	+	+	2.8565	-4.05855			0.105047	-0.451247	0.3969	0	-0.676337	| transcript=PF3D7_0214100.1 | gene=PF3D7_0214100 | organism=Plasmodium_falciparum_3D7 | gene_product=protein transport protein SEC31 | transcript_product=protein transport protein SEC31 | location=Pf3D7_02_v3:568529-573315(-) | protein_length=1471 | seque	PF3D7_0214100.1-p1	PF3D7_0214100.1-p1	protein transport protein SEC31 | transcript_product=protein transport protein SEC31 | location=Pf3D7_02_v3:568529-573315(-) | protein_length=1471 | seque		PF3D7_0214100	1769	Color2 [DarkGray]	Keep	2	2	2	1.3	1.3	1.3	166.71	0	5.141	104730	7	12.7151	14.0662	13.401	13.8395	10.6776	11.5077	9.11921	9.99244	8.89495	14.4067	14.4747	9.94711
		+	+	1.41102	-1.39397			1.12709	-1.08475			1.83177	-1.65905	0.507506	0	-0.0650724	| transcript=PF3D7_1361800.1 | gene=PF3D7_1361800 | organism=Plasmodium_falciparum_3D7 | gene_product=glideosome-associated connector | transcript_product=glideosome-associated connector | location=Pf3D7_13_v3:2473530-2481626(+) | protein_length=2605 | seq	PF3D7_1361800.1-p1	PF3D7_1361800.1-p1	glideosome-associated connector | transcript_product=glideosome-associated connector | location=Pf3D7_13_v3:2473530-2481626(+) | protein_length=2605 | seq		PF3D7_1361800	2389	Color2 [DarkGray]	Keep	2	2	2	0.8	0.8	0.8	291.02	0	16.037	4262200	13	19.1274	19.3835	19.4075	17.2507	18.7749	17.7108	17.4572	18.2129	18.994	18.1614	17.906	16.8739
				0.390962	-1.47789	+	+	2.75126	-5.06043			1.0984	-3.43389	0.167108	0	-0.587458	| transcript=PF3D7_0317300.1 | gene=PF3D7_0317300 | organism=Plasmodium_falciparum_3D7 | gene_product=conserved Plasmodium protein, unknown function | transcript_product=conserved Plasmodium protein, unknown function | location=Pf3D7_03_v3:699544-709728(-)	PF3D7_0317300.1-p1	PF3D7_0317300.1-p1	conserved Plasmodium protein, unknown function | transcript_product=conserved Plasmodium protein, unknown function | location=Pf3D7_03_v3:699544-709728(-)		PF3D7_0317300	1816	Color2 [DarkGray]	Keep	4	4	4	1.3	1.3	1.3	402.95	0	18.402	169340	12	14.3428	14.6186	14.3527	15.6434	10.134	13.1029	9.93775	10.1655	8.02942	9.18518	13.9077	9.9194
		+	+	2.61891	-1.5033	+	+	3.52412	-1.50038			1.79411	-0.533436	0.271928	0	-0.592872	| transcript=PF3D7_1134000.1 | gene=PF3D7_1134000 | organism=Plasmodium_falciparum_3D7 | gene_product=heat shock protein 70 | transcript_product=heat shock protein 70 | location=Pf3D7_11_v3:1320114-1322105(+) | protein_length=663 | sequence_SO=chromosome |	PF3D7_1134000.1-p1	PF3D7_1134000.1-p1	heat shock protein 70 | transcript_product=heat shock protein 70 | location=Pf3D7_11_v3:1320114-1322105(+) | protein_length=663 | sequence_SO=chromosome |		PF3D7_1134000	2214	Color2 [DarkGray]	Keep	34	34	34	47.7	47.7	47.7	73.297	0	323.31	20543000	189	18.8181	18.6479	19.0037	17.468	17.5577	16.934	17.2944	17.2084	17.4657	18.309	18.426	18.1343
		+	+	1.34664	-1.58399	+	+	1.86239	-0.948739			1.25129	-0.642194	0.375944	0	-0.18077	| transcript=PF3D7_1471100.1 | gene=PF3D7_1471100 | organism=Plasmodium_falciparum_3D7 | gene_product=exported protein 2 | transcript_product=exported protein 2 | location=Pf3D7_14_v3:2905163-2906565(-) | protein_length=287 | sequence_SO=chromosome | SO=pr	PF3D7_1471100.1-p1	PF3D7_1471100.1-p1	exported protein 2 | transcript_product=exported protein 2 | location=Pf3D7_14_v3:2905163-2906565(-) | protein_length=287 | sequence_SO=chromosome | SO=pr		PF3D7_1471100	2504	Color2 [DarkGray]	Keep	17	17	17	41.8	41.8	41.8	33.411	0	222.51	80115000	180	21.5454	21.5018	22.0551	20.5862	19.0773	20.6868	20.5614	20.6701	21.0245	21.0371	21.3506	20.788
				1.05601	-1.59787			0.137406	0.118401			0.961386	-0.373733	0.36311	0	0.351747	| transcript=PF3D7_0813300.1 | gene=PF3D7_0813300 | organism=Plasmodium_falciparum_3D7 | gene_product=NPL domain-containing protein, putative | transcript_product=NPL domain-containing protein, putative | location=Pf3D7_08_v3:656078-657630(+) | protein_len	PF3D7_0813300.1-p1	PF3D7_0813300.1-p1	NPL domain-containing protein, putative | transcript_product=NPL domain-containing protein, putative | location=Pf3D7_08_v3:656078-657630(+) | protein_len		PF3D7_0813300	2013	Color2 [DarkGray]	Keep	11	11	11	31.7	31.7	31.7	36.255	0	252.03	68833000	116	21.8369	21.443	21.4239	20.341	18.6188	20.9503	21.7644	22.1423	21.1523	21.4363	21.1064	21.04
				0.255765	-1.61562			1.08248	5.10159			0.279587	2.08364	0.585274	0	0.667924	| transcript=PF3D7_1426700.1 | gene=PF3D7_1426700 | organism=Plasmodium_falciparum_3D7 | gene_product=phosphoenolpyruvate carboxylase | transcript_product=phosphoenolpyruvate carboxylase | location=Pf3D7_14_v3:1036137-1039583(-) | protein_length=1148 | seq	PF3D7_1426700.1-p1	PF3D7_1426700.1-p1	phosphoenolpyruvate carboxylase | transcript_product=phosphoenolpyruvate carboxylase | location=Pf3D7_14_v3:1036137-1039583(-) | protein_length=1148 | seq		PF3D7_1426700	2437	Color2 [DarkGray]	Keep	2	2	2	2.2	2.2	2.2	133.96	0.0026008	2.4402	1096600	7	16.8716	10.8609	9.89154	13.2797	10.4236	9.0739	17.9384	18.0976	16.8929	16.9528	16.394	10.5282
				0.386029	-1.66372	+	+	3.2201	-4.34032	+	+	2.87045	-5.39402	0.184122	0	-0.284336	| transcript=PF3D7_0316700.1 | gene=PF3D7_0316700 | organism=Plasmodium_falciparum_3D7 | gene_product=protein YOP1, putative | transcript_product=protein YOP1, putative | location=Pf3D7_03_v3:674458-675636(+) | protein_length=221 | sequence_SO=chromosome |	PF3D7_0316700.1-p1	PF3D7_0316700.1-p1	protein YOP1, putative | transcript_product=protein YOP1, putative | location=Pf3D7_03_v3:674458-675636(+) | protein_length=221 | sequence_SO=chromosome |		PF3D7_0316700	1813	Color2 [DarkGray]	Keep	3	3	3	18.6	18.6	18.6	26.04	0	8.5925	159110	6	13.9774	14.7667	14.921	16.4689	11.2568	10.9482	9.70951	10.839	10.0956	10.3551	8.7899	8.33804
		+	+	2.05905	-1.68261			0.809363	-0.792775			0.185016	-0.299734	0.679732	0	-0.0912942	| transcript=PF3D7_1427900.1 | gene=PF3D7_1427900 | organism=Plasmodium_falciparum_3D7 | gene_product=leucine-rich repeat protein | transcript_product=leucine-rich repeat protein | location=Pf3D7_14_v3:1092936-1093781(+) | protein_length=281 | sequence_SO=	PF3D7_1427900.1-p1	PF3D7_1427900.1-p1	leucine-rich repeat protein | transcript_product=leucine-rich repeat protein | location=Pf3D7_14_v3:1092936-1093781(+) | protein_length=281 | sequence_SO=		PF3D7_1427900	2438	Color2 [DarkGray]	Keep	19	19	19	40.6	40.6	40.6	33.006	0	323.31	16167000	149	19.3732	19.7048	18.8005	18.0332	17.5635	17.234	18.5301	19.1222	17.8478	19.254	19.8039	17.9214
		+	+	1.90877	-1.71969			1.29347	-0.966628			0.805125	-0.860331	0.698006	0	-0.0748671	| transcript=PF3D7_0913200.1 | gene=PF3D7_0913200 | organism=Plasmodium_falciparum_3D7 | gene_product=elongation factor 1-beta | transcript_product=elongation factor 1-beta | location=Pf3D7_09_v3:575679-576509(+) | protein_length=276 | sequence_SO=chromoso	PF3D7_0913200.1-p1	PF3D7_0913200.1-p1	elongation factor 1-beta | transcript_product=elongation factor 1-beta | location=Pf3D7_09_v3:575679-576509(+) | protein_length=276 | sequence_SO=chromoso		PF3D7_0913200	2058	Color2 [DarkGray]	Keep	9	9	9	28.6	28.6	28.6	32.026	0	86.601	2697600	52	17.377	17.5331	16.578	15.9445	15.0446	15.3399	16.43	16.3332	15.825	16.6625	16.7328	15.5118
				0.603567	-1.78323	+	+	3.43165	-5.37129	+	+	3.04562	-5.51777	0.196431	0	-0.455424	| transcript=PF3D7_1357800.1 | gene=PF3D7_1357800 | organism=Plasmodium_falciparum_3D7 | gene_product=T-complex protein 1 subunit delta | transcript_product=T-complex protein 1 subunit delta | location=Pf3D7_13_v3:2291897-2294134(+) | protein_length=529 |	PF3D7_1357800.1-p1	PF3D7_1357800.1-p1	T-complex protein 1 subunit delta | transcript_product=T-complex protein 1 subunit delta | location=Pf3D7_13_v3:2291897-2294134(+) | protein_length=529 |		PF3D7_1357800	2380	Color2 [DarkGray]	Keep	5	5	4	10.8	10.8	9.3	57.977	0	6.2123	288630	11	15.7099	15.7971	14.8527	15.4123	14.444	11.1539	9.51021	10.7927	9.94307	10.6802	10.2545	8.8718
		+	+	1.28198	-1.80571	+	+	1.7993	-2.22706			0.901835	-1.6072	0.443335	0	-0.441866	| transcript=PF3D7_1232100.1 | gene=PF3D7_1232100 | organism=Plasmodium_falciparum_3D7 | gene_product=60 kDa chaperonin | transcript_product=60 kDa chaperonin | location=Pf3D7_12_v3:1328311-1331371(-) | protein_length=718 | sequence_SO=chromosome | SO=prot	PF3D7_1232100.1-p1	PF3D7_1232100.1-p1	60 kDa chaperonin | transcript_product=60 kDa chaperonin | location=Pf3D7_12_v3:1328311-1331371(-) | protein_length=718 | sequence_SO=chromosome | SO=prot		PF3D7_1232100	2281	Color2 [DarkGray]	Keep	23	23	23	25.5	25.5	25.5	81.483	0	255.55	9766000	111	18.2812	19.3267	19.2971	18.1232	17.1947	16.17	15.9618	17.4643	16.7977	16.9987	18.8154	16.2693
				0.37277	-1.8088			0.835261	-3.82364			0.24333	1.28146	-0.154419	0	-0.685642	| transcript=PF3D7_1001900.1 | gene=PF3D7_1001900 | organism=Plasmodium_falciparum_3D7 | gene_product=Plasmodium exported protein (hyp16), unknown function | transcript_product=Plasmodium exported protein (hyp16), unknown function | location=Pf3D7_10_v3:99	PF3D7_1001900.1-p1	PF3D7_1001900.1-p1	Plasmodium exported protein (hyp16), unknown function | transcript_product=Plasmodium exported protein (hyp16), unknown function | location=Pf3D7_10_v3:99		PF3D7_1001900	2086	Color2 [DarkGray]	Keep	3	3	3	10.9	10.9	10.9	32.138	0.0022124	2.6382	218790	7	15.1612	9.25531	15.4909	11.2161	11.8006	11.4643	8.8375	8.84695	10.7521	13.6468	15.0481	15.0569
				0.53634	-1.83109	+	+	3.91572	-6.10925			1.49994	-4.43186	0.24024	0	-0.61022	| transcript=PF3D7_1419700.1 | gene=PF3D7_1419700 | organism=Plasmodium_falciparum_3D7 | gene_product=eukaryotic translation initiation factor 3 subunit H, putative | transcript_product=eukaryotic translation initiation factor 3 subunit H, putative | locat	PF3D7_1419700.1-p1	PF3D7_1419700.1-p1	eukaryotic translation initiation factor 3 subunit H, putative | transcript_product=eukaryotic translation initiation factor 3 subunit H, putative | locat		PF3D7_1419700	2429	Color2 [DarkGray]	Keep	2	2	2	4.1	4.1	4.1	59.692	0	6.7209	272180	8	16.4527	15.7235	15.2587	15.6385	11.059	15.2442	9.3462	10.1128	9.6481	10.8487	13.8889	9.40165
		+	+	1.2064	-1.87857			0.423789	-0.661505			0.0277804	0.0455926	0.0900593	0	-0.143593	| transcript=PF3D7_0831700.1 | gene=PF3D7_0831700 | organism=Plasmodium_falciparum_3D7 | gene_product=heat shock protein 70 | transcript_product=heat shock protein 70 | location=Pf3D7_08_v3:1365467-1367506(-) | protein_length=679 | sequence_SO=chromosome |	PF3D7_0831700.1-p1	PF3D7_0831700.1-p1	heat shock protein 70 | transcript_product=heat shock protein 70 | location=Pf3D7_08_v3:1365467-1367506(-) | protein_length=679 | sequence_SO=chromosome |		PF3D7_0831700	2038	Color2 [DarkGray]	Keep	39	32	32	46.7	38.9	38.9	75.052	0	250.62	16995000	183	17.9657	18.3208	19.6069	15.9677	16.5135	17.7766	17.4529	17.6073	18.8487	18.2072	18.9156	18.9074
		+	+	1.27893	-1.93798	+	+	2.41263	-4.40208	+	+	4.9224	-4.38227	0.0846011	0	-0.489714	| transcript=PF3D7_1333800.1 | gene=PF3D7_1333800 | organism=Plasmodium_falciparum_3D7 | gene_product=Voldacs domain-containing protein, putative | transcript_product=Voldacs domain-containing protein, putative | location=Pf3D7_13_v3:1382631-1383335(+) | p	PF3D7_1333800.1-p1	PF3D7_1333800.1-p1	Voldacs domain-containing protein, putative | transcript_product=Voldacs domain-containing protein, putative | location=Pf3D7_13_v3:1382631-1383335(+) | p		PF3D7_1333800	2347	Color2 [DarkGray]	Keep	1	1	1	7.3	7.3	7.3	27.402	0	4.9386	40200	3	13.7541	13.3113	13.8402	13.0779	10.9367	11.0769	8.88253	10.6078	8.20897	9.24764	9.28978	9.22134
				0.899106	-2.03084			0.585609	-2.9616			0.57837	1.41416	-0.0917381	0	-0.542706	| transcript=PF3D7_0303700.1 | gene=PF3D7_0303700 | organism=Plasmodium_falciparum_3D7 | gene_product=lipoamide acyltransferase component of branched-chain alpha-keto acid dehydrogenase complex | transcript_product=lipoamide acyltransferase component of br	PF3D7_0303700.1-p1	PF3D7_0303700.1-p1	lipoamide acyltransferase component of branched-chain alpha-keto acid dehydrogenase complex | transcript_product=lipoamide acyltransferase component of br		PF3D7_0303700	1782	Color2 [DarkGray]	Keep	3	3	3	8.7	8.7	8.7	50.99	0	16.839	173110	8	11.0514	13.54	14.2572	11.5399	10.1505	11.0657	13.989	8.65202	7.32279	14.0227	13.733	15.3354
		+	+	1.36603	-2.05119			1.08878	-1.05273			0.680486	-0.690657	0.450757	0	-0.117466	| transcript=PF3D7_1016300.1 | gene=PF3D7_1016300 | organism=Plasmodium_falciparum_3D7 | gene_product=GBP130 protein | transcript_product=GBP130 protein | location=Pf3D7_10_v3:650898-653567(-) | protein_length=824 | sequence_SO=chromosome | SO=protein_codi	PF3D7_1016300.1-p1;PF3D7_0937000.1-p1	PF3D7_1016300.1-p1	GBP130 protein | transcript_product=GBP130 protein | location=Pf3D7_10_v3:650898-653567(-) | protein_length=824 | sequence_SO=chromosome | SO=protein_codi		PF3D7_1016300	2119	Color2 [DarkGray]	Keep	22	22	22	70.8	70.8	70.8	95.843	0	323.31	40623000	143	21.0876	21.0173	21.2363	19.385	17.7243	20.0784	19.3451	19.9466	20.8913	20.2389	21.2901	19.7403
		+	+	2.55588	-2.10511			1.15293	-0.712217			1.01343	-0.726	0.447446	0	0.0285006	| transcript=PF3D7_1149000.1 | gene=PF3D7_1149000 | organism=Plasmodium_falciparum_3D7 | gene_product=antigen 332, DBL-like protein | transcript_product=antigen 332, DBL-like protein | location=Pf3D7_11_v3:1950210-1968726(+) | protein_length=6093 | sequenc	PF3D7_1149000.1-p1	PF3D7_1149000.1-p1	antigen 332, DBL-like protein | transcript_product=antigen 332, DBL-like protein | location=Pf3D7_11_v3:1950210-1968726(+) | protein_length=6093 | sequenc		PF3D7_1149000	2229	Color2 [DarkGray]	Keep	71	71	71	13.6	13.6	13.6	689.27	0	323.31	30569000	405	18.3898	18.744	19.0356	17.1218	16.481	16.2512	17.5679	18.1949	18.2699	17.6861	18.5551	17.7502
				0.554841	-2.12794	+	+	2.84371	-5.0095	+	+	2.25714	-4.55045	0.296594	0	-0.452853	| transcript=PF3D7_0714200.1 | gene=PF3D7_0714200 | organism=Plasmodium_falciparum_3D7 | gene_product=conserved Plasmodium protein, unknown function | transcript_product=conserved Plasmodium protein, unknown function | location=Pf3D7_07_v3:650834-654919(+)	PF3D7_0714200.1-p1	PF3D7_0714200.1-p1	conserved Plasmodium protein, unknown function | transcript_product=conserved Plasmodium protein, unknown function | location=Pf3D7_07_v3:650834-654919(+)		PF3D7_0714200	1970	Color2 [DarkGray]	Keep	4	4	4	2.7	2.7	2.7	159.53	0	16.192	423600	10	15.1166	14.6644	13.4944	15.5175	11.1164	10.2576	10.0869	9.51322	8.64676	10.4516	10.6568	8.51557
		+	+	2.03794	-2.1371			1.28879	-0.736298			0.488849	-0.802311	0.775425	0	0.095733	| transcript=PF3D7_0818200.1 | gene=PF3D7_0818200 | organism=Plasmodium_falciparum_3D7 | gene_product=14-3-3 protein | transcript_product=14-3-3 protein | location=Pf3D7_08_v3:830006-831454(+) | protein_length=262 | sequence_SO=chromosome | SO=protein_codi	PF3D7_0818200.1-p1	PF3D7_0818200.1-p1	14-3-3 protein | transcript_product=14-3-3 protein | location=Pf3D7_08_v3:830006-831454(+) | protein_length=262 | sequence_SO=chromosome | SO=protein_codi		PF3D7_0818200	2024	Color2 [DarkGray]	Keep	17	17	17	47.3	47.3	47.3	30.192	0	287.57	31888000	121	20.4488	20.6424	20.1061	19.1048	17.7498	17.9313	19.5881	20.0706	19.3296	20.1101	20.4631	18.2171
				1.04169	-2.18765			0.784848	-0.542281			0.171711	-0.138316	0.289837	0	0.0301018	| transcript=PF3D7_0424600.1 | gene=PF3D7_0424600 | organism=Plasmodium_falciparum_3D7 | gene_product=Plasmodium exported protein (PHISTb) | transcript_product=Plasmodium exported protein (PHISTb) | location=Pf3D7_04_v3:1113345-1114486(-) | protein_length=	PF3D7_0424600.1-p1	PF3D7_0424600.1-p1	Plasmodium exported protein (PHISTb) | transcript_product=Plasmodium exported protein (PHISTb) | location=Pf3D7_04_v3:1113345-1114486(-) | protein_length=		PF3D7_0424600	1849	Color2 [DarkGray]	Keep	12	12	12	37.5	37.5	37.5	35.961	0	168.67	19329000	108	19.5133	19.9036	20.1975	18.7493	15.7546	18.5476	18.8539	19.4343	19.6994	19.4447	20.191	19.5638
		+	+	2.3481	-2.21419			0.233555	-0.298266			0.240457	-1.47856	1	0	0.249158	| transcript=PF3D7_0604500.1 | gene=PF3D7_0604500 | organism=Plasmodium_falciparum_3D7 | gene_product=GYF domain-containing protein, putative | transcript_product=GYF domain-containing protein, putative | location=Pf3D7_06_v3:189012-198078(+) | protein_len	PF3D7_0604500.1-p1	PF3D7_0604500.1-p1	GYF domain-containing protein, putative | transcript_product=GYF domain-containing protein, putative | location=Pf3D7_06_v3:189012-198078(+) | protein_len		PF3D7_0604500	1902	Color2 [DarkGray]	Keep	8	8	8	3.9	3.9	3.9	334.41	0	19.697	292680	19	14.1867	14.2209	13.1956	11.9753	11.6521	11.3332	14.2682	12.998	13.4422	14.5179	15.0516	7.59791
				0.876612	-2.21584	+	+	2.46705	-5.34894			0.922408	-3.35212	0.357586	0	-0.603463	| transcript=PF3D7_1412500.1 | gene=PF3D7_1412500 | organism=Plasmodium_falciparum_3D7 | gene_product=actin II | transcript_product=actin II | location=Pf3D7_14_v3:507360-508868(+) | protein_length=376 | sequence_SO=chromosome | SO=protein_coding_gene | is	PF3D7_1412500.1-p1	PF3D7_1412500.1-p1	actin II | transcript_product=actin II | location=Pf3D7_14_v3:507360-508868(+) | protein_length=376 | sequence_SO=chromosome | SO=protein_coding_gene | is		PF3D7_1412500	2417	Color2 [DarkGray]	Keep	4	2	2	13.3	6.1	6.1	42.605	0	11.014	134900	7	14.1723	15.07	13.7441	14.213	10.4386	11.6874	9.58314	9.8995	7.45703	10.0476	14.1875	8.69497
		+	+	2.23626	-2.26448			1.00288	-1.38527			1.12641	-0.991126	0.510915	0	-0.161476	| transcript=PF3D7_0307100.1 | gene=PF3D7_0307100 | organism=Plasmodium_falciparum_3D7 | gene_product=40S ribosomal protein S12, putative | transcript_product=40S ribosomal protein S12, putative | location=Pf3D7_03_v3:312693-313342(-) | protein_length=141	PF3D7_0307100.1-p1	PF3D7_0307100.1-p1	40S ribosomal protein S12, putative | transcript_product=40S ribosomal protein S12, putative | location=Pf3D7_03_v3:312693-313342(-) | protein_length=141		PF3D7_0307100	1797	Color2 [DarkGray]	Keep	7	7	7	46.1	46.1	46.1	15.396	0	24.586	7242200	30	20.3347	19.4906	19.3918	18.0682	17.1554	17.2002	18.9159	18.9412	17.2043	18.9966	19.0694	18.1778
				0.538381	-2.26961	+	+	3.83112	-5.24173			0.308426	-1.45242	0.456135	0	-0.58389	| transcript=PF3D7_1007700.1 | gene=PF3D7_1007700 | organism=Plasmodium_falciparum_3D7 | gene_product=AP2 domain transcription factor AP2-I | transcript_product=AP2 domain transcription factor AP2-I | location=Pf3D7_10_v3:301126-305919(-) | protein_length=	PF3D7_1007700.1-p1	PF3D7_1007700.1-p1	AP2 domain transcription factor AP2-I | transcript_product=AP2 domain transcription factor AP2-I | location=Pf3D7_10_v3:301126-305919(-) | protein_length=		PF3D7_1007700	2099	Color2 [DarkGray]	Keep	6	6	6	4.6	4.6	4.6	182.66	0	12.152	302280	16	15.0782	14.565	14.2606	16.0276	10.145	10.9224	9.17951	9.04055	9.9586	14.8889	15.2798	9.37789
				0.556166	-2.45261	+	+	3.26008	-6.70488	+	+	2.65778	-5.83209	0.188008	0	-0.521738	| transcript=PF3D7_0406400.1 | gene=PF3D7_0406400 | organism=Plasmodium_falciparum_3D7 | gene_product=cytosolic glyoxalase II | transcript_product=cytosolic glyoxalase II | location=Pf3D7_04_v3:332043-333856(+) | protein_length=263 | sequence_SO=chromosome	PF3D7_0406400.1-p1	PF3D7_0406400.1-p1	cytosolic glyoxalase II | transcript_product=cytosolic glyoxalase II | location=Pf3D7_04_v3:332043-333856(+) | protein_length=263 | sequence_SO=chromosome		PF3D7_0406400	1834	Color2 [DarkGray]	Keep	4	4	4	14.8	14.8	14.8	30.528	0	30.069	418500	8	17.2167	16.6702	15.0129	16.9835	13.9429	10.6157	9.55661	9.736	9.49262	11.1916	10.7191	9.49284
				0.537495	-2.47803			0.455582	2.08588			0.0560963	-0.493156	0.809604	0	0.520644	| transcript=PF3D7_1408100.1 | gene=PF3D7_1408100 | organism=Plasmodium_falciparum_3D7 | gene_product=plasmepsin III | transcript_product=plasmepsin III | location=Pf3D7_14_v3:297468-298823(+) | protein_length=451 | sequence_SO=chromosome | SO=protein_codi	PF3D7_1408100.1-p1	PF3D7_1408100.1-p1	plasmepsin III | transcript_product=plasmepsin III | location=Pf3D7_14_v3:297468-298823(+) | protein_length=451 | sequence_SO=chromosome | SO=protein_codi		PF3D7_1408100	2410	Color2 [DarkGray]	Keep	6	6	6	16	16	16	51.693	0	12.154	420760	12	14.9905	15.7802	9.6083	12.197	10.2184	10.5296	15.7152	16.0848	14.8366	14.7349	15.8268	8.33784
				0.709261	-2.48499			0.0107457	-0.0700773			0.433058	1.70063	0.273145	0	-0.0320734	| transcript=PF3D7_0402100.1 | gene=PF3D7_0402100 | organism=Plasmodium_falciparum_3D7 | gene_product=Plasmodium exported protein (PHISTb), unknown function | transcript_product=Plasmodium exported protein (PHISTb), unknown function | location=Pf3D7_04_v3:	PF3D7_0402100.1-p1	PF3D7_0402100.1-p1	Plasmodium exported protein (PHISTb), unknown function | transcript_product=Plasmodium exported protein (PHISTb), unknown function | location=Pf3D7_04_v3:		PF3D7_0402100	1828	Color2 [DarkGray]	Keep	6	6	6	11	11	11	67.787	0	8.6233	437860	16	10.1019	14.5972	14.8406	11.5573	10.272	10.2555	14.867	10.1259	14.3366	14.3116	16.2207	14.1093
				0.610959	-2.50872			0.0392413	-0.282151			0.334346	1.51109	0.140386	0	-0.0444965	| transcript=PF3D7_0817300.1 | gene=PF3D7_0817300 | organism=Plasmodium_falciparum_3D7 | gene_product=conserved Plasmodium protein, unknown function | transcript_product=conserved Plasmodium protein, unknown function | location=Pf3D7_08_v3:782909-789616(-)	PF3D7_0817300.1-p1	PF3D7_0817300.1-p1	conserved Plasmodium protein, unknown function | transcript_product=conserved Plasmodium protein, unknown function | location=Pf3D7_08_v3:782909-789616(-)		PF3D7_0817300	2021	Color2 [DarkGray]	Keep	5	5	5	2.7	2.7	2.7	254.75	0	13.923	503590	15	9.96943	15.7851	15.019	11.5799	10.7245	10.943	10.0709	14.7046	15.1517	15.4228	15.5455	14.3385
		+	+	2.41922	-2.52545			0.207976	-0.957127			1.26098	1.13171	0.166946	0	-0.16555	| transcript=PF3D7_0931400.1 | gene=PF3D7_0931400 | organism=Plasmodium_falciparum_3D7 | gene_product=PUB domain-containing protein, putative | transcript_product=PUB domain-containing protein, putative | location=Pf3D7_09_v3:1263347-1264830(+) | protein_l	PF3D7_0931400.1-p1	PF3D7_0931400.1-p1	PUB domain-containing protein, putative | transcript_product=PUB domain-containing protein, putative | location=Pf3D7_09_v3:1263347-1264830(+) | protein_l		PF3D7_0931400	2078	Color2 [DarkGray]	Keep	2	2	2	8.7	8.7	8.7	37.16	0	7.0141	244650	10	14.6378	13.5567	13.5095	11.4283	11.6912	11.0082	14.7544	14.618	9.4603	14.6962	15.401	15.002
		+	+	1.62573	-2.60615			1.0125	-1.57289			1.23423	-2.41927	0.632462	0	0.0132455	| transcript=PF3D7_1138500.1 | gene=PF3D7_1138500 | organism=Plasmodium_falciparum_3D7 | gene_product=protein phosphatase PPM2 | transcript_product=protein phosphatase PPM2 | location=Pf3D7_11_v3:1518464-1521238(+) | protein_length=924 | sequence_SO=chromo	PF3D7_1138500.1-p1	PF3D7_1138500.1-p1	protein phosphatase PPM2 | transcript_product=protein phosphatase PPM2 | location=Pf3D7_11_v3:1518464-1521238(+) | protein_length=924 | sequence_SO=chromo		PF3D7_1138500	2219	Color2 [DarkGray]	Keep	16	16	16	23.2	23.2	23.2	105.4	0	198.99	6655300	61	18.7689	20.3436	19.8505	18.1651	16.6545	16.325	17.0755	19.0165	18.1524	17.5388	18.434	15.7325
		+	+	1.48453	-2.65721			0.559608	-0.275176			0.353029	-0.163851	0.378678	0	0.18502	| transcript=PF3D7_1120000.1 | gene=PF3D7_1120000 | organism=Plasmodium_falciparum_3D7 | gene_product=conserved protein, unknown function | transcript_product=conserved protein, unknown function | location=Pf3D7_11_v3:756192-760435(+) | protein_length=1070	PF3D7_1120000.1-p1	PF3D7_1120000.1-p1	conserved protein, unknown function | transcript_product=conserved protein, unknown function | location=Pf3D7_11_v3:756192-760435(+) | protein_length=1070		PF3D7_1120000	2186	Color2 [DarkGray]	Keep	28	28	28	47.7	47.7	47.7	128.95	0	174.16	9565500	146	18.141	17.753	18.2404	16.7949	13.9688	15.399	17.4937	17.7686	18.0465	18.0446	17.9579	17.6402
				0.811013	-2.77196	+	+	1.4257	-1.7115			0.613596	-0.548	0.238234	0	-0.218093	| transcript=PF3D7_1133400.1 | gene=PF3D7_1133400 | organism=Plasmodium_falciparum_3D7 | gene_product=apical membrane antigen 1 | transcript_product=apical membrane antigen 1 | location=Pf3D7_11_v3:1293856-1295724(+) | protein_length=622 | sequence_SO=chro	PF3D7_1133400.1-p1	PF3D7_1133400.1-p1	apical membrane antigen 1 | transcript_product=apical membrane antigen 1 | location=Pf3D7_11_v3:1293856-1295724(+) | protein_length=622 | sequence_SO=chro		PF3D7_1133400	2213	Color2 [DarkGray]	Keep	7	7	7	14	14	14	72.041	0	105.84	1129800	35	15.7758	16.6731	16.3578	15.3476	14.7459	10.3973	13.6995	14.5657	15.407	15.2397	16.2798	15.6432
		+	+	2.05895	-2.78689			0.737455	0.728321			1.30873	0.840855	0.326403	0	0.308882	| transcript=PF3D7_1407000.1 | gene=PF3D7_1407000 | organism=Plasmodium_falciparum_3D7 | gene_product=LCCL domain-containing protein | transcript_product=LCCL domain-containing protein | location=Pf3D7_14_v3:253542-257360(+) | protein_length=1272 | sequenc	PF3D7_1407000.1-p1	PF3D7_1407000.1-p1	LCCL domain-containing protein | transcript_product=LCCL domain-containing protein | location=Pf3D7_14_v3:253542-257360(+) | protein_length=1272 | sequenc		PF3D7_1407000	2407	Color2 [DarkGray]	Keep	1	1	1	0.6	0.6	0.6	142.78	0	7.8393	7680500	14	18.4817	19.0591	19.3907	16.5433	16.8574	15.1701	18.9928	19.9114	20.2123	19.9385	19.9798	19.5358
				0.753645	-2.80149			1.28002	-0.710052			0.00963489	-0.0112279	0.390078	0	0.0389387	| transcript=PF3D7_1409800.1 | gene=PF3D7_1409800 | organism=Plasmodium_falciparum_3D7 | gene_product=CUGBP Elav-like family member 2, putative | transcript_product=CUGBP Elav-like family member 2, putative | location=Pf3D7_14_v3:383188-384732(+) | protein	PF3D7_1409800.1-p1	PF3D7_1409800.1-p1	CUGBP Elav-like family member 2, putative | transcript_product=CUGBP Elav-like family member 2, putative | location=Pf3D7_14_v3:383188-384732(+) | protein		PF3D7_1409800	2413	Color2 [DarkGray]	Keep	10	10	10	22.4	22.4	22.4	59.274	0	153.13	2289300	36	16.9766	17.0575	16.6502	16.4392	15.0603	10.7803	15.8699	16.6288	16.0553	17.3232	17.1639	16.1634
		+	+	1.75461	-2.83225			0.992971	-3.2685	+	+	4.29302	-4.49856	0.208521	0	-0.180674	| transcript=PF3D7_0718500.1 | gene=PF3D7_0718500 | organism=Plasmodium_falciparum_3D7 | gene_product=prefoldin subunit 3, putative | transcript_product=prefoldin subunit 3, putative | location=Pf3D7_07_v3:824445-825884(+) | protein_length=192 | sequence_S	PF3D7_0718500.1-p1	PF3D7_0718500.1-p1	prefoldin subunit 3, putative | transcript_product=prefoldin subunit 3, putative | location=Pf3D7_07_v3:824445-825884(+) | protein_length=192 | sequence_S		PF3D7_0718500	1974	Color2 [DarkGray]	Keep	2	2	2	10.9	10.9	10.9	22.642	0	7.7042	140890	9	14.0903	14.5662	14.0431	12.8146	10.7456	10.6427	8.86726	13.9537	10.0731	9.70369	10.057	9.44326
		+	+	2.54334	-2.86592	+	+	3.45366	-1.23009			1.30413	-0.731862	0.424499	0	-0.0947276	| transcript=PF3D7_1015600.1 | gene=PF3D7_1015600 | organism=Plasmodium_falciparum_3D7 | gene_product=heat shock protein 60 | transcript_product=heat shock protein 60 | location=Pf3D7_10_v3:627044-629040(-) | protein_length=580 | sequence_SO=chromosome | S	PF3D7_1015600.1-p1	PF3D7_1015600.1-p1	heat shock protein 60 | transcript_product=heat shock protein 60 | location=Pf3D7_10_v3:627044-629040(-) | protein_length=580 | sequence_SO=chromosome | S		PF3D7_1015600	2116	Color2 [DarkGray]	Keep	32	32	32	52.9	52.9	52.9	62.55	0	309.79	17954000	194	19.018	19.3111	19.2829	17.0996	16.3024	15.6122	17.8664	17.9985	18.0569	18.2093	18.9634	18.2437
		+	+	2.17937	-2.99166			0.816156	-3.12999			0.39598	-1.81186	0.628689	0	-0.268633	| transcript=PF3D7_0310600.1 | gene=PF3D7_0310600 | organism=Plasmodium_falciparum_3D7 | gene_product=eukaryotic translation initiation factor 3 subunit K, putative | transcript_product=eukaryotic translation initiation factor 3 subunit K, putative | locat	PF3D7_0310600.1-p1	PF3D7_0310600.1-p1	eukaryotic translation initiation factor 3 subunit K, putative | transcript_product=eukaryotic translation initiation factor 3 subunit K, putative | locat		PF3D7_0310600	1805	Color2 [DarkGray]	Keep	2	2	2	8.1	8.1	8.1	28.035	0	9.1056	145970	7	14.2866	14.495	13.8567	12.1718	11.2124	10.2792	8.25467	10.6659	14.3278	14.2454	14.4044	8.55293
		+	+	2.29456	-3.0654	+	+	2.52734	-4.83048	+	+	2.89255	-5.16221	0.335845	0	-0.402057	| transcript=PF3D7_0807900.1 | gene=PF3D7_0807900 | organism=Plasmodium_falciparum_3D7 | gene_product=tyrosine--tRNA ligase | transcript_product=tyrosine--tRNA ligase | location=Pf3D7_08_v3:402595-404141(+) | protein_length=373 | sequence_SO=chromosome | S	PF3D7_0807900.1-p1	PF3D7_0807900.1-p1	tyrosine--tRNA ligase | transcript_product=tyrosine--tRNA ligase | location=Pf3D7_08_v3:402595-404141(+) | protein_length=373 | sequence_SO=chromosome | S		PF3D7_0807900	2005	Color2 [DarkGray]	Keep	4	4	4	11.8	11.8	11.8	43.453	0	7.459	137640	7	14.5231	14.3226	14.9514	12.5628	11.1167	10.9213	10.1825	10.7655	8.35759	10.1641	9.92616	8.22012
		+	+	2.22815	-3.09773			0.120287	-0.139062			0.315901	-1.15289	0.844011	0	0.32545	| transcript=PF3D7_0610900.1 | gene=PF3D7_0610900 | organism=Plasmodium_falciparum_3D7 | gene_product=transcription elongation factor SPT5, putative | transcript_product=transcription elongation factor SPT5, putative | location=Pf3D7_06_v3:456747-460589(-)	PF3D7_0610900.1-p1	PF3D7_0610900.1-p1	transcription elongation factor SPT5, putative | transcript_product=transcription elongation factor SPT5, putative | location=Pf3D7_06_v3:456747-460589(-)		PF3D7_0610900	1912	Color2 [DarkGray]	Keep	4	4	4	3	3	3	149.36	0	21.597	341690	18	13.9099	14.8522	14.4216	11.4513	10.3433	12.096	14.3491	14.7602	13.6572	14.846	14.5695	10.3095
		+	+	1.73147	-3.09943			0.596212	-0.948005			0.307935	-0.577288	0.626668	0	0.0596004	| transcript=PF3D7_1120100.1 | gene=PF3D7_1120100 | organism=Plasmodium_falciparum_3D7 | gene_product=phosphoglycerate mutase, putative | transcript_product=phosphoglycerate mutase, putative | location=Pf3D7_11_v3:761695-762818(+) | protein_length=250 | se	PF3D7_1120100.1-p1	PF3D7_1120100.1-p1	phosphoglycerate mutase, putative | transcript_product=phosphoglycerate mutase, putative | location=Pf3D7_11_v3:761695-762818(+) | protein_length=250 | se		PF3D7_1120100	2187	Color2 [DarkGray]	Keep	25	25	25	62	62	62	28.77	0	319.21	163800000	280	21.955	22.043	20.7556	19.6091	18.6273	17.2188	21.1718	21.255	19.4827	21.6004	21.6963	19.725
				0.965546	-3.11692			0.305006	-1.55542			0.409158	-1.78017	-0.0977832	0	-0.0996242	| transcript=PF3D7_0222100.1 | gene=PF3D7_0222100 | organism=Plasmodium_falciparum_3D7 | gene_product=Pfmc-2TM Maurers cleft two transmembrane protein | transcript_product=Pfmc-2TM Maurers cleft two transmembrane protein | location=Pf3D7_02_v3:878468-879	PF3D7_0222100.1-p1;PF3D7_0114100.1-p1;PF3D7_0101300.1-p1;PF3D7_1101700.1-p1;PF3D7_0631400.1-p1;PF3D7_0324100.1-p1;PF3D7_0601200.1-p1;PF3D7_0701600.1-p1	PF3D7_0222100.1-p1;PF3D7_0114100.1-p1;PF3D7_0101300.1-p1;PF3D7_1101700.1-p1;PF3D7_0631400.1-p1;PF3D7_0324100.1-p1;PF3D7_0601200.1-p1	Pfmc-2TM Maurers cleft two transmembrane protein | transcript_product=Pfmc-2TM Maurers cleft two transmembrane protein | location=Pf3D7_02_v3:878468-879		PF3D7_0222100	1749	Color2 [DarkGray]	Keep	6	6	3	23.1	23.1	14	27.063	0	41.214	434310	16	12.137	13.7199	16.6441	12.1819	11.3016	9.66675	9.63333	13.0746	15.1268	9.84739	13.2407	14.0725
		+	+	1.22197	-3.14137			1.01639	-4.55627			0.582261	-2.43226	0.47382	0	-0.391715	| transcript=PF3D7_1226800.1 | gene=PF3D7_1226800 | organism=Plasmodium_falciparum_3D7 | gene_product=ataxin-3, putative | transcript_product=ataxin-3, putative | location=Pf3D7_12_v3:1085387-1087264(+) | protein_length=381 | sequence_SO=chromosome | SO=pr	PF3D7_1226800.1-p1	PF3D7_1226800.1-p1	ataxin-3, putative | transcript_product=ataxin-3, putative | location=Pf3D7_12_v3:1085387-1087264(+) | protein_length=381 | sequence_SO=chromosome | SO=pr		PF3D7_1226800	2272	Color2 [DarkGray]	Keep	1	1	1	3.4	3.4	3.4	44.979	0	26.961	208060	7	15.373	15.2897	14.7931	14.3048	10.2889	11.438	8.93797	14.7595	8.08957	14.3177	14.8181	9.02323
				0.841015	-3.18836	+	+	1.68851	-5.52592			0.987406	-1.56077	0.225913	0	-0.639793	| transcript=PF3D7_1035300.1 | gene=PF3D7_1035300 | organism=Plasmodium_falciparum_3D7 | gene_product=glutamate-rich protein GLURP | transcript_product=glutamate-rich protein GLURP | location=Pf3D7_10_v3:1399195-1402896(+) | protein_length=1233 | sequence_	PF3D7_1035300.1-p1	PF3D7_1035300.1-p1	glutamate-rich protein GLURP | transcript_product=glutamate-rich protein GLURP | location=Pf3D7_10_v3:1399195-1402896(+) | protein_length=1233 | sequence_		PF3D7_1035300	2143	Color2 [DarkGray]	Keep	7	7	7	13.4	13.4	13.4	141.05	0	68.259	1018100	26	16.8522	16.573	16.1267	16.2847	13.4642	10.238	9.71447	9.33519	13.9245	15.1896	16.0536	13.6264
				1.00484	-3.28606			0.0873099	0.420555			0.171955	0.813021	0.519288	0	0.232863	| transcript=PF3D7_1416900.1 | gene=PF3D7_1416900 | organism=Plasmodium_falciparum_3D7 | gene_product=prefoldin subunit 2, putative | transcript_product=prefoldin subunit 2, putative | location=Pf3D7_14_v3:685437-686368(-) | protein_length=147 | sequence_S	PF3D7_1416900.1-p1	PF3D7_1416900.1-p1	prefoldin subunit 2, putative | transcript_product=prefoldin subunit 2, putative | location=Pf3D7_14_v3:685437-686368(-) | protein_length=147 | sequence_S		PF3D7_1416900	2422	Color2 [DarkGray]	Keep	3	3	3	23.8	23.8	23.8	16.653	0	9.9437	480130	15	16.7184	13.9559	11.5326	10.2126	10.7761	11.36	13.363	16.098	14.0076	15.861	15.8582	12.9267
				0.996604	-3.31986	+	+	3.17064	-6.44695			0.480214	-2.36364	-0.141044	0	-0.734111	| transcript=PF3D7_0416800.1 | gene=PF3D7_0416800 | organism=Plasmodium_falciparum_3D7 | gene_product=small GTP-binding protein sar1 | transcript_product=small GTP-binding protein sar1 | location=Pf3D7_04_v3:729962-731223(+) | protein_length=192 | sequence	PF3D7_0416800.1-p1	PF3D7_0416800.1-p1	small GTP-binding protein sar1 | transcript_product=small GTP-binding protein sar1 | location=Pf3D7_04_v3:729962-731223(+) | protein_length=192 | sequence		PF3D7_0416800	1842	Color2 [DarkGray]	Keep	5	5	5	33.9	33.9	33.9	22.02	0	8.4649	552080	13	15.1273	17.0053	15.2551	15.3447	11.2648	10.8186	9.91462	9.2392	8.893	9.33569	15.315	15.646
				0.901819	-3.3607	+	+	4.48475	-6.63321			0.519866	-2.38089	0.455923	0	-0.629258	| transcript=PF3D7_0721100.1 | gene=PF3D7_0721100 | organism=Plasmodium_falciparum_3D7 | gene_product=conserved protein, unknown function | transcript_product=conserved protein, unknown function | location=Pf3D7_07_v3:916434-917168(+) | protein_length=244	PF3D7_0721100.1-p1	PF3D7_0721100.1-p1	conserved protein, unknown function | transcript_product=conserved protein, unknown function | location=Pf3D7_07_v3:916434-917168(+) | protein_length=244		PF3D7_0721100	1979	Color2 [DarkGray]	Keep	4	4	4	23	23	23	29.25	0	15.512	478260	9	16.0584	16.2552	16.0173	16.2219	10.921	11.106	9.74718	9.83193	8.85224	15.4447	16.0207	9.72291
		+	+	1.95792	-3.39401			0.525015	-1.58787			0.594691	-0.534419	0.342452	0	-0.141369	| transcript=PF3D7_0311800.1 | gene=PF3D7_0311800 | organism=Plasmodium_falciparum_3D7 | gene_product=ATP synthase F0 subunit d-like protein, putative | transcript_product=ATP synthase F0 subunit d-like protein, putative | location=Pf3D7_03_v3:506655-50884	PF3D7_0311800.1-p1	PF3D7_0311800.1-p1	ATP synthase F0 subunit d-like protein, putative | transcript_product=ATP synthase F0 subunit d-like protein, putative | location=Pf3D7_03_v3:506655-50884		PF3D7_0311800	1806	Color2 [DarkGray]	Keep	3	3	3	4.9	4.9	4.9	73.523	0	7.1726	310090	15	14.2681	13.9533	15.1906	11.8692	11.5967	9.76398	13.686	10.3811	14.5813	13.909	14.215	13.6846
		+	+	2.42414	-3.4086		+	1.28131	-3.52786			0.365884	-0.336524	0.156627	0	-0.556119	| transcript=PF3D7_1134800.1 | gene=PF3D7_1134800 | organism=Plasmodium_falciparum_3D7 | gene_product=coatomer subunit delta | transcript_product=coatomer subunit delta | location=Pf3D7_11_v3:1367186-1368809(+) | protein_length=487 | sequence_SO=chromosome	PF3D7_1134800.1-p1	PF3D7_1134800.1-p1	coatomer subunit delta | transcript_product=coatomer subunit delta | location=Pf3D7_11_v3:1367186-1368809(+) | protein_length=487 | sequence_SO=chromosome		PF3D7_1134800	2216	Color2 [DarkGray]	Keep	2	2	2	4.7	4.7	4.7	56.839	0	5.3177	132050	8	14.3322	14.8253	13.7122	11.3546	11.3325	9.95679	9.52207	13.2628	9.50123	13.9344	14.3258	13.5999
				0.933642	-3.53267	+	+	3.72367	-5.31687			0.501318	-2.63818	0.591592	0	-0.45817	| transcript=PF3D7_0404300.1 | gene=PF3D7_0404300 | organism=Plasmodium_falciparum_3D7 | gene_product=conserved Plasmodium protein, unknown function | transcript_product=conserved Plasmodium protein, unknown function | location=Pf3D7_04_v3:234014-237013(-)	PF3D7_0404300.1-p1	PF3D7_0404300.1-p1	conserved Plasmodium protein, unknown function | transcript_product=conserved Plasmodium protein, unknown function | location=Pf3D7_04_v3:234014-237013(-)		PF3D7_0404300	1830	Color2 [DarkGray]	Keep	3	3	3	7	7	7	74.182	0	12.769	286110	10	15.0202	14.5198	15.764	15.0319	9.83718	9.83684	9.50541	10.11	9.73789	14.5768	14.8883	7.9243
		+	+	1.55193	-3.54587	+	+	1.40426	-3.56221			0.0385777	-0.114515	-0.105824	0	-0.589078	| transcript=PF3D7_1464700.1 | gene=PF3D7_1464700 | organism=Plasmodium_falciparum_3D7 | gene_product=ATP synthase (C/AC39) subunit, putative | transcript_product=ATP synthase (C/AC39) subunit, putative | location=Pf3D7_14_v3:2625452-2626600(-) | protein_l	PF3D7_1464700.1-p1	PF3D7_1464700.1-p1	ATP synthase (C/AC39) subunit, putative | transcript_product=ATP synthase (C/AC39) subunit, putative | location=Pf3D7_14_v3:2625452-2626600(-) | protein_l		PF3D7_1464700	2496	Color2 [DarkGray]	Keep	3	3	3	8.1	8.1	8.1	44.532	0	4.1757	233960	9	13.5748	13.068	15.8331	10.3373	11.7986	9.70241	9.61	12.2279	9.95139	13.3682	13.6493	15.1149
		+	+	3.76691	-3.55098			1.52514	0.748603			0.535483	0.612919	0.461165	0	0.334539	| transcript=PF3D7_1323200.1 | gene=PF3D7_1323200 | organism=Plasmodium_falciparum_3D7 | gene_product=V-type proton ATPase subunit G, putative | transcript_product=V-type proton ATPase subunit G, putative | location=Pf3D7_13_v3:968110-968798(-) | protein_l	PF3D7_1323200.1-p1	PF3D7_1323200.1-p1	V-type proton ATPase subunit G, putative | transcript_product=V-type proton ATPase subunit G, putative | location=Pf3D7_13_v3:968110-968798(-) | protein_l		PF3D7_1323200	2332	Color2 [DarkGray]	Keep	4	4	4	35.8	35.8	35.8	14.192	0	13.906	781060	17	14.936	15.2181	15.1137	11.6754	11.056	11.8835	16.23	15.7775	15.5061	15.4998	16.6479	14.9589
		+	+	2.41747	-3.55181			1.10948	-3.29803			1.01425	-3.69478	0.494993	0	-0.23109	| transcript=PF3D7_1328500.1 | gene=PF3D7_1328500 | organism=Plasmodium_falciparum_3D7 | gene_product=alpha/beta-hydrolase, putative | transcript_product=alpha/beta-hydrolase, putative | location=Pf3D7_13_v3:1204186-1207200(-) | protein_length=1004 | seque	PF3D7_1328500.1-p1	PF3D7_1328500.1-p1	alpha/beta-hydrolase, putative | transcript_product=alpha/beta-hydrolase, putative | location=Pf3D7_13_v3:1204186-1207200(-) | protein_length=1004 | seque		PF3D7_1328500	2339	Color2 [DarkGray]	Keep	3	2	2	4	3.1	3.1	115.89	0	6.6435	147200	6	14.2009	15.1557	14.6398	12.1554	10.5736	10.612	10.8899	9.26902	13.9434	9.24249	14.3449	9.32469
		+	+	1.83556	-3.57036			0.573793	-2.92267			0.233999	-1.4133	0.742925	0	-0.169793	| transcript=PF3D7_1434300.1 | gene=PF3D7_1434300 | organism=Plasmodium_falciparum_3D7 | gene_product=Hsp70/Hsp90 organizing protein | transcript_product=Hsp70/Hsp90 organizing protein | location=Pf3D7_14_v3:1372903-1374597(+) | protein_length=564 | sequen	PF3D7_1434300.1-p1	PF3D7_1434300.1-p1	Hsp70/Hsp90 organizing protein | transcript_product=Hsp70/Hsp90 organizing protein | location=Pf3D7_14_v3:1372903-1374597(+) | protein_length=564 | sequen		PF3D7_1434300	2446	Color2 [DarkGray]	Keep	1	1	1	2	2	2	66.056	0	4.409	212250	6	15.8186	13.9842	13.1615	11.4732	10.2866	10.4934	15.5612	10.0742	8.56087	15.4631	14.815	8.44626
		+	+	2.26103	-3.58161			0.0409544	0.0564769			0.242491	-1.16263	0.861836	0	0.355714	| transcript=PF3D7_0408500.1 | gene=PF3D7_0408500 | organism=Plasmodium_falciparum_3D7 | gene_product=flap endonuclease 1 | transcript_product=flap endonuclease 1 | location=Pf3D7_04_v3:408679-410697(-) | protein_length=672 | sequence_SO=chromosome | SO=pr	PF3D7_0408500.1-p1	PF3D7_0408500.1-p1	flap endonuclease 1 | transcript_product=flap endonuclease 1 | location=Pf3D7_04_v3:408679-410697(-) | protein_length=672 | sequence_SO=chromosome | SO=pr		PF3D7_0408500	1836	Color2 [DarkGray]	Keep	2	2	2	5.4	5.4	5.4	76.68	0	6.7139	209440	9	14.5585	13.6541	14.3164	11.7304	9.70141	10.3523	13.9929	14.9838	13.7216	14.928	14.8446	9.26853
		+	+	2.43669	-3.60544	+	+	4.1082	-5.12511			0.258703	-0.393288	0.0315194	0	-0.794955	| transcript=PF3D7_0912900.1 | gene=PF3D7_0912900 | organism=Plasmodium_falciparum_3D7 | gene_product=26S proteasome regulatory subunit RPN8, putative | transcript_product=26S proteasome regulatory subunit RPN8, putative | location=Pf3D7_09_v3:567283-56864	PF3D7_0912900.1-p1	PF3D7_0912900.1-p1	26S proteasome regulatory subunit RPN8, putative | transcript_product=26S proteasome regulatory subunit RPN8, putative | location=Pf3D7_09_v3:567283-56864		PF3D7_0912900	2056	Color2 [DarkGray]	Keep	2	2	2	6.5	6.5	6.5	39.136	0	4.2621	174830	9	14.0806	14.5894	14.5205	11.4958	11.214	9.66433	9.60992	9.45685	8.74838	12.8646	14.7954	14.3506
				0.864684	-3.62335			0.0270595	-0.073473			0.0794913	0.235568	0.52677	0	0.201726	| transcript=PF3D7_1107300.1 | gene=PF3D7_1107300 | organism=Plasmodium_falciparum_3D7 | gene_product=polyadenylate-binding protein-interacting protein 1, putative | transcript_product=polyadenylate-binding protein-interacting protein 1, putative | locatio	PF3D7_1107300.1-p1	PF3D7_1107300.1-p1	polyadenylate-binding protein-interacting protein 1, putative | transcript_product=polyadenylate-binding protein-interacting protein 1, putative | locatio		PF3D7_1107300	2161	Color2 [DarkGray]	Keep	16	16	16	5	5	5	381.87	0	57.163	2276900	56	16.5604	17.1479	15.1218	16.3585	10.9174	10.6841	16.5557	17.1715	14.8824	17.0386	17.6573	14.8408
		+	+	1.85871	-3.66228			0.467295	-2.31321			0.55802	-2.1995	0.674821	0	-0.0589006	| transcript=PF3D7_0907400.1 | gene=PF3D7_0907400 | organism=Plasmodium_falciparum_3D7 | gene_product=ATP-dependent protease ATPase subunit ClpY | transcript_product=ATP-dependent protease ATPase subunit ClpY | location=Pf3D7_09_v3:351955-354723(-) | prote	PF3D7_0907400.1-p1	PF3D7_0907400.1-p1	ATP-dependent protease ATPase subunit ClpY | transcript_product=ATP-dependent protease ATPase subunit ClpY | location=Pf3D7_09_v3:351955-354723(-) | prote		PF3D7_0907400	2050	Color2 [DarkGray]	Keep	6	6	6	8.6	8.6	8.6	106.46	0	23.994	270960	15	14.0166	15.5925	13.4856	11.7409	10.7188	9.64828	13.9094	14.2814	7.96424	13.4087	14.1523	8.9352
		+	+	2.52816	-3.6714			0.426071	-1.88228			0.0631897	0.0867008	0.289712	0	-0.193133	| transcript=PF3D7_1304500.1 | gene=PF3D7_1304500 | organism=Plasmodium_falciparum_3D7 | gene_product=small heat shock protein, putative | transcript_product=small heat shock protein, putative | location=Pf3D7_13_v3:235800-236435(-) | protein_length=211 |	PF3D7_1304500.1-p1	PF3D7_1304500.1-p1	small heat shock protein, putative | transcript_product=small heat shock protein, putative | location=Pf3D7_13_v3:235800-236435(-) | protein_length=211 |		PF3D7_1304500	2311	Color2 [DarkGray]	Keep	5	5	5	26.5	26.5	26.5	25.195	0	11.234	654100	19	14.8326	15.8306	14.9327	12.4709	11.0383	11.0725	15.2607	15.0904	9.59796	14.9985	15.9933	14.8643
		+	+	1.07685	-3.68346			0.29899	-1.68098			0.00880551	0.0161289	0.344749	0	-0.0814274	| transcript=PF3D7_1115300.1 | gene=PF3D7_1115300 | organism=Plasmodium_falciparum_3D7 | gene_product=cysteine proteinase falcipain 2b | transcript_product=cysteine proteinase falcipain 2b | location=Pf3D7_11_v3:581250-582698(-) | protein_length=482 | sequ	PF3D7_1115300.1-p1;PF3D7_1115700.1-p1	PF3D7_1115300.1-p1;PF3D7_1115700.1-p1	cysteine proteinase falcipain 2b | transcript_product=cysteine proteinase falcipain 2b | location=Pf3D7_11_v3:581250-582698(-) | protein_length=482 | sequ		PF3D7_1115300	2172	Color2 [DarkGray]	Keep	3	3	3	6	6	6	55.803	0	6.1268	823410	18	15.6418	16.3355	15.4209	15.2681	10.816	10.2637	16.4596	16.3086	9.58709	16.5169	16.1668	14.763
		+	+	1.15428	-3.70632	+	+	1.51995	-1.4138			0.363536	-0.696971	0.542669	0	0.00561954	| transcript=PF3D7_0623500.1 | gene=PF3D7_0623500 | organism=Plasmodium_falciparum_3D7 | gene_product=superoxide dismutase [Fe] | transcript_product=superoxide dismutase [Fe] | location=Pf3D7_06_v3:952906-954848(-) | protein_length=266 | sequence_SO=chromo	PF3D7_0623500.1-p1	PF3D7_0623500.1-p1	superoxide dismutase [Fe] | transcript_product=superoxide dismutase [Fe] | location=Pf3D7_06_v3:952906-954848(-) | protein_length=266 | sequence_SO=chromo		PF3D7_0623500	1934	Color2 [DarkGray]	Keep	1	1	1	5.6	5.6	5.6	31.292	0.00095102	3.3183	599820	10	16.8875	16.4369	15.7348	15.2534	10.1574	12.5294	15.0353	15.3489	14.4336	16.237	16.5193	14.212
				0.793841	-3.7076			0.058587	0.103249			0.134946	-0.204899	0.285318	0	0.231101	| transcript=PF3D7_1441200.1 | gene=PF3D7_1441200 | organism=Plasmodium_falciparum_3D7 | gene_product=60S ribosomal protein L1, putative | transcript_product=60S ribosomal protein L1, putative | location=Pf3D7_14_v3:1678662-1679486(+) | protein_length=217	PF3D7_1441200.1-p1	PF3D7_1441200.1-p1	60S ribosomal protein L1, putative | transcript_product=60S ribosomal protein L1, putative | location=Pf3D7_14_v3:1678662-1679486(+) | protein_length=217		PF3D7_1441200	2460	Color2 [DarkGray]	Keep	11	11	11	38.2	38.2	38.2	24.805	0	49.317	4454200	56	18.1581	16.5707	18.1345	16.356	15.6342	9.75031	17.9227	17.1162	18.1342	17.6589	17.0332	17.5565
		+	+	2.77454	-3.71482	+	+	3.8293	-5.35	+	+	3.0354	-5.31518	0.312187	0	-0.465304	| transcript=PF3D7_1334300.1 | gene=PF3D7_1334300 | organism=Plasmodium_falciparum_3D7 | gene_product=MSP7-like protein | transcript_product=MSP7-like protein | location=Pf3D7_13_v3:1400897-1402276(-) | protein_length=459 | sequence_SO=chromosome | SO=prot	PF3D7_1334300.1-p1	PF3D7_1334300.1-p1	MSP7-like protein | transcript_product=MSP7-like protein | location=Pf3D7_13_v3:1400897-1402276(-) | protein_length=459 | sequence_SO=chromosome | SO=prot		PF3D7_1334300	2350	Color2 [DarkGray]	Keep	3	3	3	4.4	4.4	4.4	54.351	0	4.4087	165770	6	14.5253	14.4806	15.537	11.8127	10.6195	10.9663	9.1774	9.65793	9.65765	9.95553	10.0984	8.54351
		+	+	4.61886	-3.8474	+	+	3.52956	-5.42183			0.411184	-1.93196	0.595219	0	-0.595338	| transcript=PF3D7_0705400.1 | gene=PF3D7_0705400 | organism=Plasmodium_falciparum_3D7 | gene_product=DNA replication licensing factor MCM7 | transcript_product=DNA replication licensing factor MCM7 | location=Pf3D7_07_v3:264973-267438(-) | protein_length=	PF3D7_0705400.1-p1	PF3D7_0705400.1-p1	DNA replication licensing factor MCM7 | transcript_product=DNA replication licensing factor MCM7 | location=Pf3D7_07_v3:264973-267438(-) | protein_length=		PF3D7_0705400	1951	Color2 [DarkGray]	Keep	3	3	3	4.4	4.4	4.4	94.236	0	5.0672	244010	7	15.1797	15.3824	15.5139	11.792	11.3257	11.4161	10.7796	9.78469	9.24613	15.1637	15.6672	9.44921
		+	+	2.55381	-3.92785	+	+	2.43178	2.46297			0.153165	-0.166305	0.390417	0	0.64564	| transcript=PF3D7_0716300.1 | gene=PF3D7_0716300 | organism=Plasmodium_falciparum_3D7 | gene_product=conserved protein, unknown function | transcript_product=conserved protein, unknown function | location=Pf3D7_07_v3:717281-718968(+) | protein_length=522	PF3D7_0716300.1-p1	PF3D7_0716300.1-p1	conserved protein, unknown function | transcript_product=conserved protein, unknown function | location=Pf3D7_07_v3:717281-718968(+) | protein_length=522	PF3D7_0716300	PF3D7_0716300	1971	Color2 [DarkGray]	Keep	9	9	9	20.1	20.1	20.1	60.6	0	102.81	1434800	24	14.7448	14.2496	15.5199	11.8282	10.2677	10.6348	17.1393	17.1312	17.6326	14.6182	14.9839	14.4132
		+	+	2.97291	-3.95006	+	+	3.57529	-4.4829			0.430841	-1.99415	0.674575	0	-0.455024	| transcript=PF3D7_1144900.1 | gene=PF3D7_1144900 | organism=Plasmodium_falciparum_3D7 | gene_product=ras-related protein Rab-6 | transcript_product=ras-related protein Rab-6 | location=Pf3D7_11_v3:1777525-1778928(-) | protein_length=207 | sequence_SO=chro	PF3D7_1144900.1-p1	PF3D7_1144900.1-p1	ras-related protein Rab-6 | transcript_product=ras-related protein Rab-6 | location=Pf3D7_11_v3:1777525-1778928(-) | protein_length=207 | sequence_SO=chro		PF3D7_1144900	2225	Color2 [DarkGray]	Keep	3	3	3	16.4	16.4	16.4	23.609	0	9.9558	621850	11	14.559	14.9294	14.7638	11.7066	10.3969	10.2986	10.0672	10.9562	9.78011	14.7534	14.7137	8.80271
		+	+	3.76531	-3.96405			0.287508	-1.52793			0.986568	-3.4613	-0.0608756	0	0.0637977	| transcript=PF3D7_1365400.1 | gene=PF3D7_1365400 | organism=Plasmodium_falciparum_3D7 | gene_product=adenylyltransferase and sulfurtransferase UBA4, putative | transcript_product=adenylyltransferase and sulfurtransferase UBA4, putative | location=Pf3D7_13	PF3D7_1365400.1-p1	PF3D7_1365400.1-p1	adenylyltransferase and sulfurtransferase UBA4, putative | transcript_product=adenylyltransferase and sulfurtransferase UBA4, putative | location=Pf3D7_13		PF3D7_1365400	2393	Color2 [DarkGray]	Keep	2	2	2	3.1	3.1	3.1	68.388	0.0022007	2.577	395680	8	15.0966	15.4342	15.9878	11.5735	11.7579	11.2951	15.8083	9.73116	16.3954	9.9874	10.8969	15.2505
		+	+	2.06577	-4.00142			1.13108	-4.04756			0.552706	-2.53053	0.462842	0	-0.379974	| transcript=PF3D7_1124600.1 | gene=PF3D7_1124600 | organism=Plasmodium_falciparum_3D7 | gene_product=ethanolamine kinase | transcript_product=ethanolamine kinase | location=Pf3D7_11_v3:970105-971376(-) | protein_length=423 | sequence_SO=chromosome | SO=pr	PF3D7_1124600.1-p1	PF3D7_1124600.1-p1	ethanolamine kinase | transcript_product=ethanolamine kinase | location=Pf3D7_11_v3:970105-971376(-) | protein_length=423 | sequence_SO=chromosome | SO=pr		PF3D7_1124600	2191	Color2 [DarkGray]	Keep	5	5	5	12.8	12.8	12.8	49.913	0	8.5189	368630	11	13.7594	16.1345	13.9417	11.2736	10.299	10.2587	8.68504	13.5289	9.47891	10.7691	15.7862	9.68868
		+	+	2.65546	-4.03649	+	+	4.2286	-4.59754			0.798947	-2.56302	0.355253	0	-0.560546	| transcript=PF3D7_0703600.1 | gene=PF3D7_0703600 | organism=Plasmodium_falciparum_3D7 | gene_product=conserved protein, unknown function | transcript_product=conserved protein, unknown function | location=Pf3D7_07_v3:144019-145953(+) | protein_length=262	PF3D7_0703600.1-p1	PF3D7_0703600.1-p1	conserved protein, unknown function | transcript_product=conserved protein, unknown function | location=Pf3D7_07_v3:144019-145953(+) | protein_length=262		PF3D7_0703600	1949	Color2 [DarkGray]	Keep	3	3	3	11.8	11.8	11.8	31.437	0	3.721	108300	6	14.1106	14.0302	13.9915	11.1609	9.40185	9.46013	9.7253	9.68019	8.93421	9.52209	14.3869	10.5343
		+	+	1.31326	-4.11924	+	+	1.80074	-1.01301			1.77614	-1.82353	0.442064	0	0.133866	| transcript=PF3D7_0306300.1 | gene=PF3D7_0306300 | organism=Plasmodium_falciparum_3D7 | gene_product=glutaredoxin 1 | transcript_product=glutaredoxin 1 | location=Pf3D7_03_v3:295107-296094(-) | protein_length=111 | sequence_SO=chromosome | SO=protein_codi	PF3D7_0306300.1-p1	PF3D7_0306300.1-p1	glutaredoxin 1 | transcript_product=glutaredoxin 1 | location=Pf3D7_03_v3:295107-296094(-) | protein_length=111 | sequence_SO=chromosome | SO=protein_codi		PF3D7_0306300	1792	Color2 [DarkGray]	Keep	4	4	4	49.5	49.5	49.5	12.418	0	19.904	2015700	24	18.0335	17.4956	18.1451	10.8617	15.2426	15.2123	16.6415	16.8312	17.1626	16.6563	16.281	15.2664
		+	+	1.39547	-4.12066			1.16246	0.618224			0.0692528	-0.0728982	0.442186	0	0.369825	| transcript=PF3D7_0618200.1 | gene=PF3D7_0618200 | organism=Plasmodium_falciparum_3D7 | gene_product=conserved protein, unknown function | transcript_product=conserved protein, unknown function | location=Pf3D7_06_v3:764667-765492(-) | protein_length=199	PF3D7_0618200.1-p1	PF3D7_0618200.1-p1	conserved protein, unknown function | transcript_product=conserved protein, unknown function | location=Pf3D7_06_v3:764667-765492(-) | protein_length=199		PF3D7_0618200	1926	Color2 [DarkGray]	Keep	3	3	3	16.6	16.6	16.6	23.333	0	8.3487	909400	16	16.3053	15.7775	16.1644	14.455	9.74022	11.69	16.9471	16.837	16.3178	16.2799	16.4002	15.3484
		+	+	2.28307	-4.20549			0.387492	-0.55184			0.243015	-0.334704	0.498645	0	0.168353	| transcript=PF3D7_1124700.1 | gene=PF3D7_1124700 | organism=Plasmodium_falciparum_3D7 | gene_product=GrpE protein homolog, mitochondrial, putative | transcript_product=GrpE protein homolog, mitochondrial, putative | location=Pf3D7_11_v3:974493-975538(-) |	PF3D7_1124700.1-p1	PF3D7_1124700.1-p1	GrpE protein homolog, mitochondrial, putative | transcript_product=GrpE protein homolog, mitochondrial, putative | location=Pf3D7_11_v3:974493-975538(-) |		PF3D7_1124700	2192	Color2 [DarkGray]	Keep	16	16	15	44.9	44.9	39.9	35.042	0	184.96	17557000	142	20.0538	20.0709	18.9331	16.7418	15.1877	14.5118	19.5579	19.6433	18.201	19.4101	19.9993	18.6442
		+	+	1.7576	-4.20618	+	+	4.79019	-6.52313			1.32309	-4.82318	0.428308	0	-0.556844	| transcript=PF3D7_0807800.1 | gene=PF3D7_0807800 | organism=Plasmodium_falciparum_3D7 | gene_product=26S proteasome regulatory subunit RPN10, putative | transcript_product=26S proteasome regulatory subunit RPN10, putative | location=Pf3D7_08_v3:399591-401	PF3D7_0807800.1-p1	PF3D7_0807800.1-p1	26S proteasome regulatory subunit RPN10, putative | transcript_product=26S proteasome regulatory subunit RPN10, putative | location=Pf3D7_08_v3:399591-401		PF3D7_0807800	2004	Color2 [DarkGray]	Keep	3	3	3	11.2	11.2	11.2	55.066	0	18.061	345090	10	15.7392	15.3439	15.5649	13.47	10.502	10.0574	8.57067	9.3809	9.12698	9.95297	13.9849	8.24057
		+	+	2.26841	-4.26806			0.565162	-2.34081			0.301549	-1.65576	0.757607	0	-0.0547203	| transcript=PF3D7_1439900.1 | gene=PF3D7_1439900 | organism=Plasmodium_falciparum_3D7 | gene_product=triosephosphate isomerase | transcript_product=triosephosphate isomerase | location=Pf3D7_14_v3:1622576-1623612(+) | protein_length=248 | sequence_SO=chro	PF3D7_1439900.1-p1	PF3D7_1439900.1-p1	triosephosphate isomerase | transcript_product=triosephosphate isomerase | location=Pf3D7_14_v3:1622576-1623612(+) | protein_length=248 | sequence_SO=chro		PF3D7_1439900	2459	Color2 [DarkGray]	Keep	2	2	2	8.9	8.9	8.9	27.934	0	7.2211	352050	9	16.1461	15.392	14.1372	11.1677	9.98281	11.7206	14.3586	14.8846	9.40973	15.2593	16.1558	9.29289
		+	+	1.22117	-4.27103			0.878591	-0.621301			0.602816	-0.610613	0.464582	0	0.182583	| transcript=PF3D7_1442100.1 | gene=PF3D7_1442100 | organism=Plasmodium_falciparum_3D7 | gene_product=replication factor A protein 3, putative | transcript_product=replication factor A protein 3, putative | location=Pf3D7_14_v3:1706520-1707512(-) | protein	PF3D7_1442100.1-p1	PF3D7_1442100.1-p1	replication factor A protein 3, putative | transcript_product=replication factor A protein 3, putative | location=Pf3D7_14_v3:1706520-1707512(-) | protein		PF3D7_1442100	2462	Color2 [DarkGray]	Keep	1	1	1	7.3	7.3	7.3	12.61	0.0013921	3.0715	1626400	10	17.89	18.0209	17.1403	16.652	11.7264	11.8597	17.2886	17.1967	16.702	17.3502	17.5127	16.3565
		+	+	1.28061	-4.30246			0.796591	-3.35049			1.72072	-2.12553	0.215164	0	-0.227979	| transcript=PF3D7_0512000.1 | gene=PF3D7_0512000 | organism=Plasmodium_falciparum_3D7 | gene_product=prefoldin subunit 6 | transcript_product=prefoldin subunit 6 | location=Pf3D7_05_v3:527639-528666(+) | protein_length=119 | sequence_SO=chromosome | SO=pr	PF3D7_0512000.1-p1	PF3D7_0512000.1-p1	prefoldin subunit 6 | transcript_product=prefoldin subunit 6 | location=Pf3D7_05_v3:527639-528666(+) | protein_length=119 | sequence_SO=chromosome | SO=pr		PF3D7_0512000	1869	Color2 [DarkGray]	Keep	4	4	4	38.7	38.7	38.7	13.667	0	14.67	584160	16	17.1259	16.0306	15.9802	15.0105	11.3656	9.85312	14.903	14.9671	9.215	14.79	13.4363	14.5337
		+	+	3.33257	-4.33141	+	+	3.56531	-5.51909			0.455274	-2.32291	0.623229	0	-0.524025	| transcript=PF3D7_1247400.1 | gene=PF3D7_1247400 | organism=Plasmodium_falciparum_3D7 | gene_product=peptidyl-prolyl cis-trans isomerase FKBP35 | transcript_product=peptidyl-prolyl cis-trans isomerase FKBP35 | location=Pf3D7_12_v3:1955124-1956038(-) | pro	PF3D7_1247400.1-p1	PF3D7_1247400.1-p1	peptidyl-prolyl cis-trans isomerase FKBP35 | transcript_product=peptidyl-prolyl cis-trans isomerase FKBP35 | location=Pf3D7_12_v3:1955124-1956038(-) | pro		PF3D7_1247400	2300	Color2 [DarkGray]	Keep	3	3	3	10.5	10.5	10.5	34.826	0	4.9798	294300	12	14.9649	14.9341	15.1728	11.3017	9.92399	10.8519	9.33435	10.3587	8.82146	14.84	14.9584	8.30462
		+	+	1.69885	-4.33523			0.819306	-3.0827			0.0127323	-0.0185649	0.174149	0	-0.339477	| transcript=PF3D7_1401600.1 | gene=PF3D7_1401600 | organism=Plasmodium_falciparum_3D7 | gene_product=Plasmodium exported protein (PHISTb), unknown function | transcript_product=Plasmodium exported protein (PHISTb), unknown function | location=Pf3D7_14_v3:	PF3D7_1401600.1-p1	PF3D7_1401600.1-p1	Plasmodium exported protein (PHISTb), unknown function | transcript_product=Plasmodium exported protein (PHISTb), unknown function | location=Pf3D7_14_v3:		PF3D7_1401600	2402	Color2 [DarkGray]	Keep	6	6	6	10.9	10.9	10.9	55.826	0	14.586	1298500	20	16.3931	17.1658	16.5834	14.6274	11.0041	11.5052	10.1775	15.3552	15.3614	16.2207	17.5372	16.3287
		+	+	3.18075	-4.34044			0.633918	-2.57634			0.436396	-0.427077	0.187057	0	-0.263523	| transcript=PF3D7_1145400.1 | gene=PF3D7_1145400 | organism=Plasmodium_falciparum_3D7 | gene_product=dynamin-like protein | transcript_product=dynamin-like protein | location=Pf3D7_11_v3:1800544-1803550(-) | protein_length=837 | sequence_SO=chromosome | S	PF3D7_1145400.1-p1	PF3D7_1145400.1-p1	dynamin-like protein | transcript_product=dynamin-like protein | location=Pf3D7_11_v3:1800544-1803550(-) | protein_length=837 | sequence_SO=chromosome | S		PF3D7_1145400	2227	Color2 [DarkGray]	Keep	4	4	4	5	5	5	96.373	0	11.041	286560	11	14.5313	15.0591	15.1052	11.0209	9.73369	10.9197	8.68411	14.3358	13.9466	14.0529	15.2235	14.138
		+	+	3.22192	-4.36043			1.20508	-4.32862			1.23021	-3.98633	0.428972	0	-0.250962	| transcript=PF3D7_1235600.1 | gene=PF3D7_1235600 | organism=Plasmodium_falciparum_3D7 | gene_product=serine hydroxymethyltransferase | transcript_product=serine hydroxymethyltransferase | location=Pf3D7_12_v3:1484306-1485911(+) | protein_length=442 | sequ	PF3D7_1235600.1-p1	PF3D7_1235600.1-p1	serine hydroxymethyltransferase | transcript_product=serine hydroxymethyltransferase | location=Pf3D7_12_v3:1484306-1485911(+) | protein_length=442 | sequ		PF3D7_1235600	2284	Color2 [DarkGray]	Keep	6	6	6	14	14	14	49.78	0	16.312	259960	11	15.6071	15.4149	14.2739	11.0427	10.5531	10.619	9.27426	14.0382	8.99766	13.9578	10.2877	9.09147
		+	+	4.54312	-4.39138			0.765832	-3.99161			0.425936	-2.49531	0.604942	0	-0.230362	| transcript=PF3D7_0704300.1 | gene=PF3D7_0704300 | organism=Plasmodium_falciparum_3D7 | gene_product=conserved Plasmodium membrane protein, unknown function | transcript_product=conserved Plasmodium membrane protein, unknown function | location=Pf3D7_07_v	PF3D7_0704300.1-p1	PF3D7_0704300.1-p1	conserved Plasmodium membrane protein, unknown function | transcript_product=conserved Plasmodium membrane protein, unknown function | location=Pf3D7_07_v		PF3D7_0704300	1950	Color2 [DarkGray]	Keep	7	7	7	5.6	5.6	5.6	217.49	0	22.589	532960	16	15.9263	15.3906	15.4652	11.3769	11.2583	10.9729	8.08943	16.174	10.5439	15.4646	15.7232	8.10848
		+	+	2.84174	-4.48182			0.750726	-0.36239			0.944785	-0.440298	0.41336	0	0.215269	| transcript=PF3D7_1004500.1 | gene=PF3D7_1004500 | organism=Plasmodium_falciparum_3D7 | gene_product=conserved Plasmodium protein, unknown function | transcript_product=conserved Plasmodium protein, unknown function | location=Pf3D7_10_v3:213986-214594(-)	PF3D7_1004500.1-p1	PF3D7_1004500.1-p1	conserved Plasmodium protein, unknown function | transcript_product=conserved Plasmodium protein, unknown function | location=Pf3D7_10_v3:213986-214594(-)		PF3D7_1004500	2095	Color2 [DarkGray]	Keep	3	3	3	18.3	18.3	18.3	24.259	0	7.7184	534060	17	15.3268	15.7979	15.5533	12.1879	10.5847	10.46	15.2942	15.4397	14.857	14.9705	15.4589	14.9277
		+	+	2.46383	-4.50978	+	+	1.48612	-3.96559			0.702219	-2.77707	0.540032	0	-0.341849	| transcript=PF3D7_1008400.1 | gene=PF3D7_1008400 | organism=Plasmodium_falciparum_3D7 | gene_product=26S protease regulatory subunit 4, putative | transcript_product=26S protease regulatory subunit 4, putative | location=Pf3D7_10_v3:347206-348667(-) | pro	PF3D7_1008400.1-p1	PF3D7_1008400.1-p1	26S protease regulatory subunit 4, putative | transcript_product=26S protease regulatory subunit 4, putative | location=Pf3D7_10_v3:347206-348667(-) | pro		PF3D7_1008400	2102	Color2 [DarkGray]	Keep	4	4	4	9.6	9.6	9.6	49.838	0	5.4957	407300	13	14.8837	15.5741	15.2367	11.6459	11.1686	9.35063	10.0945	9.99805	13.7052	11.1914	15.9921	10.1798
		+	+	1.27508	-4.52568	+	+	1.57409	-1.45697			0.813933	-0.964947	0.49214	0	0.0576854	| transcript=PF3D7_0929200.1 | gene=PF3D7_0929200 | organism=Plasmodium_falciparum_3D7 | gene_product=RNA-binding protein, putative | transcript_product=RNA-binding protein, putative | location=Pf3D7_09_v3:1167842-1169577(+) | protein_length=289 | sequence	PF3D7_0929200.1-p1	PF3D7_0929200.1-p1	RNA-binding protein, putative | transcript_product=RNA-binding protein, putative | location=Pf3D7_09_v3:1167842-1169577(+) | protein_length=289 | sequence		PF3D7_0929200	2074	Color2 [DarkGray]	Keep	3	3	3	11.8	11.8	11.8	33.598	0	6.2238	813770	22	16.5626	16.8493	16.1617	15.29	10.622	10.0845	15.6882	15.1244	14.3901	16.2785	15.8297	14.5705
		+	+	1.57519	-4.52741			0.549295	-1.62376			0.197997	-0.741675	0.596184	0	-0.0305416	| transcript=PF3D7_1354500.1 | gene=PF3D7_1354500 | organism=Plasmodium_falciparum_3D7 | gene_product=adenylosuccinate synthetase | transcript_product=adenylosuccinate synthetase | location=Pf3D7_13_v3:2174346-2175797(+) | protein_length=442 | sequence_SO=	PF3D7_1354500.1-p1	PF3D7_1354500.1-p1	adenylosuccinate synthetase | transcript_product=adenylosuccinate synthetase | location=Pf3D7_13_v3:2174346-2175797(+) | protein_length=442 | sequence_SO=		PF3D7_1354500	2378	Color2 [DarkGray]	Keep	6	6	6	18.8	18.8	18.8	50.064	0	28.333	1686600	30	17.2098	18.0698	14.9129	10.7717	13.9358	11.9029	15.559	16.4031	13.3592	16.4802	17.5833	13.9041
		+	+	2.84026	-4.52971			0.0309623	-0.0778847			0.420525	-1.92866	0.865091	0	0.376289	| transcript=PF3D7_1457300.1 | gene=PF3D7_1457300 | organism=Plasmodium_falciparum_3D7 | gene_product=MA3 domain-containing protein, putative | transcript_product=MA3 domain-containing protein, putative | location=Pf3D7_14_v3:2346178-2348097(-) | protein_l	PF3D7_1457300.1-p1	PF3D7_1457300.1-p1	MA3 domain-containing protein, putative | transcript_product=MA3 domain-containing protein, putative | location=Pf3D7_14_v3:2346178-2348097(-) | protein_l		PF3D7_1457300	2486	Color2 [DarkGray]	Keep	2	2	2	3.1	3.1	3.1	75.986	0	5.2261	437500	11	15.8004	15.5816	14.4468	11.434	10.7557	10.0499	16.077	15.7824	13.7357	15.3711	15.1407	9.53094
		+	+	1.21271	-4.53283			0.626471	-1.27788			0.305409	-0.819808	0.569661	0	0.0846141	| transcript=PF3D7_0801800.1 | gene=PF3D7_0801800 | organism=Plasmodium_falciparum_3D7 | gene_product=mannose-6-phosphate isomerase, putative | transcript_product=mannose-6-phosphate isomerase, putative | location=Pf3D7_08_v3:119032-122067(-) | protein_len	PF3D7_0801800.1-p1	PF3D7_0801800.1-p1	mannose-6-phosphate isomerase, putative | transcript_product=mannose-6-phosphate isomerase, putative | location=Pf3D7_08_v3:119032-122067(-) | protein_len		PF3D7_0801800	1993	Color2 [DarkGray]	Keep	14	14	14	15	15	15	117.66	0	106.59	6878900	87	18.1772	18.2302	16.6236	16.1545	10.3643	12.9137	16.797	17.4558	14.9445	17.4158	18.1647	14.9911
		+	+	2.36737	-4.55277			0.8896	-4.07992			0.841125	-3.50923	-0.257639	0	-0.295946	| transcript=PF3D7_0508000.1 | gene=PF3D7_0508000 | organism=Plasmodium_falciparum_3D7 | gene_product=6-cysteine protein | transcript_product=6-cysteine protein | location=Pf3D7_05_v3:328666-329715(-) | protein_length=349 | sequence_SO=chromosome | SO=prot	PF3D7_0508000.1-p1	PF3D7_0508000.1-p1	6-cysteine protein | transcript_product=6-cysteine protein | location=Pf3D7_05_v3:328666-329715(-) | protein_length=349 | sequence_SO=chromosome | SO=prot		PF3D7_0508000	1863	Color2 [DarkGray]	Keep	1	1	1	3.2	3.2	3.2	40.587	0.0021739	2.4737	275190	5	15.2199	15.5967	15.9781	12.5383	10.2023	10.3957	10.3875	15.634	8.53339	9.85442	10.4933	15.9192
		+	+	3.83969	-4.5814			0.597281	-2.2349			0.436334	-1.62344	0.0116422	0	-0.164546	| transcript=PF3D7_0506900.1 | gene=PF3D7_0506900 | organism=Plasmodium_falciparum_3D7 | gene_product=rhomboid protease ROM4 | transcript_product=rhomboid protease ROM4 | location=Pf3D7_05_v3:288776-291055(-) | protein_length=759 | sequence_SO=chromosome |	PF3D7_0506900.1-p1	PF3D7_0506900.1-p1	rhomboid protease ROM4 | transcript_product=rhomboid protease ROM4 | location=Pf3D7_05_v3:288776-291055(-) | protein_length=759 | sequence_SO=chromosome |		PF3D7_0506900	1860	Color2 [DarkGray]	Keep	4	4	4	7.4	7.4	7.4	86.653	0	10.486	492830	14	15.3626	15.7077	16.1237	11.0118	10.8256	11.6124	10.2617	14.4706	15.757	10.9496	15.6916	15.6825
		+	+	3.84754	-4.60105			0.212691	0.23334			0.716664	-0.646125	0.492747	0	0.355338	| transcript=PF3D7_1213900.1 | gene=PF3D7_1213900 | organism=Plasmodium_falciparum_3D7 | gene_product=W2 domain-containing protein, putative | transcript_product=W2 domain-containing protein, putative | location=Pf3D7_12_v3:595167-598776(-) | protein_lengt	PF3D7_1213900.1-p1	PF3D7_1213900.1-p1	W2 domain-containing protein, putative | transcript_product=W2 domain-containing protein, putative | location=Pf3D7_12_v3:595167-598776(-) | protein_lengt		PF3D7_1213900	2254	Color2 [DarkGray]	Keep	1	1	1	1	1	1	134.55	0	5.7413	389360	9	15.5418	15.7621	14.8576	10.9534	10.4366	10.9683	15.8524	16.0347	14.9745	14.8884	15.1879	14.147
		+	+	4.29194	-4.61579			1.12942	-0.967451			0.522544	-2.72802	0.908399	0	0.258488	| transcript=PF3D7_0606600.1 | gene=PF3D7_0606600 | organism=Plasmodium_falciparum_3D7 | gene_product=conserved Plasmodium protein, unknown function | transcript_product=conserved Plasmodium protein, unknown function | location=Pf3D7_06_v3:270332-277762(-)	PF3D7_0606600.1-p1	PF3D7_0606600.1-p1	conserved Plasmodium protein, unknown function | transcript_product=conserved Plasmodium protein, unknown function | location=Pf3D7_06_v3:270332-277762(-)		PF3D7_0606600	1904	Color2 [DarkGray]	Keep	3	3	3	1.8	1.8	1.8	280.36	0	7.6132	379700	12	15.533	15.1106	15.6504	10.445	10.9322	11.0695	14.844	14.8196	13.728	14.8491	15.132	8.12883
		+	+	2.21874	-4.62175			1.29747	-1.74991			1.25669	-1.32562	0.474993	0	0.00907838	| transcript=PF3D7_1006700.1 | gene=PF3D7_1006700 | organism=Plasmodium_falciparum_3D7 | gene_product=conserved Plasmodium protein, unknown function | transcript_product=conserved Plasmodium protein, unknown function | location=Pf3D7_10_v3:274091-275426(+)	PF3D7_1006700.1-p1	PF3D7_1006700.1-p1	conserved Plasmodium protein, unknown function | transcript_product=conserved Plasmodium protein, unknown function | location=Pf3D7_10_v3:274091-275426(+)		PF3D7_1006700	2097	Color2 [DarkGray]	Keep	4	4	4	13.1	13.1	13.1	45.623	0	8.2648	406720	13	16.5805	15.8569	15.2412	12.6217	9.92158	11.2701	14.5166	14.759	13.1533	14.97	14.7712	13.9605
		+	+	5.51267	-4.64618	+	+	1.61318	-3.5805			0.398966	-1.70662	0.699507	0	-0.286415	| transcript=PF3D7_0217500.1 | gene=PF3D7_0217500 | organism=Plasmodium_falciparum_3D7 | gene_product=calcium-dependent protein kinase 1 | transcript_product=calcium-dependent protein kinase 1 | location=Pf3D7_02_v3:720437-722661(+) | protein_length=524 |	PF3D7_0217500.1-p1	PF3D7_0217500.1-p1	calcium-dependent protein kinase 1 | transcript_product=calcium-dependent protein kinase 1 | location=Pf3D7_02_v3:720437-722661(+) | protein_length=524 |		PF3D7_0217500	1773	Color2 [DarkGray]	Keep	4	4	4	7.3	7.3	7.3	60.799	0	4.9468	290810	10	15.2997	15.3006	15.2281	10.8721	10.4819	10.5358	10.8214	10.5445	13.721	15.3561	15.4019	9.95054
		+	+	3.34301	-4.72554	+	+	3.51922	-6.06686	+	+	2.4714	-5.50758	0.416431	0	-0.468731	| transcript=PF3D7_0413900.1 | gene=PF3D7_0413900 | organism=Plasmodium_falciparum_3D7 | gene_product=ubiquitin carboxyl-terminal hydrolase 13, putative | transcript_product=ubiquitin carboxyl-terminal hydrolase 13, putative | location=Pf3D7_04_v3:623168-6	PF3D7_0413900.1-p1	PF3D7_0413900.1-p1	ubiquitin carboxyl-terminal hydrolase 13, putative | transcript_product=ubiquitin carboxyl-terminal hydrolase 13, putative | location=Pf3D7_04_v3:623168-6		PF3D7_0413900	1839	Color2 [DarkGray]	Keep	3	3	3	4.1	4.1	4.1	98.47	0	4.6005	187910	6	15.3683	15.641	14.9267	11.3539	10.0343	10.3711	8.77666	10.1925	8.76623	10.3421	10.9485	8.12258
		+	+	3.11824	-4.74225			0.518294	-2.52152			0.251411	-0.145967	0.273928	0	-0.223222	| transcript=PF3D7_1140400.1 | gene=PF3D7_1140400 | organism=Plasmodium_falciparum_3D7 | gene_product=conserved Plasmodium protein, unknown function | transcript_product=conserved Plasmodium protein, unknown function | location=Pf3D7_11_v3:1608006-1608609(	PF3D7_1140400.1-p1	PF3D7_1140400.1-p1	conserved Plasmodium protein, unknown function | transcript_product=conserved Plasmodium protein, unknown function | location=Pf3D7_11_v3:1608006-1608609(		PF3D7_1140400	2220	Color2 [DarkGray]	Keep	1	1	1	9.6	9.6	9.6	18.602	0	4.8998	312890	8	15.0493	15.3419	15.541	11.5492	9.99294	10.1634	14.9917	8.52787	14.8481	14.8325	15.4536	15.2083
		+	+	1.66725	-4.83794	+	+	2.38392	-1.74786	+	+	2.86229	-2.27218	0.379362	0	0.0758171	| transcript=PF3D7_1010700.1 | gene=PF3D7_1010700 | organism=Plasmodium_falciparum_3D7 | gene_product=dolichyl-phosphate-mannose--protein mannosyltransferase, putative | transcript_product=dolichyl-phosphate-mannose--protein mannosyltransferase, putative |	PF3D7_1010700.1-p1	PF3D7_1010700.1-p1	dolichyl-phosphate-mannose--protein mannosyltransferase, putative | transcript_product=dolichyl-phosphate-mannose--protein mannosyltransferase, putative |		PF3D7_1010700	2106	Color2 [Red]	Keep	5	5	5	26.5	26.5	26.5	25.678	0	55.637	702480	16	16.7252	16.6562	17.3878	14.6776	10.6212	10.9565	15.0711	14.9238	15.5307	14.3301	14.891	14.7315
		+	+	3.19921	-4.85465	+	+	1.38636	-2.83672			0.764347	-1.63248	0.596035	0	-0.192533	| transcript=PF3D7_1223100.1 | gene=PF3D7_1223100 | organism=Plasmodium_falciparum_3D7 | gene_product=cAMP-dependent protein kinase regulatory subunit | transcript_product=cAMP-dependent protein kinase regulatory subunit | location=Pf3D7_12_v3:927825-92999	PF3D7_1223100.1-p1	PF3D7_1223100.1-p1	cAMP-dependent protein kinase regulatory subunit | transcript_product=cAMP-dependent protein kinase regulatory subunit | location=Pf3D7_12_v3:927825-92999		PF3D7_1223100	2266	Color2 [DarkGray]	Keep	7	7	7	10.7	10.7	10.7	50.832	0	18.468	1172000	38	16.2578	16.7168	15.3338	11.5108	10.6658	11.5678	14.3149	13.9303	11.5531	14.9336	15.7355	12.7417
		+	+	5.19222	-4.8567			0.524558	-2.4295	+	+	4.35827	-5.83304	0.272391	0	0.127743	| transcript=PF3D7_0906100.1 | gene=PF3D7_0906100 | organism=Plasmodium_falciparum_3D7 | gene_product=vacuolar protein sorting-associated protein 46, putative | transcript_product=vacuolar protein sorting-associated protein 46, putative | location=Pf3D7_09	PF3D7_0906100.1-p1	PF3D7_0906100.1-p1	vacuolar protein sorting-associated protein 46, putative | transcript_product=vacuolar protein sorting-associated protein 46, putative | location=Pf3D7_09		PF3D7_0906100	2048	Color2 [DarkGray]	Keep	3	3	3	16.9	16.9	16.9	21.851	0	8.5971	357250	9	15.8911	16.0124	15.6325	10.7765	11.0493	11.1402	9.37034	15.8021	15.0752	9.53622	10.5163	9.98447
		+	+	1.57876	-4.86329			0.202954	-0.705917			0.0189194	0.0752529	0.30419	0	0.0630118	| transcript=PF3D7_0404900.1 | gene=PF3D7_0404900 | organism=Plasmodium_falciparum_3D7 | gene_product=6-cysteine protein P41 | transcript_product=6-cysteine protein P41 | location=Pf3D7_04_v3:267244-268380(-) | protein_length=378 | sequence_SO=chromosome |	PF3D7_0404900.1-p1	PF3D7_0404900.1-p1	6-cysteine protein P41 | transcript_product=6-cysteine protein P41 | location=Pf3D7_04_v3:267244-268380(-) | protein_length=378 | sequence_SO=chromosome |		PF3D7_0404900	1831	Color2 [DarkGray]	Keep	7	7	7	23.3	23.3	23.3	43.088	0	41.945	1371600	26	13.2451	16.5424	17.2701	11.5052	11.51	9.45256	14.2679	14.6866	15.9854	15.0637	16.6451	15.5745
		+	+	3.71918	-4.86478			0.808674	-3.62748			0.824302	-2.95452	0.648605	0	-0.181467	| transcript=PF3D7_1251300.1 | gene=PF3D7_1251300 | organism=Plasmodium_falciparum_3D7 | gene_product=thymidylate kinase | transcript_product=thymidylate kinase | location=Pf3D7_12_v3:2095062-2096508(-) | protein_length=210 | sequence_SO=chromosome | SO=pr	PF3D7_1251300.1-p1	PF3D7_1251300.1-p1	thymidylate kinase | transcript_product=thymidylate kinase | location=Pf3D7_12_v3:2095062-2096508(-) | protein_length=210 | sequence_SO=chromosome | SO=pr		PF3D7_1251300	2305	Color2 [DarkGray]	Keep	4	4	4	12.4	12.4	12.4	24.691	0	6.0915	633550	13	16.4791	16.4659	16.0311	12.0395	11.4742	10.8682	14.8641	14.6699	8.55978	14.4466	15.5427	10.1234
		+	+	3.4965	-4.87799			1.10279	-4.70687			0.811307	-2.05663	0.189125	0	-0.481669	| transcript=PF3D7_1116000.1 | gene=PF3D7_1116000 | organism=Plasmodium_falciparum_3D7 | gene_product=rhoptry neck protein 4 | transcript_product=rhoptry neck protein 4 | location=Pf3D7_11_v3:602983-606918(-) | protein_length=1201 | sequence_SO=chromosome	PF3D7_1116000.1-p1	PF3D7_1116000.1-p1	rhoptry neck protein 4 | transcript_product=rhoptry neck protein 4 | location=Pf3D7_11_v3:602983-606918(-) | protein_length=1201 | sequence_SO=chromosome		PF3D7_1116000	2175	Color2 [DarkGray]	Keep	2	2	2	1.7	1.7	1.7	135.58	0.0022411	2.7215	264960	7	15.2981	15.7173	15.8231	11.0655	9.95784	11.1813	14.7087	10.0825	7.92686	11.3404	15.271	14.0572
		+	+	4.2777	-4.91797			0.222372	-0.210764			0.683809	-0.426377	0.390263	0	0.236762	| transcript=PF3D7_0220000.1 | gene=PF3D7_0220000 | organism=Plasmodium_falciparum_3D7 | gene_product=liver stage antigen 3 | transcript_product=liver stage antigen 3 | location=Pf3D7_02_v3:796752-801586(+) | protein_length=1558 | sequence_SO=chromosome |	PF3D7_0220000.1-p1	PF3D7_0220000.1-p1	liver stage antigen 3 | transcript_product=liver stage antigen 3 | location=Pf3D7_02_v3:796752-801586(+) | protein_length=1558 | sequence_SO=chromosome |		PF3D7_0220000	1779	Color2 [DarkGray]	Keep	11	11	11	8.9	8.9	8.9	175.66	0	51.744	1085600	28	15.6842	16.3764	16.4273	11.4838	11.171	11.0793	16.1474	16.3117	15.3965	15.545	16.0356	15.6282
		+	+	1.18435	-4.97516			0.935629	-1.31947			0.811366	-1.01404	0.447935	0	0.0571929	| transcript=PF3D7_0721600.1 | gene=PF3D7_0721600 | organism=Plasmodium_falciparum_3D7 | gene_product=40S ribosomal protein S5, putative | transcript_product=40S ribosomal protein S5, putative | location=Pf3D7_07_v3:931459-932164(-) | protein_length=195 |	PF3D7_0721600.1-p1	PF3D7_0721600.1-p1	40S ribosomal protein S5, putative | transcript_product=40S ribosomal protein S5, putative | location=Pf3D7_07_v3:931459-932164(-) | protein_length=195 |		PF3D7_0721600	1981	Color2 [DarkGray]	Keep	4	4	3	19	19	14.4	21.863	0	8.1669	1505400	16	18.137	17.627	17.0166	11.8447	16.3123	9.6981	17.1716	16.4462	15.2044	17.2736	16.8046	15.6602
		+	+	1.01467	-5.01233			0.553049	-3.09626			0.0519137	0.143759	0.223748	0	-0.194609	| transcript=PF3D7_1127000.1 | gene=PF3D7_1127000 | organism=Plasmodium_falciparum_3D7 | gene_product=protein phosphatase, putative | transcript_product=protein phosphatase, putative | location=Pf3D7_11_v3:1056198-1058054(-) | protein_length=287 | sequence	PF3D7_1127000.1-p1	PF3D7_1127000.1-p1	protein phosphatase, putative | transcript_product=protein phosphatase, putative | location=Pf3D7_11_v3:1056198-1058054(-) | protein_length=287 | sequence		PF3D7_1127000	2197	Color2 [DarkGray]	Keep	6	6	6	29.3	29.3	29.3	34.461	0	53.822	2458000	23	17.1932	17.2908	18.1262	17.1053	10.5858	9.88208	9.55662	16.3409	17.4238	19.4171	17.2555	16.3688
		+	+	3.61881	-5.0193	+	+	1.65039	-1.23294			0.554948	-2.93705	0.91122	0	0.237307	| transcript=PF3D7_1216300.1 | gene=PF3D7_1216300 | organism=Plasmodium_falciparum_3D7 | gene_product=signal recognition particle subunit SRP19 | transcript_product=signal recognition particle subunit SRP19 | location=Pf3D7_12_v3:651398-651856(-) | protein	PF3D7_1216300.1-p1	PF3D7_1216300.1-p1	signal recognition particle subunit SRP19 | transcript_product=signal recognition particle subunit SRP19 | location=Pf3D7_12_v3:651398-651856(-) | protein		PF3D7_1216300	2257	Color2 [DarkGray]	Keep	6	6	6	39.5	39.5	39.5	18.025	0	18.263	901430	23	15.9249	16.6318	15.6422	11.1738	10.5178	11.4494	15.0246	14.9844	14.4911	15.2142	15.6894	8.48424
		+	+	3.67055	-5.0237			0.956274	-4.59245			0.36294	-0.463331	0.177475	0	-0.472749	| transcript=PF3D7_0914400.1 | gene=PF3D7_0914400 | organism=Plasmodium_falciparum_3D7 | gene_product=protein KIC3 | transcript_product=protein KIC3 | location=Pf3D7_09_v3:617963-619835(+) | protein_length=249 | sequence_SO=chromosome | SO=protein_coding_g	PF3D7_0914400.1-p1	PF3D7_0914400.1-p1	protein KIC3 | transcript_product=protein KIC3 | location=Pf3D7_09_v3:617963-619835(+) | protein_length=249 | sequence_SO=chromosome | SO=protein_coding_g		PF3D7_0914400	2060	Color2 [DarkGray]	Keep	4	4	4	21.7	21.7	21.7	28.412	0	5.9465	833350	13	17.0828	16.4908	16.0632	11.1437	12.0133	11.4086	9.43536	16.3973	10.0268	16.1951	16.7874	15.2643
		+	+	1.49796	-5.06368			1.04433	-0.827394			0.585399	-0.778678	0.397531	0	0.141549	| transcript=PF3D7_1108600.1 | gene=PF3D7_1108600 | organism=Plasmodium_falciparum_3D7 | gene_product=endoplasmic reticulum-resident calcium binding protein | transcript_product=endoplasmic reticulum-resident calcium binding protein | location=Pf3D7_11_v3:	PF3D7_1108600.1-p1	PF3D7_1108600.1-p1	endoplasmic reticulum-resident calcium binding protein | transcript_product=endoplasmic reticulum-resident calcium binding protein | location=Pf3D7_11_v3:		PF3D7_1108600	2165	Color2 [DarkGray]	Keep	14	14	14	45.8	45.8	45.8	39.374	0	214.93	7192400	84	17.842	17.9773	18.5567	14.6613	9.96421	14.5595	16.9286	17.8938	17.0715	16.8418	18.4486	16.7496
		+	+	3.29117	-5.08642	+	+	2.78364	-7.03828			0.655365	-3.11945	0.551612	0	-0.602202	| transcript=PF3D7_1307000.1 | gene=PF3D7_1307000 | organism=Plasmodium_falciparum_3D7 | gene_product=exosome complex component RRP40, putative | transcript_product=exosome complex component RRP40, putative | location=Pf3D7_13_v3:325215-326371(-) | protein	PF3D7_1307000.1-p1	PF3D7_1307000.1-p1	exosome complex component RRP40, putative | transcript_product=exosome complex component RRP40, putative | location=Pf3D7_13_v3:325215-326371(-) | protein		PF3D7_1307000	2313	Color2 [DarkGray]	Keep	1	1	1	5.3	5.3	5.3	28.291	0.0042808	2.3154	309350	5	15.5677	16.2113	16.4495	11.7782	10.3406	10.8505	10.5393	9.12721	7.44716	14.4259	15.6994	8.74481
		+	+	3.62988	-5.10888	+	+	1.30979	-5.20077			0.478518	-3.005	0.663791	0	-0.332773	| transcript=PF3D7_1336800.1 | gene=PF3D7_1336800 | organism=Plasmodium_falciparum_3D7 | gene_product=nuclear movement protein, putative | transcript_product=nuclear movement protein, putative | location=Pf3D7_13_v3:1486456-1487616(+) | protein_length=386	PF3D7_1336800.1-p1	PF3D7_1336800.1-p1	nuclear movement protein, putative | transcript_product=nuclear movement protein, putative | location=Pf3D7_13_v3:1486456-1487616(+) | protein_length=386		PF3D7_1336800	2354	Color2 [DarkGray]	Keep	3	3	3	8	8	8	46.016	0	5.7034	436720	9	16.737	16.3539	15.387	10.9154	11.0708	11.165	9.55759	14.5611	8.75688	15.4967	16.1907	7.77559
		+	+	2.53869	-5.15113	+	+	3.7183	-6.68257			1.01626	-4.35166	0.541873	0	-0.544322	| transcript=PF3D7_0610500.1 | gene=PF3D7_0610500 | organism=Plasmodium_falciparum_3D7 | gene_product=peptidyl-tRNA hydrolase PTRHD1, putative | transcript_product=peptidyl-tRNA hydrolase PTRHD1, putative | location=Pf3D7_06_v3:445761-446363(-) | protein_l	PF3D7_0610500.1-p1	PF3D7_0610500.1-p1	peptidyl-tRNA hydrolase PTRHD1, putative | transcript_product=peptidyl-tRNA hydrolase PTRHD1, putative | location=Pf3D7_06_v3:445761-446363(-) | protein_l		PF3D7_0610500	1911	Color2 [DarkGray]	Keep	2	2	2	20.3	20.3	20.3	14.457	0	6.2389	393660	8	16.5691	16.3202	14.9418	12.0012	10.0432	10.3332	9.316	9.21552	9.25185	11.3015	15.0968	8.37781
		+	+	1.76834	-5.17549			0.0915909	-0.234414			0.996954	-1.04317	0.440702	0	0.255603	| transcript=PF3D7_1205600.1 | gene=PF3D7_1205600 | organism=Plasmodium_falciparum_3D7 | gene_product=tetratricopeptide repeat protein, putative | transcript_product=tetratricopeptide repeat protein, putative | location=Pf3D7_12_v3:249336-251399(-) | prote	PF3D7_1205600.1-p1	PF3D7_1205600.1-p1	tetratricopeptide repeat protein, putative | transcript_product=tetratricopeptide repeat protein, putative | location=Pf3D7_12_v3:249336-251399(-) | prote		PF3D7_1205600	2239	Color2 [DarkGray]	Keep	4	4	4	19.2	19.2	19.2	39.017	0	38.762	1401800	22	16.7289	17.0693	16.9412	10.9282	14.3038	9.98098	15.0728	18.2111	16.7523	16.5099	16.1712	14.9288
		+	+	1.1161	-5.2126	+	+	2.67678	-1.13826			1.55031	-0.764532	0.373607	0	0.11102	| transcript=PF3D7_0815600.1 | gene=PF3D7_0815600 | organism=Plasmodium_falciparum_3D7 | gene_product=eukaryotic translation initiation factor 3 subunit G, putative | transcript_product=eukaryotic translation initiation factor 3 subunit G, putative | locat	PF3D7_0815600.1-p1	PF3D7_0815600.1-p1	eukaryotic translation initiation factor 3 subunit G, putative | transcript_product=eukaryotic translation initiation factor 3 subunit G, putative | locat		PF3D7_0815600	2018	Color2 [DarkGray]	Keep	5	5	5	16.8	16.8	16.8	31.251	0	25.207	1353000	24	17.2253	16.957	17.1737	16.2394	9.13278	10.346	16.2378	15.9393	15.7641	16.3201	16.7367	16.0055
		+	+	5.83395	-5.23713	+	+	1.64921	-2.27397			1.15793	-2.83424	0.262556	0	-0.0408705	| transcript=PF3D7_1311900.1 | gene=PF3D7_1311900 | organism=Plasmodium_falciparum_3D7 | gene_product=V-type proton ATPase catalytic subunit A | transcript_product=V-type proton ATPase catalytic subunit A | location=Pf3D7_13_v3:507900-509735(+) | protein_l	PF3D7_1311900.1-p1	PF3D7_1311900.1-p1	V-type proton ATPase catalytic subunit A | transcript_product=V-type proton ATPase catalytic subunit A | location=Pf3D7_13_v3:507900-509735(+) | protein_l		PF3D7_1311900	2321	Color2 [DarkGray]	Keep	8	8	8	14.1	14.1	14.1	68.576	0	26.93	604960	27	15.5978	15.9889	15.7531	10.4987	10.5875	10.5421	12.6102	14.6925	13.2153	10.6966	14.4471	13.6934
		+	+	2.87839	-5.2416			0.631898	-2.58567			0.391896	-2.36988	0.741672	0	-0.00583034	| transcript=PF3D7_0305200.1 | gene=PF3D7_0305200 | organism=Plasmodium_falciparum_3D7 | gene_product=GRIP domain-containing protein, putative | transcript_product=GRIP domain-containing protein, putative | location=Pf3D7_03_v3:251242-254661(+) | protein_l	PF3D7_0305200.1-p1	PF3D7_0305200.1-p1	GRIP domain-containing protein, putative | transcript_product=GRIP domain-containing protein, putative | location=Pf3D7_03_v3:251242-254661(+) | protein_l		PF3D7_0305200	1785	Color2 [DarkGray]	Keep	3	3	3	10.1	10.1	10.1	135.79	0	9.0702	573270	12	16.3002	16.5891	15.5456	11.8581	10.986	9.86602	10.0929	16.238	14.3471	15.9387	16.6598	8.72671
		+	+	3.25814	-5.24179			0.475216	-0.635429			0.0206275	0.0322676	0.45262	0	0.141562	| transcript=PF3D7_1307200.1 | gene=PF3D7_1307200 | organism=Plasmodium_falciparum_3D7 | gene_product=DnaJ protein, putative | transcript_product=DnaJ protein, putative | location=Pf3D7_13_v3:331558-332526(-) | protein_length=322 | sequence_SO=chromosome |	PF3D7_1307200.1-p1	PF3D7_1307200.1-p1	DnaJ protein, putative | transcript_product=DnaJ protein, putative | location=Pf3D7_13_v3:331558-332526(-) | protein_length=322 | sequence_SO=chromosome |		PF3D7_1307200	2314	Color2 [DarkGray]	Keep	4	4	4	11.2	11.2	11.2	38.912	0	18.379	1043700	19	16.0374	16.3796	15.4302	11.5903	10.2902	10.2413	15.0445	16.2989	14.5975	16.1667	16.6358	15.1414
		+	+	2.97906	-5.26036			0.619194	-2.73716			0.335057	-1.69747	0.714548	0	-0.0654661	| transcript=PF3D7_1244800.1 | gene=PF3D7_1244800 | organism=Plasmodium_falciparum_3D7 | gene_product=translation machinery-associated protein 46, putative | transcript_product=translation machinery-associated protein 46, putative | location=Pf3D7_12_v3:18	PF3D7_1244800.1-p1	PF3D7_1244800.1-p1	translation machinery-associated protein 46, putative | transcript_product=translation machinery-associated protein 46, putative | location=Pf3D7_12_v3:18		PF3D7_1244800	2297	Color2 [DarkGray]	Keep	4	4	4	14.6	14.6	14.6	39.692	0	8.2507	617590	18	15.503	15.6828	15.23	11.4159	9.70116	9.51758	14.5355	14.8932	8.77559	15.7053	16.0122	9.60583
		+	+	3.94152	-5.2911	+	+	4.00487	-6.46544			0.526809	-2.82469	0.625896	0	-0.544156	| transcript=PF3D7_0314000.1 | gene=PF3D7_0314000 | organism=Plasmodium_falciparum_3D7 | gene_product=HSP20-like chaperone, putative | transcript_product=HSP20-like chaperone, putative | location=Pf3D7_03_v3:567247-568850(+) | protein_length=275 | sequence	PF3D7_0314000.1-p1	PF3D7_0314000.1-p1	HSP20-like chaperone, putative | transcript_product=HSP20-like chaperone, putative | location=Pf3D7_03_v3:567247-568850(+) | protein_length=275 | sequence		PF3D7_0314000	1809	Color2 [DarkGray]	Keep	3	3	3	12.4	12.4	12.4	32.61	0	8.696	672280	12	15.5883	16.2566	16.018	11.1829	10.169	10.6378	10.1547	9.41829	8.89357	14.7351	16.1544	8.49931
		+	+	2.08397	-5.30064			0.170081	-0.291283			1.37882	1.36825	0.350876	0	0.0977109	| transcript=PF3D7_1115600.1 | gene=PF3D7_1115600 | organism=Plasmodium_falciparum_3D7 | gene_product=peptidyl-prolyl cis-trans isomerase | transcript_product=peptidyl-prolyl cis-trans isomerase | location=Pf3D7_11_v3:589707-590629(-) | protein_length=195	PF3D7_1115600.1-p1	PF3D7_1115600.1-p1	peptidyl-prolyl cis-trans isomerase | transcript_product=peptidyl-prolyl cis-trans isomerase | location=Pf3D7_11_v3:589707-590629(-) | protein_length=195		PF3D7_1115600	2174	Color2 [DarkGray]	Keep	6	6	6	37.9	37.9	37.9	21.731	0	96.952	6769100	46	18.1533	17.5421	17.317	12.2356	14.2701	10.6048	17.7748	18.1575	16.2062	19.7285	19.0101	18.3784
		+	+	1.12671	-5.30225			0.0479508	-0.0308533			0.0800209	0.0809129	0.377111	0	0.227177	| transcript=PF3D7_1473200.1 | gene=PF3D7_1473200 | organism=Plasmodium_falciparum_3D7 | gene_product=DnaJ protein, putative | transcript_product=DnaJ protein, putative | location=Pf3D7_14_v3:2981600-2982964(+) | protein_length=454 | sequence_SO=chromosome	PF3D7_1473200.1-p1	PF3D7_1473200.1-p1	DnaJ protein, putative | transcript_product=DnaJ protein, putative | location=Pf3D7_14_v3:2981600-2982964(+) | protein_length=454 | sequence_SO=chromosome		PF3D7_1473200	2505	Color2 [DarkGray]	Keep	18	18	18	33	33	33	52.453	0	79.758	11297000	111	18.8491	18.9006	18.5303	16.8128	9.28795	14.2726	18.7736	19.0296	18.3843	18.9421	19.3683	18.2124
		+	+	4.02529	-5.30646			1.12216	-2.9813			0.484369	-0.956724	0.449734	0	-0.216467	| transcript=PF3D7_1312700.1 | gene=PF3D7_1312700 | organism=Plasmodium_falciparum_3D7 | gene_product=conserved Plasmodium protein, unknown function | transcript_product=conserved Plasmodium protein, unknown function | location=Pf3D7_13_v3:532270-533958(-)	PF3D7_1312700.1-p1	PF3D7_1312700.1-p1	conserved Plasmodium protein, unknown function | transcript_product=conserved Plasmodium protein, unknown function | location=Pf3D7_13_v3:532270-533958(-)		PF3D7_1312700	2322	Color2 [DarkGray]	Keep	2	2	2	4.1	4.1	4.1	66.946	0	10.446	541110	10	16.749	16.3521	16.0445	11.5631	10.6408	11.0223	10.9583	14.9127	14.3307	16.1349	16.3784	13.7621
		+	+	2.89863	-5.3218			0.848403	-0.895734			0.533862	-3.08386	0.920064	0	0.295613	| transcript=PF3D7_0808400.1 | gene=PF3D7_0808400 | organism=Plasmodium_falciparum_3D7 | gene_product=coatomer subunit epsilon, putative | transcript_product=coatomer subunit epsilon, putative | location=Pf3D7_08_v3:423527-424536(+) | protein_length=278 |	PF3D7_0808400.1-p1	PF3D7_0808400.1-p1	coatomer subunit epsilon, putative | transcript_product=coatomer subunit epsilon, putative | location=Pf3D7_08_v3:423527-424536(+) | protein_length=278 |		PF3D7_0808400	2006	Color2 [DarkGray]	Keep	2	2	2	9	9	9	33.092	0	5.6704	693750	14	16.2441	16.6839	15.5451	11.124	11.6421	9.74159	15.9597	15.0757	14.7505	15.6411	15.5555	8.02486
		+	+	2.82133	-5.336			0.273309	0.476263			0.548862	-2.19567	0.320876	0	0.369645	| transcript=PF3D7_1130400.1 | gene=PF3D7_1130400 | organism=Plasmodium_falciparum_3D7 | gene_product=26S protease regulatory subunit 6A, putative | transcript_product=26S protease regulatory subunit 6A, putative | location=Pf3D7_11_v3:1168879-1170198(+) |	PF3D7_1130400.1-p1	PF3D7_1130400.1-p1	26S protease regulatory subunit 6A, putative | transcript_product=26S protease regulatory subunit 6A, putative | location=Pf3D7_11_v3:1168879-1170198(+) |		PF3D7_1130400	2208	Color2 [DarkGray]	Keep	9	9	9	23.7	23.7	23.7	49.54	0	22.325	1116300	27	15.7976	16.4317	14.9601	11.4798	9.83037	9.87116	16.909	16.5959	15.1132	10.2018	15.925	14.4755
		+	+	3.23803	-5.34036			0.291975	-0.35584			0.12023	-0.197379	0.491142	0	0.209474	| transcript=PF3D7_0214900.1 | gene=PF3D7_0214900 | organism=Plasmodium_falciparum_3D7 | gene_product=rhoptry neck protein 6 | transcript_product=rhoptry neck protein 6 | location=Pf3D7_02_v3:610625-615372(+) | protein_length=950 | sequence_SO=chromosome |	PF3D7_0214900.1-p1	PF3D7_0214900.1-p1	rhoptry neck protein 6 | transcript_product=rhoptry neck protein 6 | location=Pf3D7_02_v3:610625-615372(+) | protein_length=950 | sequence_SO=chromosome |		PF3D7_0214900	1771	Color2 [DarkGray]	Keep	3	3	3	4.9	4.9	4.9	112.2	0	11.526	653020	14	16.2105	16.477	15.1913	11.2662	10.6018	9.98962	15.8634	15.9416	15.0062	15.9068	16.4639	14.9159
		+	+	2.44088	-5.35512			0.936484	-4.47135			0.285333	-2.01428	0.651008	0	-0.238477	| transcript=PF3D7_1360100.1 | gene=PF3D7_1360100 | organism=Plasmodium_falciparum_3D7 | gene_product=RNA-binding protein, putative | transcript_product=RNA-binding protein, putative | location=Pf3D7_13_v3:2405249-2406217(-) | protein_length=180 | sequence	PF3D7_1360100.1-p1	PF3D7_1360100.1-p1	RNA-binding protein, putative | transcript_product=RNA-binding protein, putative | location=Pf3D7_13_v3:2405249-2406217(-) | protein_length=180 | sequence		PF3D7_1360100	2386	Color2 [DarkGray]	Keep	3	3	3	17.2	17.2	17.2	21.147	0	17.827	773620	12	16.1686	16.3486	16.0739	12.5577	10.2564	9.71164	9.80215	16.1744	9.20051	17.0527	17.006	8.48952
		+	+	1.8499	-5.37072	+	+	3.0958	-2.4416	+	+	2.58048	-2.279	0.318869	0	-0.0552734	| transcript=PF3D7_0501500.1 | gene=PF3D7_0501500 | organism=Plasmodium_falciparum_3D7 | gene_product=rhoptry-associated protein 3 | transcript_product=rhoptry-associated protein 3 | location=Pf3D7_05_v3:81134-82336(-) | protein_length=400 | sequence_SO=ch	PF3D7_0501500.1-p1	PF3D7_0501500.1-p1	rhoptry-associated protein 3 | transcript_product=rhoptry-associated protein 3 | location=Pf3D7_05_v3:81134-82336(-) | protein_length=400 | sequence_SO=ch		PF3D7_0501500	1854	Color2 [DarkGray]	Keep	9	9	9	20.2	20.2	20.2	47.004	0	41.339	3864600	45	17.9376	18.4141	18.7775	14.3197	10.4713	14.226	15.9131	15.7527	16.1387	15.6173	16.33	16.3449
		+	+	1.96352	-5.40154			0.954605	-3.68508			0.258579	-1.5775	0.703126	0	-0.184072	| transcript=PF3D7_1027700.2 | gene=PF3D7_1027700 | organism=Plasmodium_falciparum_3D7 | gene_product=centrin-3 | transcript_product=centrin-3 | location=Pf3D7_10_v3:1150663-1151853(-) | protein_length=179 | sequence_SO=chromosome | SO=protein_coding_gene	PF3D7_1027700.2-p1;PF3D7_1027700.1-p1	PF3D7_1027700.2-p1;PF3D7_1027700.1-p1	centrin-3 | transcript_product=centrin-3 | location=Pf3D7_10_v3:1150663-1151853(-) | protein_length=179 | sequence_SO=chromosome | SO=protein_coding_gene		PF3D7_1027700	2133	Color2 [DarkGray]	Keep	3	3	3	18.4	18.4	18.4	20.943	0	5.902	632520	14	16.2475	15.3791	15.7323	12.1796	10.8019	8.17279	13.6122	14.1551	8.53647	16.4132	16.8287	9.38452
				0.769451	-5.88485			0.254316	2.26099			0.220664	1.99092	0.180635	0	0.310124	| transcript=PF3D7_1429100.1 | gene=PF3D7_1429100 | organism=Plasmodium_falciparum_3D7 | gene_product=ribosomal protein L15, apicoplast, putative | transcript_product=ribosomal protein L15, apicoplast, putative | location=Pf3D7_14_v3:1142154-1143791(+) | p	PF3D7_1429100.1-p1	PF3D7_1429100.1-p1	ribosomal protein L15, apicoplast, putative | transcript_product=ribosomal protein L15, apicoplast, putative | location=Pf3D7_14_v3:1142154-1143791(+) | p		PF3D7_1429100	2440	Color2 [DarkGray]	Keep	1	1	1	2.9	2.9	2.9	64.759	0.0042772	2.3113	5025900	8	20.127	9.54329	20.0251	10.7317	10.1822	11.1271	19.301	18.0904	19.087	18.5527	18.1877	18.9278
		+	+	3.30187	-6.05303			1.22695	-4.99748			0.832899	-1.31164	0.210598	0	-0.451719	| transcript=PF3D7_1121100.1 | gene=PF3D7_1121100 | organism=Plasmodium_falciparum_3D7 | gene_product=conserved protein, unknown function | transcript_product=conserved protein, unknown function | location=Pf3D7_11_v3:794254-799561(-) | protein_length=1544	PF3D7_1121100.1-p1	PF3D7_1121100.1-p1	conserved protein, unknown function | transcript_product=conserved protein, unknown function | location=Pf3D7_11_v3:794254-799561(-) | protein_length=1544		PF3D7_1121100	2188	Color2 [DarkGray]	Keep	15	15	15	11.1	11.1	11.1	184.91	0	32.005	867830	27	15.4996	17.2937	15.9249	10.5578	10.2276	9.77371	9.75874	14.891	9.07598	14.311	15.8965	14.5758
		+	+	3.04353	-6.10124			0.566424	-1.1116			0.530865	-2.64978	0.829293	0	0.261486	| transcript=PF3D7_1402500.1 | gene=PF3D7_1402500 | organism=Plasmodium_falciparum_3D7 | gene_product=ribosomal protein S27a, putative | transcript_product=ribosomal protein S27a, putative | location=Pf3D7_14_v3:92264-93537(-) | protein_length=149 | sequen	PF3D7_1402500.1-p1	PF3D7_1402500.1-p1	ribosomal protein S27a, putative | transcript_product=ribosomal protein S27a, putative | location=Pf3D7_14_v3:92264-93537(-) | protein_length=149 | sequen		PF3D7_1402500	2403	Color2 [DarkGray]	Keep	3	3	3	16.8	16.8	16.8	17.399	0	10.192	959380	12	17.9921	16.8279	15.7801	10.9191	10.2557	11.1216	15.9326	16.6826	14.6501	16.2898	16.3512	10.0097
		+	+	3.08803	-6.24773			0.698071	-2.73248			1.14548	-1.24189	0.195744	0	-0.124066	| transcript=PF3D7_1035400.1 | gene=PF3D7_1035400 | organism=Plasmodium_falciparum_3D7 | gene_product=merozoite surface protein 3 | transcript_product=merozoite surface protein 3 | location=Pf3D7_10_v3:1404195-1405259(+) | protein_length=354 | sequence_SO=	PF3D7_1035400.1-p1	PF3D7_1035400.1-p1	merozoite surface protein 3 | transcript_product=merozoite surface protein 3 | location=Pf3D7_10_v3:1404195-1405259(+) | protein_length=354 | sequence_SO=		PF3D7_1035400	2144	Color2 [DarkGray]	Keep	2	2	2	6.8	6.8	6.8	40.119	0	3.952	721320	9	16.7365	17.2494	16.7292	11.8756	10.5162	9.58012	10.6298	16.1629	15.725	14.7055	16.0869	16.1971
		+	+	2.82306	-6.24864			0.460551	-3.05791			0.416391	-2.65559	0.727203	0	-0.00890579	| transcript=PF3D7_1115400.1 | gene=PF3D7_1115400 | organism=Plasmodium_falciparum_3D7 | gene_product=cysteine proteinase falcipain 3 | transcript_product=cysteine proteinase falcipain 3 | location=Pf3D7_11_v3:584328-585806(-) | protein_length=492 | sequen	PF3D7_1115400.1-p1	PF3D7_1115400.1-p1	cysteine proteinase falcipain 3 | transcript_product=cysteine proteinase falcipain 3 | location=Pf3D7_11_v3:584328-585806(-) | protein_length=492 | sequen		PF3D7_1115400	2173	Color2 [DarkGray]	Keep	1	1	1	2.2	2.2	2.2	56.665	0	4.9741	1018900	7	16.9944	17.5581	16.7529	12.0419	11.1109	9.40664	16.9242	16.8782	8.32925	16.9651	17.3317	9.04179
		+	+	3.22694	-6.27495			0.504748	-2.67642			0.648597	-3.01673	0.0640774	0	-0.0635626	| transcript=PF3D7_1002900.1 | gene=PF3D7_1002900 | organism=Plasmodium_falciparum_3D7 | gene_product=conserved Plasmodium protein, unknown function | transcript_product=conserved Plasmodium protein, unknown function | location=Pf3D7_10_v3:138765-139853(+)	PF3D7_1002900.1-p1	PF3D7_1002900.1-p1	conserved Plasmodium protein, unknown function | transcript_product=conserved Plasmodium protein, unknown function | location=Pf3D7_10_v3:138765-139853(+)		PF3D7_1002900	2089	Color2 [DarkGray]	Keep	3	3	3	20.5	20.5	20.5	14.517	0	16.098	1428700	15	16.3235	17.0749	17.3878	11.6415	9.73146	10.5885	9.65883	16.4271	16.6711	9.75984	16.1544	15.8219
		+	+	3.33292	-6.45081	+	+	1.36538	-2.16706			0.964225	-4.11868	0.823385	0	0.192355	| transcript=PF3D7_0306800.1 | gene=PF3D7_0306800 | organism=Plasmodium_falciparum_3D7 | gene_product=T-complex protein 1 subunit beta | transcript_product=T-complex protein 1 subunit beta | location=Pf3D7_03_v3:306108-307984(-) | protein_length=533 | sequ	PF3D7_0306800.1-p1	PF3D7_0306800.1-p1	T-complex protein 1 subunit beta | transcript_product=T-complex protein 1 subunit beta | location=Pf3D7_03_v3:306108-307984(-) | protein_length=533 | sequ		PF3D7_0306800	1795	Color2 [DarkGray]	Keep	8	8	8	19.9	19.9	19.9	59.198	0	16.725	1293700	21	16.8057	18.1673	16.5884	11.4538	10.493	10.2623	15.9534	15.0666	14.0403	15.2883	14.7112	9.20594
		+	+	4.16369	-6.46171			0.325941	-0.482899			0.28478	-0.280327	0.368393	0	0.186285	| transcript=PF3D7_1149100.2 | gene=PF3D7_1149100 | organism=Plasmodium_falciparum_3D7 | gene_product=Plasmodium exported protein, unknown function | transcript_product=Plasmodium exported protein, unknown function | location=Pf3D7_11_v3:1972400-1973874(+)	PF3D7_1149100.2-p1;PF3D7_1149100.1-p1	PF3D7_1149100.2-p1;PF3D7_1149100.1-p1	Plasmodium exported protein, unknown function | transcript_product=Plasmodium exported protein, unknown function | location=Pf3D7_11_v3:1972400-1973874(+)		PF3D7_1149100	2230	Color2 [DarkGray]	Keep	4	4	4	31.2	31.2	31.2	51.03	0	18.56	1251700	16	16.4495	16.5767	17.627	10.5037	10.3061	10.4582	15.956	15.8855	17.363	16.5392	16.8645	16.4085
		+	+	2.35139	-6.55007			0.638213	-0.496637			0.0247334	-0.0103855	0.366662	0	0.184089	| transcript=PF3D7_0830500.1 | gene=PF3D7_0830500 | organism=Plasmodium_falciparum_3D7 | gene_product=sporozoite and liver stage tryptophan-rich protein, putative | transcript_product=sporozoite and liver stage tryptophan-rich protein, putative | location=	PF3D7_0830500.1-p1	PF3D7_0830500.1-p1	sporozoite and liver stage tryptophan-rich protein, putative | transcript_product=sporozoite and liver stage tryptophan-rich protein, putative | location=		PF3D7_0830500	2036	Color2 [DarkGray]	Keep	12	12	12	16.9	16.9	16.9	80.442	0	26.362	3243800	42	17.8789	18.0084	18.3156	13.7661	10.2866	10.4999	18.0051	16.932	17.7758	18.1598	18.0386	17.9733
		+	+	2.64179	-6.5643			0.806187	-3.60215			0.531241	-2.79139	0.130278	0	-0.189067	| transcript=PF3D7_1008100.1 | gene=PF3D7_1008100 | organism=Plasmodium_falciparum_3D7 | gene_product=PHD finger protein PHD1 | transcript_product=PHD finger protein PHD1 | location=Pf3D7_10_v3:331246-342807(+) | protein_length=3853 | sequence_SO=chromosom	PF3D7_1008100.1-p1	PF3D7_1008100.1-p1	PHD finger protein PHD1 | transcript_product=PHD finger protein PHD1 | location=Pf3D7_10_v3:331246-342807(+) | protein_length=3853 | sequence_SO=chromosom		PF3D7_1008100	2101	Color2 [DarkGray]	Keep	2	2	2	0.7	0.7	0.7	453	0	3.7622	1367800	10	17.1992	17.9384	18.2619	12.8193	11.1628	9.72453	16.4969	10.1244	15.9718	10.4221	17.2937	17.3095
		+	+	1.59748	-6.71087			1.26717	1.0941			0.074727	-0.192879	0.512211	0	0.395466	| transcript=PF3D7_1434800.1 | gene=PF3D7_1434800 | organism=Plasmodium_falciparum_3D7 | gene_product=mitochondrial acidic protein MAM33, putative | transcript_product=mitochondrial acidic protein MAM33, putative | location=Pf3D7_14_v3:1410139-1410897(+) |	PF3D7_1434800.1-p1	PF3D7_1434800.1-p1	mitochondrial acidic protein MAM33, putative | transcript_product=mitochondrial acidic protein MAM33, putative | location=Pf3D7_14_v3:1410139-1410897(+) |		PF3D7_1434800	2448	Color2 [DarkGray]	Keep	5	5	5	18.3	18.3	18.3	28.872	0	162.11	16765000	39	19.7511	19.976	18.7641	16.5477	10.5814	11.2296	20.2725	20.7258	20.7752	20.1707	20.0904	17.6515
		+	+	3.56176	-7.67577			0.207744	0.405685			0.13942	0.339951	0.276519	0	0.24398	| transcript=PF3D7_1201000.1 | gene=PF3D7_1201000 | organism=Plasmodium_falciparum_3D7 | gene_product=Plasmodium exported protein (PHISTb), unknown function | transcript_product=Plasmodium exported protein (PHISTb), unknown function | location=Pf3D7_12_v3:	PF3D7_1201000.1-p1	PF3D7_1201000.1-p1	Plasmodium exported protein (PHISTb), unknown function | transcript_product=Plasmodium exported protein (PHISTb), unknown function | location=Pf3D7_12_v3:		PF3D7_1201000	2233	Color2 [DarkGray]	Keep	12	12	12	18.1	18.1	18.1	77.115	0	104.59	5582200	44	17.1863	17.5767	19.1889	10.6247	10.293	10.0067	17.8153	18.0951	19.2585	17.0003	18.9829	18.9885
		+	+	5.10501	-8.79757			0.489407	-3.60605			1.8329	-2.16277	0.196161	0	-0.0659196	| transcript=PF3D7_1246400.1 | gene=PF3D7_1246400 | organism=Plasmodium_falciparum_3D7 | gene_product=myosin A-tail interacting protein | transcript_product=myosin A-tail interacting protein | location=Pf3D7_12_v3:1931970-1932584(+) | protein_length=204 |	PF3D7_1246400.1-p1	PF3D7_1246400.1-p1	myosin A-tail interacting protein | transcript_product=myosin A-tail interacting protein | location=Pf3D7_12_v3:1931970-1932584(+) | protein_length=204 |		PF3D7_1246400	2299	Color2 [DarkGray]	Keep	4	4	4	18.6	18.6	18.6	23.492	0	11.056	6588600	27	18.8875	19.2921	19.6685	10.7541	10.1061	10.5952	9.32411	18.1611	19.5448	17.7375	16.186	17.4362
				0.765927	0.718157	+	+	1.63522	4.34492			0.370536	-0.577086	0.307048	0	0.87864	| transcript=PF3D7_1414400.1 | gene=PF3D7_1414400 | organism=Plasmodium_falciparum_3D7 | gene_product=serine/threonine protein phosphatase PP1 | transcript_product=serine/threonine protein phosphatase PP1 | location=Pf3D7_14_v3:575496-577055(+) | protein_l	PF3D7_1414400.1-p1	PF3D7_1414400.1-p1	serine/threonine protein phosphatase PP1 | transcript_product=serine/threonine protein phosphatase PP1 | location=Pf3D7_14_v3:575496-577055(+) | protein_l	PP1	PF3D7_1414400	2420	Color2 [DarkGray]	Keep	4	4	4	13.8	13.8	13.8	34.904	0	8.0104	403380	11	9.79865	10.9473	10.6808	11.5334	10.6911	11.3567	16.3613	15.5588	12.5413	9.95644	10.824	8.91499

## Sheet: RVxF
		significant proteins specific for RVxF		Common proteins
9	8.85242	GEXP15	PF3D7_1031600	Common
53	5.58454	60S ribosomal protein L39	PF3D7_0611700
117	11.4587	PF3D7_1313100	PF3D7_1313100
129	10.1757	Pseudouridylate synthase	PF3D7_0914000
131	9.42064	ABC transporter I family member 1	PF3D7_0319700
133	11.4706	Dynein heavy chain	PF3D7_0729900
134	5.55899	Eukaryotic translation initiation factor 3 subunit C	PF3D7_1206200	Common with GYF
135	4.34492	PP1	PF3D7_1414400
141	7.22544	26S proteasome regulatory subunit RPN3	PF3D7_1338100
144	7.52375	Peptidase family C50	PF3D7_0809600
238	2.46297	PF3D7_0716300	PF3D7_0716300
97	8.41443	PF3D7_1444100	PF3D7_1444100	common with GYF and UD
		9 specific prot

## Sheet: UD
		Significant proteins specific for UD		Common proteins
89	9.29394	Exportin-7	PF3D7_0910100
97	10.5255	PF3D7_1444100	PF3D7_1444100	common with all
143	5.01737	Erythrocyte membrane-associated antigen	PF3D7_0703500
		2 specific proteins

## Sheet: GYF
		Significant proteins specific for GYF			Common proteins
1	12.9985	PF3D7_1308700	PF3D7_1308700
2	9.57449	Early transcribed membrane protein 2	PF3D7_0202500
3	9.13377	Dynamin-like protein	PF3D7_1218500
4	8.81651	60S ribosomal protein L34	PF3D7_0710600
5	8.5176	PF3D7_1319900	PF3D7_1319900
6	8.4181	Membrane associated histidine-rich protein 1	PF3D7_1370300
7	8.23793	60S ribosomal protein L13	PF3D7_1004000
8	8.16959	Receptor for activated c kinase	PF3D7_0826700
9	8.02622	GEXP15	PF3D7_1031600		Common
10	7.74917	60S ribosomal protein L37ae	PF3D7_0210100
11	7.67429	60S ribosomal protein L30e	PF3D7_1019400
12	7.511	60S ribosomal protein L37	PF3D7_0706400
13	7.45493	60S ribosomal protein L31	PF3D7_0503800
14	7.37267	DNA-directed RNA polymerase II subunit RPB2	PF3D7_0215700
15	7.35989	Early transcribed membrane protein 14.1	PF3D7_1401400
16	7.29909	60S ribosomal protein L14	PF3D7_1431700
17	7.26907	60S ribosomal protein L10	PF3D7_1414300
18	7.05626	60S ribosomal protein L15	PF3D7_0415900
19	6.95319	40S ribosomal protein S9	PF3D7_0520000
20	6.69147	60S ribosomal protein L26	PF3D7_0312800
21	6.64733	40S ribosomal protein S8e	PF3D7_1408600
22	6.54276	Eukaryotic translation initiation factor 3 subunit A	PF3D7_1212700
23	6.28102	60S ribosomal protein L27a	PF3D7_0618300
24	6.23003	Plasmodium exported protein	PF3D7_1353100
25	6.19213	Protein transport protein SEC61 subunit alpha	PF3D7_1346100
26	6.1735	60S ribosomal protein L4	PF3D7_0507100
27	6.10081	Ubiquitin specific protease	PF3D7_0904600
28	6.08022	40S ribosomal protein S16	PF3D7_0813900
29	6.06603	RNA-binding protein	PF3D7_1330800
30	5.98597	Chloroquine resistance transporter	PF3D7_0709000
31	5.91627	Membrane associated histidine-rich protein 2	PF3D7_1353200
33	5.83047	Calcium-transporting ATPase	PF3D7_0106300
34	5.78146	60S ribosomal protein L2	PF3D7_0516900
35	5.77754	40S ribosomal protein S23	PF3D7_0306900
36	5.69905	Nucleolar protein 56	PF3D7_1118500
37	5.66951	60S ribosomal protein L24	PF3D7_1309100
38	5.6597	Ras-related protein Rab-1B	PF3D7_0512600
39	5.58084	Methionine-tRNA ligase	PF3D7_1034900
40	5.57834	60S ribosomal protein L3	PF3D7_1027800
41	5.46835	PF3D7_1237700	PF3D7_1237700
42	5.39517	PF3D7_1447700	PF3D7_1447700
43	5.37185	PF3D7_0305300	PF3D7_0305300
44	5.36398	Knob-associated histidine-rich protein	PF3D7_0202000
45	5.35541	Glutamate-tRNA ligase	PF3D7_1349200
46	5.33382	Tudor staphylococcal nuclease	PF3D7_1136300
47	5.28326	Autophagy-related protein 18	PF3D7_1012900
48	5.14564	60S ribosomal protein L21	PF3D7_1426000
49	5.12739	60S ribosomal protein L44	PF3D7_0304400
50	5.10867	40S ribosomal protein S15	PF3D7_1358800
51	5.09729	Ribonucleoside-diphosphate reductase small chain	PF3D7_1405600
52	5.07632	Succinate-CoA ligase [ADP-forming] subunit alpha	PF3D7_1108500
58	4.64359	Rhoptry neck protein 2	PF3D7_1452000
59	4.59404	V-type H(+)-translocating pyrophosphatase	PF3D7_1456800
60	4.50597	Plasmodium exported protein	PF3D7_0702500
61	4.47529	Ras-related protein Rab-2	PF3D7_1231100
62	4.43311	DnaJ protein	PF3D7_0823800
63	4.38137	Amino acid transporter AAT1	PF3D7_0629500
64	4.35233	High mobility group protein B2	PF3D7_0817900
66	4.21303	RNA-binding protein	PF3D7_1110400
67	4.19981	Spermidine synthase	PF3D7_1129000
68	4.1391	MSP7-like protein	PF3D7_1334500
69	4.10599	High molecular weight rhoptry protein 2	PF3D7_0929400
71	3.95259	60S ribosomal protein L32	PF3D7_0903900
75	3.68022	L-lactate dehydrogenase	PF3D7_1324900
77	3.4582	60S ribosomal protein L5	PF3D7_1424100
78	3.45377	Heat shock protein 101	PF3D7_1116800
79	3.40556	40S ribosomal protein S25	PF3D7_1421200
80	3.39204	40S ribosomal protein S3	PF3D7_1465900
82	3.36338	PF3D7_1306200	PF3D7_1306200
84	3.29284	Translocation protein SEC63	PF3D7_1318800
85	3.25972	Dynein light chain 1	PF3D7_1213600
91	2.79499	Phosphoenolpyruvate carboxykinase	PF3D7_1342800
92	2.76729	Histone H2B	PF3D7_1105100
96	2.49176	Acyl-CoA synthetase	PF3D7_0731600
97	2.29038	PF3D7_1444100	PF3D7_1444100		Common with all
99	2.21457	PF3D7_1036900	PF3D7_1036900
104	2.11349	Histone H2A	PF3D7_0617800
105	1.9775	Ubiquitin-60S ribosomal protein L40	PF3D7_1365900
106	1.94544	Endoplasmin	PF3D7_1222300
109	1.71181	Alpha tubulin 1	PF3D7_0903700
114	1.52043	Elongation factor 2	PF3D7_1451100
127	1.06652	Multidrug resistance protein 1	PF3D7_0523000
134	0.872358	Eukaryotic translation initiation factor 3 subunit C	PF3D7_1206200		Common with RVxF
		83-3= 80 specif prot
