# Supplementary material for: Characterization of GEXP15 as a Potential Regulator of Protein Phosphatase 1 in Plasmodium falciparum
Source: Int J Mol Sci. 2023 Aug 10;24(16):12647. doi: 10.3390/ijms241612647 (PMC10454571; doi:10.3390/ijms241612647)
Supplement: Supplementary file 1 [file ijms-24-12647-s001.zip › ijms-2515600-supplementary/Supplementary material/Supplementary Table S4.xlsx]

## Sheet: Feuil1
Primer name	Orientation	Sequence 5' to 3'	Plasmid	Use
P1	F	GGGCTAAATCATCAATCCAGCATGGAG	pGDB	Genotyping (WT+T)
P2	R	GTACTTCCACGTGGTGAAGAG	pGDB	Genotyping (WT)
P3	R	CCGTATGTTGCATCACCTTCACCCTC	pGDB	Genotyping (T)
P4	F	CATCACCACAGCCAGGATCCAGGGGAGGAAAATGACTTGGATAAATTC	pETDuet-1	PfGEXP15 N terminal region, RVxF-containing fragment
P5	R	CATTATGCGGCCGCAAGCTTGTTAATTCCATTCAATATGGTATTTTTAT	pETDuet-1
P6	F	CATCACCACAGCCAGGATCCGGACCATTCTATATATAATAACG	pETDuet-1	PfGEXP15 central region, UD-containing fragment
P7	R	CATTATGCGGCCGCAAGCTTCTCTTTTTCATCTATTAATAAAC	pETDuet-1
P8	F	CATCACCACAGCCAGGATCCGGAGCAGAAGAATTACAATC	pETDuet-1	PfGEXP15 C terminal region, GYF-containing fragment
P9	R	CATTATGCGGCCGCAAGCTTGTTTTTATTATTTTCATTATCTTC	pETDuet-1
