# Supplementary material for: Characterization of GEXP15 as a Potential Regulator of Protein Phosphatase 1 in Plasmodium falciparum
Source: Int J Mol Sci. 2023 Aug 10;24(16):12647. doi: 10.3390/ijms241612647 (PMC10454571; doi:10.3390/ijms241612647)
Supplement: Supplementary file 1 [file ijms-24-12647-s001.zip › ijms-2515600-supplementary/Supplementary material/Supplementary Table S5.xlsx]

## Sheet: Feuil1
Recombinant protein sequences, used in the GST assay:
RVxF binding fragment from PfGEXP15 :
UD binding fragment from PfGEXP15:
GYF binding fragment from PfGEXP15:
The bolded fragments are the ones produced for the Pull-down assay experiment, in addition to the TetR bacterial control protein.
TetR bacterial control :
